# Supplementary material for: HuR (ELAVL1) Stabilizes SOX9 mRNA and Promotes Migration and Invasion in Breast Cancer Cells
Source: Cancers (Basel). 2024 Jan 16;16(2):384. doi: 10.3390/cancers16020384 (PMC10813878; doi:10.3390/cancers16020384)
Supplement: Supplementary file 1 [file cancers-16-00384-s001.zip]

Archive with 3 entries (3 files):
- cancers-2720498-supplementary.pdf
- dataset S1.xlsx
- dataset S2.xlsx
