# Supplementary material for: HuR (ELAVL1) Stabilizes SOX9 mRNA and Promotes Migration and Invasion in Breast Cancer Cells
Source: Cancers (Basel). 2024 Jan 16;16(2):384. doi: 10.3390/cancers16020384 (PMC10813878; doi:10.3390/cancers16020384)
Supplement: Supplementary file 1 [file cancers-16-00384-s001.zip › dataset S1.xlsx]

## Sheet: Rawn data
Rawn data of the RNA seq analysis of the gene expression profile of shHuR-1 silenced cells versus shSCR control cells
Ids	Gene_Name	baseMean	log2FoldChange	FoldChange	lfcSE	stat	pvalue	padj	shSCR_1	shSCR_2	shSCR_3	shHuR-1_1	shHuR-1_2	shHuR-1_3	Gene_description
ENSG00000092847	37104	1683.81	0.0753699	1.05363	0.0634799	1.1873	0.235108	0.331072	1565.8	1673.81	1679.43	1724.51	1752.27	1707.01	argonaute RISC component 1 [Source:HGNC Symbol;Acc:HGNC:3262]
ENSG00000123908	37469	4374.7	-0.228304	-1.17146	0.0526746	-4.33422	1.46275e-05	5.27551e-05	4563.38	4831.68	4764.57	4007.69	3934.94	4145.91	argonaute RISC catalytic component 2 [Source:HGNC Symbol;Acc:HGNC:3263]
ENSG00000126070	37834	1071.41	-0.524366	-1.4383	0.071637	-7.31976	2.48423e-13	2.03448e-12	1252.44	1299.81	1239.62	868.453	896.756	871.344	argonaute RISC catalytic component 3 [Source:HGNC Symbol;Acc:HGNC:18421]
ENSG00000134698	38200	778.628	0.189245	1.14017	0.0899855	2.10306	0.0354606	0.066804	735.107	753.489	694.041	803.397	760.339	925.398	argonaute RISC component 4 [Source:HGNC Symbol;Acc:HGNC:18424]
ENSG00000121410	A1BG	346.979	0.11143	1.0803	0.111816	0.996544	0.318986	0.424047	337.006	354.745	308.978	352.131	371.181	357.835	alpha-1-B glycoprotein [Source:HGNC Symbol;Acc:HGNC:5]
ENSG00000148584	A1CF	0.164233	-0.797047	-1.73754	4.08047	-0.195332	0.845133	NA	0.985399	0	0	0	0	0	APOBEC1 complementation factor [Source:HGNC Symbol;Acc:HGNC:24086]
ENSG00000175899	A2M	14.3484	2.88333	7.37851	0.636004	4.53351	5.80128e-06	2.21355e-05	0	4.58326	5.56717	27.8814	26.4374	21.6214	alpha-2-macroglobulin [Source:HGNC Symbol;Acc:HGNC:7]
ENSG00000166535	A2ML1	0.458326	-2.24362	-4.73583	3.13415	-0.715861	0.474077	NA	0	2.74996	0	0	0	0	alpha-2-macroglobulin like 1 [Source:HGNC Symbol;Acc:HGNC:23336]
ENSG00000184389	A3GALT2	3.72109	1.27039	2.41226	1.00888	1.25921	0.207954	0.299454	0.985399	2.74996	2.78359	6.19586	5.28748	4.32429	alpha 1,3-galactosyltransferase 2 [Source:HGNC Symbol;Acc:HGNC:30005]
ENSG00000128274	A4GALT	40.4968	-3.0309	-8.17319	0.404651	-7.49015	6.87925e-14	5.87755e-13	78.8319	54.9992	82.5797	7.22851	5.28748	14.0539	alpha 1,4-galactosyltransferase (P blood group) [Source:HGNC Symbol;Acc:HGNC:18149]
ENSG00000118017	A4GNT	1.78354	-1.22075	-2.33068	1.58394	-0.770704	0.440882	0.546909	0.985399	1.83331	4.63931	0	0	3.24322	alpha-1,4-N-acetylglucosaminyltransferase [Source:HGNC Symbol;Acc:HGNC:17968]
ENSG00000094914	AAAS	1325.81	-0.0413044	-1.02904	0.072745	-0.567797	0.570173	0.665997	1396.31	1389.65	1248.9	1362.06	1303.89	1254.04	aladin WD repeat nucleoporin [Source:HGNC Symbol;Acc:HGNC:13666]
ENSG00000081760	AACS	1207.29	0.00746615	1.00519	0.0746066	0.100074	0.920286	0.945384	1266.24	1124.73	1221.99	1242.27	1145.27	1243.23	acetoacetyl-CoA synthetase [Source:HGNC Symbol;Acc:HGNC:21298]
ENSG00000114771	AADAC	0.495126	-0.745746	-1.67684	2.70969	-0.275214	0.783151	NA	0.985399	0	0.927862	0	1.0575	0	arylacetamide deacetylase [Source:HGNC Symbol;Acc:HGNC:17]
ENSG00000197953	AADACL2	0	NA	NA	NA	NA	NA	NA	0	0	0	0	0	0	arylacetamide deacetylase like 2 [Source:HGNC Symbol;Acc:HGNC:24427]
ENSG00000188984	AADACL3	0.348356	2.00959	4.02669	3.22571	0.622993	0.533289	NA	0	0	0	1.03264	1.0575	0	arylacetamide deacetylase like 3 [Source:HGNC Symbol;Acc:HGNC:32037]
ENSG00000204518	AADACL4	0.684894	0.134172	1.09746	2.425	0.0553287	0.955877	0.968629	1.9708	0	0	0	1.0575	1.08107	arylacetamide deacetylase like 4 [Source:HGNC Symbol;Acc:HGNC:32038]
ENSG00000109576	AADAT	307.007	-0.576996	-1.49174	0.121048	-4.76667	1.873e-06	7.61988e-06	364.597	350.161	387.846	236.475	230.534	272.43	aminoadipate aminotransferase [Source:HGNC Symbol;Acc:HGNC:17929]
ENSG00000103591	AAGAB	1012.03	0.0258214	1.01806	0.0794502	0.325001	0.745181	0.816015	943.026	1003.74	1061.47	974.816	996.161	1092.96	alpha and gamma adaptin binding protein [Source:HGNC Symbol;Acc:HGNC:25662]
ENSG00000115977	AAK1	2735.62	-0.0330088	-1.02314	0.0557799	-0.591769	0.554005	0.65146	2723.64	2852.62	2724.2	2732.38	2650.08	2730.79	AP2 associated kinase 1 [Source:HGNC Symbol;Acc:HGNC:19679]
ENSG00000087884	AAMDC	380.725	0.190242	1.14096	0.109635	1.73524	0.082699	0.138138	323.211	367.578	375.784	387.241	424.056	406.483	adipogenesis associated Mth938 domain containing [Source:HGNC Symbol;Acc:HGNC:30205]
ENSG00000127837	AAMP	3299.57	-0.0581969	-1.04116	0.057278	-1.01604	0.309609	0.41397	3214.37	3526.36	3357	3208.42	3323.71	3167.54	angio associated migratory cell protein [Source:HGNC Symbol;Acc:HGNC:18]
ENSG00000129673	AANAT	0.777203	-3.00233	-8.01292	2.24802	-1.33554	0.181699	0.267612	0.985399	2.74996	0.927862	0	0	0	aralkylamine N-acetyltransferase [Source:HGNC Symbol;Acc:HGNC:19]
ENSG00000131043	AAR2	1662.85	0.172123	1.12672	0.0672147	2.5608	0.0104433	0.0224243	1534.27	1536.31	1620.98	1876.31	1717.37	1691.88	AAR2 splicing factor [Source:HGNC Symbol;Acc:HGNC:15886]
ENSG00000205002	AARD	8.82994	-2.61832	-6.14034	0.819862	-3.19361	0.00140505	0.00361752	19.708	10.9998	14.8458	0	6.34497	1.08107	alanine and arginine rich domain containing protein [Source:HGNC Symbol;Acc:HGNC:33842]
ENSG00000090861	AARS1	14572.6	0.956502	1.9406	0.0460035	20.792	5.1176e-96	6.80248e-94	10226.5	9621.19	9887.3	19292.9	19419.8	18987.9	alanyl-tRNA synthetase 1 [Source:HGNC Symbol;Acc:HGNC:20]
ENSG00000124608	AARS2	1745.85	0.0763325	1.05433	0.0677489	1.1267	0.25987	0.359564	1662.37	1677.47	1759.23	1904.19	1674.01	1797.82	alanyl-tRNA synthetase 2, mitochondrial [Source:HGNC Symbol;Acc:HGNC:21022]
ENSG00000266967	AARSD1	77.6195	-0.0370534	-1.02602	0.243932	-0.151901	0.879265	0.91618	77.8465	60.4991	97.4255	58.8607	84.5996	86.4858	alanyl-tRNA synthetase domain containing 1 [Source:HGNC Symbol;Acc:HGNC:28417]
ENSG00000157426	AASDH	293.407	0.190301	1.141	0.122483	1.55369	0.120258	0.189907	280.839	252.08	289.493	331.479	287.639	318.916	aminoadipate-semialdehyde dehydrogenase [Source:HGNC Symbol;Acc:HGNC:23993]
ENSG00000149313	AASDHPPT	1373.6	-0.000164519	-1.00011	0.0719057	-0.00228799	0.998174	0.99868	1301.71	1366.73	1452.1	1386.84	1299.66	1434.58	aminoadipate-semialdehyde dehydrogenase-phosphopantetheinyl transferase [Source:HGNC Symbol;Acc:HGNC:14235]
ENSG00000008311	AASS	202.045	-0.250641	-1.18974	0.143552	-1.746	0.0808108	0.135426	219.744	223.663	215.264	198.268	160.739	194.593	aminoadipate-semialdehyde synthase [Source:HGNC Symbol;Acc:HGNC:17366]
ENSG00000275700	AATF	2092.88	0.345236	1.27036	0.0640075	5.39369	6.90259e-08	3.32826e-07	1817.08	1873.64	1839.95	2380.24	2184.79	2461.6	apoptosis antagonizing transcription factor [Source:HGNC Symbol;Acc:HGNC:19235]
ENSG00000181409	AATK	110.383	0.201393	1.14981	0.186259	1.08126	0.279584	0.380635	98.5399	96.2486	113.199	110.493	119.497	124.323	apoptosis associated tyrosine kinase [Source:HGNC Symbol;Acc:HGNC:21]
ENSG00000183044	ABAT	4.92507	-0.615176	-1.53174	0.862396	-0.713333	0.47564	0.579878	4.92699	5.49992	7.4229	2.06529	4.22998	5.40536	4-aminobutyrate aminotransferase [Source:HGNC Symbol;Acc:HGNC:23]
ENSG00000165029	ABCA1	773.681	1.30445	2.4699	0.107443	12.1409	6.41442e-34	1.62703e-32	515.363	351.995	471.354	1086.34	1126.23	1090.8	ATP binding cassette subfamily A member 1 [Source:HGNC Symbol;Acc:HGNC:29]
ENSG00000154263	ABCA10	18.3137	-0.229527	-1.17245	0.450096	-0.509951	0.610086	0.701008	18.7226	17.4164	23.1966	19.6202	19.0349	11.8918	ATP binding cassette subfamily A member 10 [Source:HGNC Symbol;Acc:HGNC:30]
ENSG00000144452	ABCA12	1.43691	-1.62811	-3.09107	1.69938	-0.958061	0.338032	0.443412	0.985399	3.66661	1.85572	1.03264	0	1.08107	ATP binding cassette subfamily A member 12 [Source:HGNC Symbol;Acc:HGNC:14637]
ENSG00000179869	ABCA13	101.555	-2.90223	-7.4758	0.242778	-11.9542	6.16991e-33	1.49899e-31	185.255	187.914	164.232	21.6855	25.3799	24.8647	ATP binding cassette subfamily A member 13 [Source:HGNC Symbol;Acc:HGNC:14638]
ENSG00000167972	ABCA3	14.5367	-1.37748	-2.59814	0.534042	-2.57934	0.00989884	0.0213681	18.7226	21.083	23.1966	8.26115	11.6324	4.32429	ATP binding cassette subfamily A member 3 [Source:HGNC Symbol;Acc:HGNC:33]
ENSG00000198691	ABCA4	22.3894	-1.07897	-2.11252	0.459387	-2.34871	0.0188384	0.0380068	43.3575	21.9997	25.9801	22.7182	11.6324	8.64858	ATP binding cassette subfamily A member 4 [Source:HGNC Symbol;Acc:HGNC:34]
ENSG00000154265	ABCA5	766.989	0.0362804	1.02547	0.101169	0.358612	0.719885	0.794864	721.312	780.988	769.198	748.667	671.509	910.263	ATP binding cassette subfamily A member 5 [Source:HGNC Symbol;Acc:HGNC:35]
ENSG00000154262	ABCA6	21.4137	2.9136	7.53498	0.520844	5.594	2.21898e-08	1.13151e-07	3.94159	7.33322	3.71145	26.8487	41.2423	45.405	ATP binding cassette subfamily A member 6 [Source:HGNC Symbol;Acc:HGNC:36]
ENSG00000064687	ABCA7	591.093	-0.0889122	-1.06357	0.104026	-0.854711	0.392711	0.500216	701.604	553.658	573.419	614.423	547.783	555.671	ATP binding cassette subfamily A member 7 [Source:HGNC Symbol;Acc:HGNC:37]
ENSG00000141338	ABCA8	64.3498	2.81197	7.02244	0.295502	9.51591	1.80121e-21	2.58524e-20	19.708	18.3331	10.2065	118.754	113.152	105.945	ATP binding cassette subfamily A member 8 [Source:HGNC Symbol;Acc:HGNC:38]
ENSG00000154258	ABCA9	70.6035	1.85815	3.62542	0.255845	7.26278	3.79209e-13	3.05667e-12	33.5036	21.083	37.1145	108.428	109.98	113.513	ATP binding cassette subfamily A member 9 [Source:HGNC Symbol;Acc:HGNC:39]
ENSG00000085563	ABCB1	12.0041	-1.69863	-3.24592	0.602357	-2.81997	0.00480285	0.0111251	24.635	15.5831	14.8458	5.16322	4.22998	7.5675	ATP binding cassette subfamily B member 1 [Source:HGNC Symbol;Acc:HGNC:40]
ENSG00000135776	ABCB10	1132.19	0.617275	1.53398	0.0711752	8.67262	4.22299e-18	4.90577e-17	918.392	850.654	912.088	1358.96	1376.86	1376.2	ATP binding cassette subfamily B member 10 [Source:HGNC Symbol;Acc:HGNC:41]
ENSG00000073734	ABCB11	0.680555	1.62005	3.07385	2.57771	0.628482	0.529688	0.63021	0.985399	0	0	3.09793	0	0	ATP binding cassette subfamily B member 11 [Source:HGNC Symbol;Acc:HGNC:42]
ENSG00000005471	ABCB4	1.81666	-0.635975	-1.55399	1.52404	-0.417296	0.676462	0.757874	2.9562	3.66661	0	0	2.11499	2.16214	ATP binding cassette subfamily B member 4 [Source:HGNC Symbol;Acc:HGNC:45]
ENSG00000004846	ABCB5	9.60588	-1.82189	-3.53544	0.712945	-2.55544	0.0106052	0.0227332	8.86859	14.6664	21.3408	1.03264	7.40247	4.32429	ATP binding cassette subfamily B member 5 [Source:HGNC Symbol;Acc:HGNC:46]
ENSG00000115657	ABCB6	1631.05	-0.603016	-1.51889	0.0654429	-9.21438	3.13091e-20	4.19396e-19	2042.73	1988.22	1870.57	1304.23	1308.12	1272.42	ATP binding cassette subfamily B member 6 (Langereis blood group) [Source:HGNC Symbol;Acc:HGNC:47]
ENSG00000131269	ABCB7	805.189	0.322108	1.25016	0.0865604	3.72119	0.000198287	0.000598368	698.648	727.822	720.021	815.788	887.239	981.613	ATP binding cassette subfamily B member 7 [Source:HGNC Symbol;Acc:HGNC:48]
ENSG00000197150	ABCB8	2164.45	0.0161078	1.01123	0.0635192	0.25359	0.799813	0.856504	2260.5	2144.05	2053.36	2239.8	2214.4	2074.58	ATP binding cassette subfamily B member 8 [Source:HGNC Symbol;Acc:HGNC:49]
ENSG00000150967	ABCB9	36.4335	-1.26277	-2.39955	0.333714	-3.78398	0.000154341	0.000473188	49.2699	55.9158	49.1767	26.8487	20.0924	17.2972	ATP binding cassette subfamily B member 9 [Source:HGNC Symbol;Acc:HGNC:50]
ENSG00000103222	ABCC1	4799.18	0.374486	1.29638	0.0598476	6.25733	3.91626e-10	2.38672e-09	4432.32	4135.02	3973.11	5735.3	5215.57	5303.74	ATP binding cassette subfamily C member 1 [Source:HGNC Symbol;Acc:HGNC:51]
ENSG00000124574	ABCC10	2604.25	0.17817	1.13145	0.0616896	2.88818	0.00387483	0.00915211	2531.49	2483.21	2316.87	2903.79	2671.23	2718.9	ATP binding cassette subfamily C member 10 [Source:HGNC Symbol;Acc:HGNC:52]
ENSG00000121270	ABCC11	3.48533	0.33017	1.25716	1.08368	0.304675	0.760614	0.827152	0	5.49992	3.71145	2.06529	4.22998	5.40536	ATP binding cassette subfamily C member 11 [Source:HGNC Symbol;Acc:HGNC:14639]
ENSG00000140798	ABCC12	1.00227	0.161169	1.11819	2.06855	0.0779143	0.937896	0.956297	0.985399	0	1.85572	0	3.17249	0	ATP binding cassette subfamily C member 12 [Source:HGNC Symbol;Acc:HGNC:14640]
ENSG00000023839	ABCC2	113.756	-0.0814084	-1.05805	0.197554	-0.412081	0.68028	0.761164	106.423	122.831	121.55	124.95	83.5421	123.242	ATP binding cassette subfamily C member 2 [Source:HGNC Symbol;Acc:HGNC:53]
ENSG00000108846	ABCC3	766.691	-1.49254	-2.81384	0.0905707	-16.4793	5.16867e-61	3.20411e-59	1148.97	1106.4	1138.49	412.025	354.261	439.996	ATP binding cassette subfamily C member 3 [Source:HGNC Symbol;Acc:HGNC:54]
ENSG00000125257	ABCC4	1149.83	-0.324325	-1.25208	0.0785515	-4.12882	3.64629e-05	0.000123484	1243.57	1346.56	1245.19	1060.52	926.366	1076.75	ATP binding cassette subfamily C member 4 [Source:HGNC Symbol;Acc:HGNC:55]
ENSG00000114770	ABCC5	3946.3	0.0496038	1.03498	0.05895	0.841454	0.400093	0.508027	4039.15	3911.36	3685.47	4169.81	3798.52	4073.48	ATP binding cassette subfamily C member 5 [Source:HGNC Symbol;Acc:HGNC:56]
ENSG00000091262	ABCC6	19.7772	0.937987	1.91585	0.475802	1.97138	0.0486803	0.0877137	18.7226	15.5831	6.49503	30.9793	30.6674	16.2161	ATP binding cassette subfamily C member 6 [Source:HGNC Symbol;Acc:HGNC:57]
ENSG00000006071	ABCC8	0	NA	NA	NA	NA	NA	NA	0	0	0	0	0	0	ATP binding cassette subfamily C member 8 [Source:HGNC Symbol;Acc:HGNC:59]
ENSG00000069431	ABCC9	1044.81	-0.548034	-1.46209	0.073514	-7.45482	8.99902e-14	7.64613e-13	1219.92	1245.73	1257.25	890.139	841.766	814.047	ATP binding cassette subfamily C member 9 [Source:HGNC Symbol;Acc:HGNC:60]
ENSG00000101986	ABCD1	1172.25	-0.32721	-1.25458	0.0927452	-3.52805	0.00041863	0.00118784	1443.61	1197.15	1273.95	1070.85	1146.32	901.614	ATP binding cassette subfamily D member 1 [Source:HGNC Symbol;Acc:HGNC:61]
ENSG00000173208	ABCD2	0.637754	-2.70996	-6.54301	2.5479	-1.0636	0.287509	NA	1.9708	0	1.85572	0	0	0	ATP binding cassette subfamily D member 2 [Source:HGNC Symbol;Acc:HGNC:66]
ENSG00000117528	ABCD3	3561.8	-0.0855551	-1.0611	0.0517756	-1.65242	0.0984484	0.160414	3652.87	3692.28	3656.7	3377.78	3496.08	3495.11	ATP binding cassette subfamily D member 3 [Source:HGNC Symbol;Acc:HGNC:67]
ENSG00000119688	ABCD4	678.772	0.0109934	1.00765	0.0946562	0.11614	0.907541	0.936747	714.414	708.573	605.894	726.981	629.21	687.562	ATP binding cassette subfamily D member 4 [Source:HGNC Symbol;Acc:HGNC:68]
ENSG00000164163	ABCE1	4623.33	0.193109	1.14322	0.0522173	3.69819	0.000217143	0.000650017	4247.07	4352.27	4343.32	4945.33	4742.87	5109.15	ATP binding cassette subfamily E member 1 [Source:HGNC Symbol;Acc:HGNC:69]
ENSG00000204574	ABCF1	8237.58	0.099888	1.07169	0.0463834	2.15353	0.0312772	0.0597782	7942.31	7973.05	7942.5	8688.66	8575.23	8303.71	ATP binding cassette subfamily F member 1 [Source:HGNC Symbol;Acc:HGNC:70]
ENSG00000033050	ABCF2	1583.89	-0.183339	-1.13551	0.0693316	-2.64439	0.00818391	0.0179943	1678.13	1710.47	1664.58	1556.19	1362.05	1531.88	ATP binding cassette subfamily F member 2 [Source:HGNC Symbol;Acc:HGNC:71]
ENSG00000285292	ABCF2-H2BE1	7.18761	1.00335	2.00465	0.778401	1.28899	0.197403	0.286769	8.86859	1.83331	3.71145	4.13057	12.6899	11.8918	ABCF2-H2BE1 readthrough [Source:HGNC Symbol;Acc:HGNC:54751]
ENSG00000161204	ABCF3	3740.54	0.372478	1.29457	0.0567964	6.55813	5.44871e-11	3.6213e-10	3345.43	3155.12	3280.92	4342.27	3996.27	4323.21	ATP binding cassette subfamily F member 3 [Source:HGNC Symbol;Acc:HGNC:72]
ENSG00000160179	ABCG1	0.672878	-1.36542	-2.57651	2.58879	-0.527434	0.597892	NA	2.9562	0	0	0	0	1.08107	ATP binding cassette subfamily G member 1 [Source:HGNC Symbol;Acc:HGNC:73]
ENSG00000118777	ABCG2	73.0452	-2.3495	-5.09646	0.26668	-8.81017	1.24952e-18	1.49036e-17	120.219	133.831	112.271	24.7834	17.9774	29.1889	ATP binding cassette subfamily G member 2 (Junior blood group) [Source:HGNC Symbol;Acc:HGNC:74]
ENSG00000172350	ABCG4	78.4675	-0.448433	-1.36456	0.226142	-1.98297	0.0473709	0.0856366	94.5983	94.4153	82.5797	55.7628	63.4497	79.9993	ATP binding cassette subfamily G member 4 [Source:HGNC Symbol;Acc:HGNC:13884]
ENSG00000138075	ABCG5	0	NA	NA	NA	NA	NA	NA	0	0	0	0	0	0	ATP binding cassette subfamily G member 5 [Source:HGNC Symbol;Acc:HGNC:13886]
ENSG00000143921	ABCG8	0	NA	NA	NA	NA	NA	NA	0	0	0	0	0	0	ATP binding cassette subfamily G member 8 [Source:HGNC Symbol;Acc:HGNC:13887]
ENSG00000143994	ABHD1	11.4616	0.213922	1.15984	0.585858	0.365143	0.715005	0.790865	7.88319	17.4164	6.49503	11.3591	14.8049	10.8107	abhydrolase domain containing 1 [Source:HGNC Symbol;Acc:HGNC:17553]
ENSG00000144827	ABHD10	1756.12	-0.0272574	-1.01907	0.0630824	-0.432092	0.665674	0.748275	1708.68	1792.06	1816.75	1683.21	1754.38	1781.61	abhydrolase domain containing 10, depalmitoylase [Source:HGNC Symbol;Acc:HGNC:25656]
ENSG00000106077	ABHD11	592.562	-0.826608	-1.77351	0.0940789	-8.78633	1.54531e-18	1.83841e-17	742.005	810.321	720.949	407.894	453.665	420.537	abhydrolase domain containing 11 [Source:HGNC Symbol;Acc:HGNC:16407]
ENSG00000100997	ABHD12	6097.99	0.33527	1.26161	0.0619505	5.4119	6.23596e-08	3.02371e-07	5562.58	5279	5337.06	6942.46	7276.62	6190.22	abhydrolase domain containing 12, lysophospholipase [Source:HGNC Symbol;Acc:HGNC:15868]
ENSG00000131969	ABHD12B	0	NA	NA	NA	NA	NA	NA	0	0	0	0	0	0	abhydrolase domain containing 12B [Source:HGNC Symbol;Acc:HGNC:19837]
ENSG00000139826	ABHD13	612.067	0.703519	1.62847	0.0916198	7.67868	1.60742e-14	1.43732e-13	443.429	484.909	468.57	797.201	706.407	771.885	abhydrolase domain containing 13 [Source:HGNC Symbol;Acc:HGNC:20293]
ENSG00000248487	ABHD14A	462.254	0.272901	1.20824	0.10663	2.55933	0.0104875	0.0225072	453.283	405.161	398.053	517.354	547.783	451.888	abhydrolase domain containing 14A [Source:HGNC Symbol;Acc:HGNC:24538]
ENSG00000114779	ABHD14B	718.111	0.61277	1.52919	0.0905191	6.76951	1.2922e-11	9.10004e-11	527.188	564.658	611.461	874.649	925.308	805.399	abhydrolase domain containing 14B [Source:HGNC Symbol;Acc:HGNC:28235]
ENSG00000168792	ABHD15	577.235	-0.240483	-1.18139	0.0947049	-2.53929	0.0111077	0.0237185	683.867	614.157	578.058	530.779	518.173	538.374	abhydrolase domain containing 15 [Source:HGNC Symbol;Acc:HGNC:26971]
ENSG00000204427	ABHD16A	2323.81	0.425866	1.34338	0.0630515	6.75425	1.43578e-11	1.00497e-10	2016.13	1969.89	1964.28	2822.21	2492.52	2677.82	abhydrolase domain containing 16A, phospholipase [Source:HGNC Symbol;Acc:HGNC:13921]
ENSG00000183260	ABHD16B	107.648	-0.290891	-1.2234	0.188377	-1.54419	0.122542	0.192962	120.219	111.832	123.406	96.0359	105.75	88.6479	abhydrolase domain containing 16B [Source:HGNC Symbol;Acc:HGNC:16128]
ENSG00000129968	ABHD17A	2141.05	0.091426	1.06542	0.0732755	1.2477	0.21214	0.304309	2128.46	1922.22	2169.34	2112.79	2424.84	2088.63	abhydrolase domain containing 17A, depalmitoylase [Source:HGNC Symbol;Acc:HGNC:28756]
ENSG00000107362	ABHD17B	483.884	0.179672	1.13263	0.100536	1.78714	0.0739144	0.125759	483.831	432.66	445.374	555.562	487.505	498.374	abhydrolase domain containing 17B, depalmitoylase [Source:HGNC Symbol;Acc:HGNC:24278]
ENSG00000136379	ABHD17C	514.465	0.179886	1.13279	0.0973153	1.84848	0.0645327	0.111666	448.356	497.743	501.046	578.28	544.61	516.752	abhydrolase domain containing 17C, depalmitoylase [Source:HGNC Symbol;Acc:HGNC:26925]
ENSG00000140526	ABHD2	6120.97	0.0791406	1.05639	0.0526829	1.50221	0.133044	0.206573	6004.03	5959.16	5896.56	6586.2	5966.39	6313.46	abhydrolase domain containing 2, acylglycerol lipase [Source:HGNC Symbol;Acc:HGNC:18717]
ENSG00000158201	ABHD3	490.13	0.493913	1.40826	0.0980379	5.03799	4.70458e-07	2.05875e-06	425.692	422.577	373.001	571.052	565.76	582.698	abhydrolase domain containing 3, phospholipase [Source:HGNC Symbol;Acc:HGNC:18718]
ENSG00000100439	ABHD4	1235.66	0.932527	1.90862	0.071331	13.0732	4.68376e-39	1.48165e-37	853.355	857.071	838.787	1715.22	1584.13	1565.39	abhydrolase domain containing 4, N-acyl phospholipase B [Source:HGNC Symbol;Acc:HGNC:20154]
ENSG00000011198	ABHD5	1004.27	-0.10839	-1.07802	0.0760732	-1.42481	0.154213	0.233581	983.428	1086.23	1055.91	997.534	929.538	972.965	abhydrolase domain containing 5, lysophosphatidic acid acyltransferase [Source:HGNC Symbol;Acc:HGNC:21396]
ENSG00000163686	ABHD6	443.753	-0.420955	-1.33881	0.100624	-4.18345	2.87116e-05	9.88074e-05	501.568	518.826	503.829	390.339	394.446	353.511	abhydrolase domain containing 6, acylglycerol lipase [Source:HGNC Symbol;Acc:HGNC:21398]
ENSG00000127220	ABHD8	509.187	0.207879	1.15499	0.121883	1.70556	0.0880898	0.145996	427.663	466.576	523.314	524.583	653.532	459.456	abhydrolase domain containing 8 [Source:HGNC Symbol;Acc:HGNC:23759]
ENSG00000136754	ABI1	1567.01	-0.0743981	-1.05292	0.0737399	-1.00892	0.313011	0.417549	1541.16	1629.81	1650.67	1529.35	1393.78	1657.28	abl interactor 1 [Source:HGNC Symbol;Acc:HGNC:11320]
ENSG00000138443	ABI2	1821.58	-0.179317	-1.13235	0.0634419	-2.82648	0.00470628	0.0109289	1916.6	1968.97	1917.89	1615.05	1760.73	1750.26	abl interactor 2 [Source:HGNC Symbol;Acc:HGNC:24011]
ENSG00000108798	ABI3	0.172107	1.12651	2.18329	4.08047	0.276072	0.782492	NA	0	0	0	1.03264	0	0	ABI family member 3 [Source:HGNC Symbol;Acc:HGNC:29859]
ENSG00000154175	ABI3BP	413.906	-2.42947	-5.38697	0.123611	-19.6542	5.3232e-86	6.18386e-84	769.596	657.24	668.061	138.374	125.842	124.323	ABI family member 3 binding protein [Source:HGNC Symbol;Acc:HGNC:17265]
ENSG00000119328	ABITRAM	303.807	0.391303	1.31158	0.11905	3.28687	0.00101308	0.00268858	273.941	250.246	264.441	337.674	324.651	371.889	actin binding transcription modulator [Source:HGNC Symbol;Acc:HGNC:1364]
ENSG00000097007	ABL1	5417.53	-0.376434	-1.29813	0.0648094	-5.80833	6.30989e-09	3.42339e-08	6330.2	5699.75	6331.73	4687.17	5082.32	4374.02	ABL proto-oncogene 1, non-receptor tyrosine kinase [Source:HGNC Symbol;Acc:HGNC:76]
ENSG00000143322	ABL2	482.036	-0.130013	-1.0943	0.100178	-1.29782	0.19435	0.283437	547.882	493.159	470.426	448.167	453.665	478.915	ABL proto-oncogene 2, non-receptor tyrosine kinase [Source:HGNC Symbol;Acc:HGNC:77]
ENSG00000099204	ABLIM1	45.4866	-3.6513	-12.5647	0.416376	-8.76925	1.79863e-18	2.13244e-17	87.7005	89.832	75.1568	3.09793	7.40247	9.72965	actin binding LIM protein 1 [Source:HGNC Symbol;Acc:HGNC:78]
ENSG00000163995	ABLIM2	1.00019	0.164679	1.12092	1.81017	0.0909745	0.927513	0.94971	0.985399	0.916653	0.927862	1.03264	1.0575	1.08107	actin binding LIM protein family member 2 [Source:HGNC Symbol;Acc:HGNC:19195]
ENSG00000173210	ABLIM3	3128.61	-0.589635	-1.50487	0.0539674	-10.9258	8.67931e-28	1.65951e-26	3743.53	3710.61	3823.72	2561.99	2473.48	2458.36	actin binding LIM protein family member 3 [Source:HGNC Symbol;Acc:HGNC:29132]
ENSG00000159842	ABR	4193.21	-0.310274	-1.23994	0.0566342	-5.47856	4.28798e-08	2.12234e-07	4495.39	4542.02	4889.83	3870.35	3754.11	3607.54	ABR activator of RhoGEF and GTPase [Source:HGNC Symbol;Acc:HGNC:81]
ENSG00000174429	ABRA	0	NA	NA	NA	NA	NA	NA	0	0	0	0	0	0	actin binding Rho activating protein [Source:HGNC Symbol;Acc:HGNC:30655]
ENSG00000146386	ABRACL	390.796	0.645268	1.56403	0.117471	5.493	3.95171e-08	1.96152e-07	272.955	319.912	321.04	416.155	503.368	511.347	ABRA C-terminal like [Source:HGNC Symbol;Acc:HGNC:21230]
ENSG00000163322	ABRAXAS1	286.58	0.0358044	1.02513	0.119311	0.300093	0.764106	0.829376	266.058	290.579	292.277	292.238	292.926	285.403	abraxas 1, BRCA1 A complex subunit [Source:HGNC Symbol;Acc:HGNC:25829]
ENSG00000165660	ABRAXAS2	726.805	0.227662	1.17094	0.0888468	2.56242	0.0103947	0.0223373	687.808	637.99	682.906	767.254	726.499	858.371	abraxas 2, BRISC complex subunit [Source:HGNC Symbol;Acc:HGNC:28975]
ENSG00000146109	ABT1	1101.71	0.0636214	1.04509	0.0848763	0.749578	0.453509	0.558712	1080.98	1075.23	1076.32	1117.32	1264.76	995.667	activator of basal transcription 1 [Source:HGNC Symbol;Acc:HGNC:17369]
ENSG00000114626	ABTB1	1368.61	0.0454002	1.03197	0.0671082	0.676522	0.498709	0.602162	1400.25	1312.65	1328.7	1365.15	1427.62	1377.29	ankyrin repeat and BTB domain containing 1 [Source:HGNC Symbol;Acc:HGNC:18275]
ENSG00000166016	ABTB2	112.117	-1.1997	-2.29692	0.199814	-6.00409	1.92408e-09	1.09957e-08	144.854	164.081	159.592	70.2198	52.8748	81.0804	ankyrin repeat and BTB domain containing 2 [Source:HGNC Symbol;Acc:HGNC:23842]
ENSG00000250803	AC010255.3	1.96964	-2.19845	-4.58986	1.62479	-1.35307	0.176034	0.26116	7.88319	0.916653	0.927862	1.03264	1.0575	0	zinc finger protein 474-like [Source:NCBI gene (formerly Entrezgene);Acc:100505841]
ENSG00000258461	AC012651.1	1.49324	-0.837767	-1.78728	1.67353	-0.500597	0.616655	0.706883	2.9562	0	2.78359	0	1.0575	2.16214	novel transcript
ENSG00000268500	AC018755.2	0	NA	NA	NA	NA	NA	NA	0	0	0	0	0	0	novel transcript, sense intronic to AC018755.18
ENSG00000288436	AC024558.2	0.318877	-1.70977	-3.27109	3.33061	-0.513351	0.607706	NA	0.985399	0	0.927862	0	0	0	Protein TXNRD3NB [Source:UniProtKB/Swiss-Prot;Acc:Q6F5E7]
ENSG00000288436	AC024558.2	0.318877	-1.70977	-3.27109	3.33061	-0.513351	0.607706	NA	0.985399	0	0.927862	0	0	0
ENSG00000286190	AC055839.2	407.007	-0.830102	-1.77781	0.104813	-7.91986	2.37776e-15	2.26379e-14	530.144	518.826	514.036	304.63	274.949	299.457	uncharacterized LOC728392 [Source:NCBI gene (formerly Entrezgene);Acc:728392]
ENSG00000284691	AC073111.4	38.0589	-0.128538	-1.09319	0.333788	-0.38509	0.700171	0.778052	50.2553	43.9993	25.0523	33.0446	33.8398	42.1618	novel zinc finger protein
ENSG00000260007	AC107871.1	15.4277	-0.0474293	-1.03342	0.548044	-0.0865429	0.931035	0.951688	15.7664	24.7496	6.49503	9.29379	22.2074	14.0539	novel protein
ENSG00000182974	AC135068.1	0	NA	NA	NA	NA	NA	NA	0	0	0	0	0	0	novel olfactory receptor protein similar to OR4M2
ENSG00000279408	AC135068.3	0	NA	NA	NA	NA	NA	NA	0	0	0	0	0	0	novel olfactory receptor protein similar to OR4N4
ENSG00000060971	ACAA1	1931.64	0.171648	1.12634	0.0599007	2.86554	0.00416299	0.00975409	1766.82	1828.72	1854.8	2077.68	2027.22	2034.58	acetyl-CoA acyltransferase 1 [Source:HGNC Symbol;Acc:HGNC:82]
ENSG00000167315	ACAA2	3123.07	-0.133141	-1.09668	0.0549281	-2.42392	0.015354	0.0316512	3249.84	3321.95	3228.96	2867.65	3015.98	3054.03	acetyl-CoA acyltransferase 2 [Source:HGNC Symbol;Acc:HGNC:83]
ENSG00000278540	ACACA	4586.52	0.14493	1.10568	0.0576773	2.51278	0.0119785	0.0253507	4332.8	4362.35	4373.94	5059.95	4465.8	4924.28	acetyl-CoA carboxylase alpha [Source:HGNC Symbol;Acc:HGNC:84]
ENSG00000076555	ACACB	20.3827	-4.47192	-22.1913	0.754521	-5.92683	3.0883e-09	1.72565e-08	27.5912	45.8326	43.6095	1.03264	4.22998	0	acetyl-CoA carboxylase beta [Source:HGNC Symbol;Acc:HGNC:85]
ENSG00000111271	ACAD10	694.363	0.61617	1.5328	0.0869291	7.08819	1.35878e-12	1.04587e-11	591.239	514.242	540.016	861.225	823.789	835.669	acyl-CoA dehydrogenase family member 10 [Source:HGNC Symbol;Acc:HGNC:21597]
ENSG00000240303	ACAD11	2044.88	-0.150368	-1.10985	0.0781874	-1.92318	0.0544576	0.0965899	2404.37	2027.64	2022.74	1974.41	1787.17	2052.96	acyl-CoA dehydrogenase family member 11 [Source:HGNC Symbol;Acc:HGNC:30211]
ENSG00000151498	ACAD8	285.892	-0.0958437	-1.06869	0.118972	-0.805596	0.420476	0.528461	303.503	293.329	289.493	287.075	276.006	265.944	acyl-CoA dehydrogenase family member 8 [Source:HGNC Symbol;Acc:HGNC:87]
ENSG00000177646	ACAD9	2123.27	-0.056656	-1.04005	0.061828	-0.916348	0.359484	0.46579	2239.81	2156.88	2098.82	2179.91	2016.64	2047.55	acyl-CoA dehydrogenase family member 9 [Source:HGNC Symbol;Acc:HGNC:21497]
ENSG00000115361	ACADL	0	NA	NA	NA	NA	NA	NA	0	0	0	0	0	0	acyl-CoA dehydrogenase long chain [Source:HGNC Symbol;Acc:HGNC:88]
ENSG00000117054	ACADM	1311.3	-0.48526	-1.39984	0.0778601	-6.23246	4.59154e-10	2.78027e-09	1501.75	1604.14	1482.72	1009.93	1062.78	1206.48	acyl-CoA dehydrogenase medium chain [Source:HGNC Symbol;Acc:HGNC:89]
ENSG00000122971	ACADS	281.296	0.608229	1.52439	0.122209	4.97696	6.45918e-07	2.78254e-06	232.554	211.747	224.543	360.393	332.054	326.484	acyl-CoA dehydrogenase short chain [Source:HGNC Symbol;Acc:HGNC:90]
ENSG00000196177	ACADSB	400.049	0.610398	1.52668	0.106032	5.75672	8.57662e-09	4.60082e-08	337.992	302.495	309.906	507.028	476.93	465.942	acyl-CoA dehydrogenase short/branched chain [Source:HGNC Symbol;Acc:HGNC:91]
ENSG00000072778	ACADVL	17119.4	-0.217708	-1.16288	0.0505131	-4.30994	1.633e-05	5.84381e-05	19464.6	17869.2	17892.9	15541.3	15720.7	16228	acyl-CoA dehydrogenase very long chain [Source:HGNC Symbol;Acc:HGNC:92]
ENSG00000157766	ACAN	650.573	3.37628	10.3839	0.122528	27.5552	3.83877e-167	1.51621e-164	140.912	98.0819	104.848	1190.64	1294.37	1074.59	aggrecan [Source:HGNC Symbol;Acc:HGNC:319]
ENSG00000072818	ACAP1	42.1311	-0.651725	-1.57105	0.302106	-2.15727	0.0309845	0.0593172	48.2845	45.8326	60.311	28.914	37.0123	32.4322	ArfGAP with coiled-coil, ankyrin repeat and PH domains 1 [Source:HGNC Symbol;Acc:HGNC:16467]
ENSG00000114331	ACAP2	3173.21	0.0734859	1.05226	0.0580538	1.26583	0.205575	0.296802	3057.69	3174.37	3045.24	3419.08	3092.12	3250.78	ArfGAP with coiled-coil, ankyrin repeat and PH domains 2 [Source:HGNC Symbol;Acc:HGNC:16469]
ENSG00000131584	ACAP3	3309.67	-0.0198725	-1.01387	0.0570766	-0.348172	0.727711	0.801392	3519.84	3251.37	3227.1	3325.11	3318.42	3216.19	ArfGAP with coiled-coil, ankyrin repeat and PH domains 3 [Source:HGNC Symbol;Acc:HGNC:16754]
ENSG00000075239	ACAT1	4937.94	0.57226	1.48685	0.0601131	9.51972	1.73647e-21	2.49791e-20	3725.79	4234.94	3951.76	5791.07	5727.39	6196.7	acetyl-CoA acetyltransferase 1 [Source:HGNC Symbol;Acc:HGNC:93]
ENSG00000120437	ACAT2	3704.75	-0.4334	-1.35041	0.072588	-5.97067	2.36276e-09	1.33699e-08	3909.08	4367.85	4493.64	3276.58	2822.45	3358.89	acetyl-CoA acetyltransferase 2 [Source:HGNC Symbol;Acc:HGNC:94]
ENSG00000182827	ACBD3	2558.36	0.207044	1.15432	0.0586107	3.53253	0.00041161	0.00117008	2281.2	2426.38	2417.08	2760.26	2647.97	2817.27	acyl-CoA binding domain containing 3 [Source:HGNC Symbol;Acc:HGNC:15453]
ENSG00000107897	ACBD5	1233.8	-0.217609	-1.16281	0.068175	-3.19192	0.00141329	0.00363619	1312.55	1325.48	1341.69	1102.86	1153.73	1166.48	acyl-CoA binding domain containing 5 [Source:HGNC Symbol;Acc:HGNC:23338]
ENSG00000230124	ACBD6	754.083	-0.0582233	-1.04118	0.0983173	-0.592198	0.553718	0.651289	766.64	686.573	854.561	666.055	805.811	744.859	acyl-CoA binding domain containing 6 [Source:HGNC Symbol;Acc:HGNC:23339]
ENSG00000176244	ACBD7	52.2216	-1.64331	-3.12381	0.307164	-5.34993	8.79893e-08	4.19436e-07	66.0217	105.415	65.8782	24.7834	29.6099	21.6214	acyl-CoA binding domain containing 7 [Source:HGNC Symbol;Acc:HGNC:17715]
ENSG00000110455	ACCS	577.556	0.816136	1.76068	0.0985447	8.28189	1.21234e-16	1.2813e-15	474.962	400.577	380.423	736.275	745.534	727.561	1-aminocyclopropane-1-carboxylate synthase homolog (inactive) [Source:HGNC Symbol;Acc:HGNC:23989]
ENSG00000205126	ACCSL	0.172107	1.12651	2.18329	4.08047	0.276072	0.782492	NA	0	0	0	1.03264	0	0	1-aminocyclopropane-1-carboxylate synthase homolog (inactive) like [Source:HGNC Symbol;Acc:HGNC:34391]
ENSG00000159640	ACE	130.438	-0.0524396	-1.03702	0.176645	-0.296865	0.766569	0.830946	130.073	129.248	139.179	131.146	144.877	108.107	angiotensin I converting enzyme [Source:HGNC Symbol;Acc:HGNC:2707]
ENSG00000167769	ACER1	0	NA	NA	NA	NA	NA	NA	0	0	0	0	0	0	alkaline ceramidase 1 [Source:HGNC Symbol;Acc:HGNC:18356]
ENSG00000177076	ACER2	29.9467	0.169942	1.12501	0.359907	0.472183	0.636796	0.724533	21.6788	24.7496	38.0423	28.914	32.7824	33.5132	alkaline ceramidase 2 [Source:HGNC Symbol;Acc:HGNC:23675]
ENSG00000078124	ACER3	1638.56	0.194614	1.14442	0.0660156	2.94801	0.00319831	0.00766663	1580.58	1509.73	1494.79	1820.55	1658.15	1767.55	alkaline ceramidase 3 [Source:HGNC Symbol;Acc:HGNC:16066]
ENSG00000100813	ACIN1	6827.87	0.029689	1.02079	0.0530352	0.559798	0.575617	0.670487	6894.83	6714.48	6663.91	7121.11	6495.14	7077.78	apoptotic chromatin condensation inducer 1 [Source:HGNC Symbol;Acc:HGNC:17066]
ENSG00000213088	ACKR1	0.790529	-3.02173	-8.12141	2.21809	-1.36231	0.1731	0.257721	1.9708	0.916653	1.85572	0	0	0	atypical chemokine receptor 1 (Duffy blood group) [Source:HGNC Symbol;Acc:HGNC:4035]
ENSG00000144476	ACKR3	36.6253	0.307179	1.23729	0.323904	0.948366	0.342943	0.448774	37.4451	32.0829	28.7637	46.469	30.6674	44.324	atypical chemokine receptor 3 [Source:HGNC Symbol;Acc:HGNC:23692]
ENSG00000129048	ACKR4	25.7428	0.680137	1.60229	0.379826	1.79065	0.073349	0.124905	18.7226	16.4998	24.1244	33.0446	28.5524	33.5132	atypical chemokine receptor 4 [Source:HGNC Symbol;Acc:HGNC:1611]
ENSG00000131473	ACLY	18206.2	0.0264395	1.0185	0.047148	0.560776	0.57495	0.669935	17883	18125.9	18109.1	18981	17560.8	18577.1	ATP citrate lyase [Source:HGNC Symbol;Acc:HGNC:115]
ENSG00000153086	ACMSD	1.31381	-0.549231	-1.46331	1.6834	-0.326262	0.744226	0.815422	0.985399	2.74996	0.927862	0	1.0575	2.16214	aminocarboxymuconate semialdehyde decarboxylase [Source:HGNC Symbol;Acc:HGNC:19288]
ENSG00000122729	ACO1	5299.84	0.308222	1.23818	0.0559197	5.51187	3.5505e-08	1.77192e-07	4706.26	4806.01	4694.98	5958.35	5478.88	6154.54	aconitase 1 [Source:HGNC Symbol;Acc:HGNC:117]
ENSG00000100412	ACO2	5203.18	-0.651974	-1.57132	0.0544468	-11.9745	4.83329e-33	1.18048e-31	6505.6	6173.66	6399.46	4264.82	3979.35	3896.18	aconitase 2 [Source:HGNC Symbol;Acc:HGNC:118]
ENSG00000184227	ACOT1	121.864	0.600469	1.51621	0.188821	3.18009	0.0014723	0.00377048	88.6859	106.332	95.5698	168.321	152.279	119.999	acyl-CoA thioesterase 1 [Source:HGNC Symbol;Acc:HGNC:33128]
ENSG00000162390	ACOT11	10.1269	-2.07491	-4.21318	0.693024	-2.99399	0.00275352	0.00668974	18.7226	21.083	9.27862	2.06529	5.28748	4.32429	acyl-CoA thioesterase 11 [Source:HGNC Symbol;Acc:HGNC:18156]
ENSG00000172497	ACOT12	0.180179	1.12651	2.18329	4.08047	0.276072	0.782492	NA	0	0	0	0	0	1.08107	acyl-CoA thioesterase 12 [Source:HGNC Symbol;Acc:HGNC:24436]
ENSG00000112304	ACOT13	697.383	0.313094	1.24237	0.0899264	3.48167	0.000498293	0.00139724	603.064	685.656	577.13	800.299	761.397	756.75	acyl-CoA thioesterase 13 [Source:HGNC Symbol;Acc:HGNC:20999]
ENSG00000119673	ACOT2	1261.42	0.611872	1.52824	0.0706358	8.66235	4.62134e-18	5.35951e-17	1017.92	1033.07	942.708	1493.2	1573.55	1508.1	acyl-CoA thioesterase 2 [Source:HGNC Symbol;Acc:HGNC:18431]
ENSG00000177465	ACOT4	24.315	0.303246	1.23392	0.415247	0.730278	0.46522	0.56989	27.5912	24.7496	12.9901	18.5876	32.7824	29.1889	acyl-CoA thioesterase 4 [Source:HGNC Symbol;Acc:HGNC:19748]
ENSG00000205669	ACOT6	1.38159	0.873623	1.83226	1.74386	0.50097	0.616392	0.706734	2.9562	0	0	1.03264	1.0575	3.24322	acyl-CoA thioesterase 6 [Source:HGNC Symbol;Acc:HGNC:33159]
ENSG00000097021	ACOT7	2915.67	-0.292554	-1.22481	0.0682934	-4.28378	1.83746e-05	6.52312e-05	3161.16	3165.2	3305.04	2773.68	2748.43	2340.52	acyl-CoA thioesterase 7 [Source:HGNC Symbol;Acc:HGNC:24157]
ENSG00000101473	ACOT8	481.233	0.176075	1.12981	0.0960272	1.83359	0.0667144	0.11488	450.327	470.243	435.167	524.583	506.54	500.536	acyl-CoA thioesterase 8 [Source:HGNC Symbol;Acc:HGNC:15919]
ENSG00000123130	ACOT9	1929.02	0.34128	1.26688	0.0632261	5.39777	6.74729e-08	3.25793e-07	1656.46	1726.06	1723.04	2243.93	2044.14	2180.52	acyl-CoA thioesterase 9 [Source:HGNC Symbol;Acc:HGNC:17152]
ENSG00000161533	ACOX1	749.307	0.434571	1.35151	0.0837831	5.18686	2.1387e-07	9.75113e-07	630.655	612.324	668.989	859.159	903.101	821.615	acyl-CoA oxidase 1 [Source:HGNC Symbol;Acc:HGNC:119]
ENSG00000168306	ACOX2	5.33053	0.149357	1.10907	0.846531	0.176434	0.859953	0.901698	6.89779	2.74996	5.56717	8.26115	6.34497	2.16214	acyl-CoA oxidase 2 [Source:HGNC Symbol;Acc:HGNC:120]
ENSG00000087008	ACOX3	1048.78	0.684447	1.60709	0.073643	9.29412	1.48424e-20	2.02548e-19	845.472	780.072	788.683	1294.94	1320.81	1262.69	acyl-CoA oxidase 3, pristanoyl [Source:HGNC Symbol;Acc:HGNC:121]
ENSG00000153093	ACOXL	0.99398	1.16433	2.24129	2.24428	0.518798	0.603901	0.696042	0	1.83331	0	4.13057	0	0	acyl-CoA oxidase like [Source:HGNC Symbol;Acc:HGNC:25621]
ENSG00000143727	ACP1	1533.13	-0.0845072	-1.06033	0.0683491	-1.23641	0.216308	0.3091	1488.94	1585.81	1659.02	1505.59	1527.02	1432.42	acid phosphatase 1 [Source:HGNC Symbol;Acc:HGNC:122]
ENSG00000134575	ACP2	1831.98	0.274166	1.20929	0.064783	4.23206	2.31558e-05	8.08347e-05	1721.49	1624.31	1630.25	2116.92	1962.71	1936.2	acid phosphatase 2, lysosomal [Source:HGNC Symbol;Acc:HGNC:123]
ENSG00000014257	ACP3	0.637754	-2.70996	-6.54301	2.5479	-1.0636	0.287509	NA	1.9708	0	1.85572	0	0	0	acid phosphatase 3 [Source:HGNC Symbol;Acc:HGNC:125]
ENSG00000142513	ACP4	0.935583	-3.26897	-9.63956	2.12939	-1.53516	0.124744	0.195672	0.985399	0.916653	3.71145	0	0	0	acid phosphatase 4 [Source:HGNC Symbol;Acc:HGNC:14376]
ENSG00000102575	ACP5	795.185	0.440212	1.3568	0.0927885	4.74425	2.09278e-06	8.45678e-06	725.253	695.74	604.038	999.599	896.756	849.723	acid phosphatase 5, tartrate resistant [Source:HGNC Symbol;Acc:HGNC:124]
ENSG00000162836	ACP6	55.2091	-0.608801	-1.52499	0.285455	-2.13274	0.0329463	0.0625531	57.1531	87.082	55.6717	33.0446	51.8173	46.4861	acid phosphatase 6, lysophosphatidic [Source:HGNC Symbol;Acc:HGNC:29609]
ENSG00000183760	ACP7	11.6811	-2.86544	-7.28756	0.719619	-3.98188	6.83721e-05	0.000221612	11.8248	28.4162	21.3408	2.06529	2.11499	4.32429	acid phosphatase 7, tartrate resistant (putative) [Source:HGNC Symbol;Acc:HGNC:33781]
ENSG00000100312	ACR	1.12515	-1.16785	-2.24676	1.91012	-0.611401	0.540934	0.640448	0.985399	0.916653	2.78359	2.06529	0	0	acrosin [Source:HGNC Symbol;Acc:HGNC:126]
ENSG00000111644	ACRBP	1.74418	3.23336	9.40453	1.71759	1.88249	0.0597689	0.104535	0	0	0.927862	3.09793	2.11499	4.32429	acrosin binding protein [Source:HGNC Symbol;Acc:HGNC:17195]
ENSG00000134940	ACRV1	1.74585	-3.0517	-8.29191	1.70265	-1.79233	0.0730803	0.124555	2.9562	2.74996	3.71145	0	1.0575	0	acrosomal vesicle protein 1 [Source:HGNC Symbol;Acc:HGNC:127]
ENSG00000103740	ACSBG1	45.0883	-0.223013	-1.16717	0.325276	-0.685612	0.492958	0.596677	55.1823	28.4162	62.1668	35.1099	51.8173	37.8375	acyl-CoA synthetase bubblegum family member 1 [Source:HGNC Symbol;Acc:HGNC:29567]
ENSG00000130377	ACSBG2	1.48819	-0.133102	-1.09665	1.66534	-0.0799249	0.936297	0.955371	0.985399	3.66661	0	0	2.11499	2.16214	acyl-CoA synthetase bubblegum family member 2 [Source:HGNC Symbol;Acc:HGNC:24174]
ENSG00000167107	ACSF2	680.46	0.229008	1.17203	0.0960097	2.38526	0.0170671	0.0347732	674.013	637.99	567.852	666.055	795.236	741.615	acyl-CoA synthetase family member 2 [Source:HGNC Symbol;Acc:HGNC:26101]
ENSG00000176715	ACSF3	602.933	0.511895	1.42592	0.0888679	5.76017	8.4027e-09	4.51453e-08	499.597	471.16	520.531	709.426	696.889	719.994	acyl-CoA synthetase family member 3 [Source:HGNC Symbol;Acc:HGNC:27288]
ENSG00000151726	ACSL1	1996.29	0.0221148	1.01545	0.0592335	0.37335	0.708888	0.785482	1929.41	2024.89	1988.41	2027.08	2017.7	1990.25	acyl-CoA synthetase long chain family member 1 [Source:HGNC Symbol;Acc:HGNC:3569]
ENSG00000123983	ACSL3	8328.03	0.496686	1.41097	0.0550389	9.02428	1.8088e-19	2.30035e-18	7156.95	6841.9	6727	9968.11	9126.18	10148	acyl-CoA synthetase long chain family member 3 [Source:HGNC Symbol;Acc:HGNC:3570]
ENSG00000068366	ACSL4	4464.83	0.476062	1.39094	0.0680404	6.99674	2.61979e-12	1.96613e-11	3650.9	3751.86	3801.45	5558.72	4599.05	5426.98	acyl-CoA synthetase long chain family member 4 [Source:HGNC Symbol;Acc:HGNC:3571]
ENSG00000197142	ACSL5	112.817	0.673335	1.59476	0.195578	3.4428	0.000575731	0.00159593	84.7443	89.832	86.2912	159.027	109.98	147.026	acyl-CoA synthetase long chain family member 5 [Source:HGNC Symbol;Acc:HGNC:16526]
ENSG00000164398	ACSL6	1.33224	-1.44904	-2.73025	1.85407	-0.781543	0.434483	0.541254	4.92699	0	0.927862	0	1.0575	1.08107	acyl-CoA synthetase long chain family member 6 [Source:HGNC Symbol;Acc:HGNC:16496]
ENSG00000166743	ACSM1	0	NA	NA	NA	NA	NA	NA	0	0	0	0	0	0	acyl-CoA synthetase medium chain family member 1 [Source:HGNC Symbol;Acc:HGNC:18049]
ENSG00000183747	ACSM2A	0	NA	NA	NA	NA	NA	NA	0	0	0	0	0	0	acyl-CoA synthetase medium chain family member 2A [Source:HGNC Symbol;Acc:HGNC:32017]
ENSG00000066813	ACSM2B	0.344215	1.99485	3.98575	3.51211	0.567993	0.57004	NA	0	0	0	2.06529	0	0	acyl-CoA synthetase medium chain family member 2B [Source:HGNC Symbol;Acc:HGNC:30931]
ENSG00000005187	ACSM3	5.89248	-0.846998	-1.79875	0.818945	-1.03426	0.301017	0.404634	9.85399	6.41657	6.49503	5.16322	6.34497	1.08107	acyl-CoA synthetase medium chain family member 3 [Source:HGNC Symbol;Acc:HGNC:10522]
ENSG00000215009	ACSM4	0.861702	2.06732	4.19106	2.24172	0.922202	0.356423	0.462538	0	0.916653	0	0	3.17249	1.08107	acyl-CoA synthetase medium chain family member 4 [Source:HGNC Symbol;Acc:HGNC:32016]
ENSG00000183549	ACSM5	37.0951	2.72489	6.61112	0.374367	7.27868	3.371e-13	2.72519e-12	10.8394	8.24988	10.2065	66.0892	65.5647	61.6211	acyl-CoA synthetase medium chain family member 5 [Source:HGNC Symbol;Acc:HGNC:26060]
ENSG00000154930	ACSS1	99.2854	0.61474	1.53128	0.201505	3.05074	0.00228279	0.00564026	73.9049	85.2487	76.0847	125.983	101.52	132.972	acyl-CoA synthetase short chain family member 1 [Source:HGNC Symbol;Acc:HGNC:16091]
ENSG00000131069	ACSS2	1082.35	-0.0798573	-1.05691	0.0763947	-1.04533	0.295873	0.398805	1066.2	1176.07	1093.95	1005.79	1034.23	1117.83	acyl-CoA synthetase short chain family member 2 [Source:HGNC Symbol;Acc:HGNC:15814]
ENSG00000111058	ACSS3	33.061	0.118291	1.08545	0.340435	0.34747	0.728238	0.801806	32.5182	34.8328	27.8359	44.4037	30.6674	28.1079	acyl-CoA synthetase short chain family member 3 [Source:HGNC Symbol;Acc:HGNC:24723]
ENSG00000143632	ACTA1	6.39011	1.59721	3.02557	0.874482	1.82646	0.0677806	0.116571	4.92699	0.916653	3.71145	2.06529	13.7474	12.9729	actin alpha 1, skeletal muscle [Source:HGNC Symbol;Acc:HGNC:129]
ENSG00000107796	ACTA2	34144.1	1.48175	2.79288	0.0534034	27.7464	1.92341e-169	8.05735e-167	18215.1	17575	18223.2	48214.1	54049.6	48587.7	actin alpha 2, smooth muscle [Source:HGNC Symbol;Acc:HGNC:130]
ENSG00000075624	ACTB	260312	0.102847	1.07389	0.0474207	2.16883	0.030096	0.0578003	251055	247498	254558	273726	279459	255573	actin beta [Source:HGNC Symbol;Acc:HGNC:132]
ENSG00000169067	ACTBL2	9.01323	-5.54366	-46.6453	1.30116	-4.26054	2.03936e-05	7.16809e-05	21.6788	14.6664	16.7015	1.03264	0	0	actin beta like 2 [Source:HGNC Symbol;Acc:HGNC:17780]
ENSG00000159251	ACTC1	86.5592	1.0606	2.0858	0.227515	4.66167	3.1365e-06	1.23319e-05	66.0217	40.3327	62.1668	110.493	130.072	110.269	actin alpha cardiac muscle 1 [Source:HGNC Symbol;Acc:HGNC:143]
ENSG00000184009	ACTG1	114964	0.129614	1.094	0.0553366	2.34228	0.0191661	0.0385971	109970	107467	111974	120865	128583	110927	actin gamma 1 [Source:HGNC Symbol;Acc:HGNC:144]
ENSG00000163017	ACTG2	16950.1	1.37896	2.6008	0.0639033	21.5788	2.84382e-103	4.68012e-101	9585.96	9332.44	9325.94	24146.3	27102.5	22207.4	actin gamma 2, smooth muscle [Source:HGNC Symbol;Acc:HGNC:145]
ENSG00000077080	ACTL6B	0.172107	1.12651	2.18329	4.08047	0.276072	0.782492	NA	0	0	0	1.03264	0	0	actin like 6B [Source:HGNC Symbol;Acc:HGNC:160]
ENSG00000187003	ACTL7A	0.180179	1.12651	2.18329	4.08047	0.276072	0.782492	NA	0	0	0	0	0	1.08107	actin like 7A [Source:HGNC Symbol;Acc:HGNC:161]
ENSG00000148156	ACTL7B	0	NA	NA	NA	NA	NA	NA	0	0	0	0	0	0	actin like 7B [Source:HGNC Symbol;Acc:HGNC:162]
ENSG00000072110	ACTN1	45306.9	0.360457	1.28383	0.0503809	7.15463	8.38962e-13	6.54874e-12	40656.6	38602.1	39771	51676.6	53095.8	48039.6	actinin alpha 1 [Source:HGNC Symbol;Acc:HGNC:163]
ENSG00000077522	ACTN2	3.66964	4.37997	20.821	1.49448	2.93077	0.00338118	0.00807837	0	0	0.927862	10.3264	2.11499	8.64858	actinin alpha 2 [Source:HGNC Symbol;Acc:HGNC:164]
ENSG00000248746	ACTN3	58.8475	0.33152	1.25834	0.282403	1.17393	0.240424	0.337218	67.9925	43.9993	44.5374	54.7301	87.7721	54.0536	actinin alpha 3 (gene/pseudogene) [Source:HGNC Symbol;Acc:HGNC:165]
ENSG00000248746	ACTN3	58.8475	0.33152	1.25834	0.282403	1.17393	0.240424	0.337218	67.9925	43.9993	44.5374	54.7301	87.7721	54.0536	actinin alpha 3 [Source:HGNC Symbol;Acc:HGNC:165]
ENSG00000130402	ACTN4	85704.9	0.799588	1.7406	0.0497318	16.078	3.6382e-58	1.99581e-56	63705	60301.1	63628.1	107021	114683	104891	actinin alpha 4 [Source:HGNC Symbol;Acc:HGNC:166]
ENSG00000131966	ACTR10	1762.58	0.456604	1.37231	0.0687583	6.64072	3.12157e-11	2.12889e-10	1482.04	1444.65	1530.97	2020.88	1906.66	2190.25	actin related protein 10 [Source:HGNC Symbol;Acc:HGNC:17372]
ENSG00000138107	ACTR1A	5987.99	0.143843	1.10484	0.0575205	2.50073	0.0123939	0.0261377	5469.95	5616.33	5982.85	6474.68	6478.22	5905.9	actin related protein 1A [Source:HGNC Symbol;Acc:HGNC:167]
ENSG00000115073	ACTR1B	1520.12	-0.243004	-1.18345	0.0740224	-3.28285	0.00102765	0.00272515	1695.87	1538.14	1710.05	1406.46	1482.61	1287.56	actin related protein 1B [Source:HGNC Symbol;Acc:HGNC:168]
ENSG00000138071	ACTR2	21569.5	0.134559	1.09776	0.0558763	2.40817	0.0160329	0.0329226	20207.6	20425.8	21058.8	20727.2	23315.7	23682	actin related protein 2 [Source:HGNC Symbol;Acc:HGNC:169]
ENSG00000115091	ACTR3	17583.5	-0.127123	-1.09211	0.0587087	-2.16531	0.0303636	0.0582467	18200.3	18560.4	18311.4	16078.3	15886.8	18463.6	actin related protein 3 [Source:HGNC Symbol;Acc:HGNC:170]
ENSG00000133627	ACTR3B	148.011	-0.650051	-1.56922	0.17526	-3.70906	0.000208029	0.00062558	175.401	194.33	172.582	98.1011	141.704	105.945	actin related protein 3B [Source:HGNC Symbol;Acc:HGNC:17256]
ENSG00000101442	ACTR5	456.266	-0.0954157	-1.06837	0.102798	-0.928186	0.353311	0.459514	495.656	439.993	478.777	447.135	468.47	407.564	actin related protein 5 [Source:HGNC Symbol;Acc:HGNC:14671]
ENSG00000075089	ACTR6	932.524	0.534555	1.4485	0.0925781	5.7741	7.73644e-09	4.16467e-08	749.888	824.071	710.742	1065.69	998.276	1246.48	actin related protein 6 [Source:HGNC Symbol;Acc:HGNC:24025]
ENSG00000113812	ACTR8	1449.64	0.00486269	1.00338	0.0697483	0.0697177	0.944418	0.961281	1477.11	1508.81	1355.61	1435.37	1410.7	1510.26	actin related protein 8 [Source:HGNC Symbol;Acc:HGNC:14672]
ENSG00000123165	ACTRT1	0	NA	NA	NA	NA	NA	NA	0	0	0	0	0	0	actin related protein T1 [Source:HGNC Symbol;Acc:HGNC:24027]
ENSG00000169717	ACTRT2	0	NA	NA	NA	NA	NA	NA	0	0	0	0	0	0	actin related protein T2 [Source:HGNC Symbol;Acc:HGNC:24026]
ENSG00000184378	ACTRT3	146.384	0.561083	1.47538	0.170354	3.29364	0.000989008	0.00262873	107.408	121.915	125.261	170.386	153.337	199.998	actin related protein T3 [Source:HGNC Symbol;Acc:HGNC:24022]
ENSG00000115170	ACVR1	4578.48	0.383932	1.30489	0.0535491	7.16972	7.51528e-13	5.90963e-12	4095.32	4007.61	3816.3	5359.42	5096.07	5096.17	activin A receptor type 1 [Source:HGNC Symbol;Acc:HGNC:171]
ENSG00000135503	ACVR1B	718.952	0.225109	1.16887	0.084329	2.66942	0.00759823	0.0168384	665.144	621.491	702.392	772.417	782.546	769.723	activin A receptor type 1B [Source:HGNC Symbol;Acc:HGNC:172]
ENSG00000123612	ACVR1C	43.6102	-1.20523	-2.30574	0.305823	-3.94094	8.11634e-05	0.000260084	56.1677	62.3324	64.0225	25.8161	32.7824	20.5404	activin A receptor type 1C [Source:HGNC Symbol;Acc:HGNC:18123]
ENSG00000121989	ACVR2A	493.18	0.222583	1.16682	0.095015	2.34261	0.0191494	0.0385834	461.167	467.493	437.023	541.105	515	537.293	activin A receptor type 2A [Source:HGNC Symbol;Acc:HGNC:173]
ENSG00000114739	ACVR2B	182.403	-0.8052	-1.74739	0.14772	-5.45084	5.01328e-08	2.44975e-07	227.627	241.996	226.398	132.178	133.244	132.972	activin A receptor type 2B [Source:HGNC Symbol;Acc:HGNC:174]
ENSG00000139567	ACVRL1	7.60886	-2.37404	-5.1839	0.821988	-2.88817	0.00387495	0.00915211	6.89779	15.5831	15.7737	3.09793	1.0575	3.24322	activin A receptor like type 1 [Source:HGNC Symbol;Acc:HGNC:175]
ENSG00000243989	ACY1	606.253	-0.0435191	-1.03062	0.0890759	-0.488562	0.625152	0.714459	624.743	635.241	586.409	615.456	605.945	569.725	aminoacylase 1 [Source:HGNC Symbol;Acc:HGNC:177]
ENSG00000132744	ACY3	5.47103	-1.52934	-2.88655	0.864471	-1.76911	0.0768757	0.12995	5.91239	8.24988	10.2065	2.06529	4.22998	2.16214	aminoacylase 3 [Source:HGNC Symbol;Acc:HGNC:24104]
ENSG00000119640	ACYP1	228.863	-0.593375	-1.50877	0.146751	-4.04342	5.26766e-05	0.000174294	280.839	297.912	246.811	156.962	176.602	214.052	acylphosphatase 1 [Source:HGNC Symbol;Acc:HGNC:179]
ENSG00000170634	ACYP2	45.5723	-0.783009	-1.72072	0.29581	-2.647	0.0081209	0.0178678	49.2699	65.999	57.5274	29.9467	29.6099	41.0807	acylphosphatase 2 [Source:HGNC Symbol;Acc:HGNC:180]
ENSG00000196839	ADA	613.199	0.899373	1.86526	0.0915484	9.82402	8.87291e-23	1.35685e-21	402.043	429.91	451.869	810.625	829.076	755.669	adenosine deaminase [Source:HGNC Symbol;Acc:HGNC:186]
ENSG00000093072	ADA2	4.61158	-0.24064	-1.18152	0.918242	-0.262066	0.79327	0.851014	2.9562	4.58326	7.4229	5.16322	1.0575	6.48643	adenosine deaminase 2 [Source:HGNC Symbol;Acc:HGNC:1839]
ENSG00000164113	ADAD1	0.352498	2.02316	4.06472	3.48018	0.581336	0.561014	NA	0	0	0	0	2.11499	0	adenosine deaminase domain containing 1 [Source:HGNC Symbol;Acc:HGNC:30713]
ENSG00000140955	ADAD2	0.360357	2.04929	4.13901	3.45097	0.593829	0.552627	NA	0	0	0	0	0	2.16214	adenosine deaminase domain containing 2 [Source:HGNC Symbol;Acc:HGNC:30714]
ENSG00000137845	ADAM10	8223.59	0.439346	1.35599	0.0614846	7.14563	8.95829e-13	6.97687e-12	7246.62	7093.98	6602.67	9608.75	8705.3	10084.2	ADAM metallopeptidase domain 10 [Source:HGNC Symbol;Acc:HGNC:188]
ENSG00000073670	ADAM11	168.111	-0.293198	-1.22535	0.161228	-1.81853	0.0689833	0.11833	193.138	187.914	174.438	167.288	123.727	162.161	ADAM metallopeptidase domain 11 [Source:HGNC Symbol;Acc:HGNC:189]
ENSG00000148848	ADAM12	15205.3	-0.423395	-1.34108	0.0527449	-8.02723	9.97006e-16	9.74037e-15	18419.1	16758.2	17085.7	13465.7	12522.9	12980.4	ADAM metallopeptidase domain 12 [Source:HGNC Symbol;Acc:HGNC:190]
ENSG00000143537	ADAM15	3415.58	0.30586	1.23615	0.0626704	4.88045	1.05844e-06	4.45008e-06	3131.6	2956.21	3077.72	4054.16	3765.74	3508.08	ADAM metallopeptidase domain 15 [Source:HGNC Symbol;Acc:HGNC:193]
ENSG00000151694	ADAM17	3569.88	0.246957	1.1867	0.0583341	4.2335	2.30086e-05	8.03818e-05	3407.51	3204.62	3183.49	3871.38	3689.6	4062.67	ADAM metallopeptidase domain 17 [Source:HGNC Symbol;Acc:HGNC:195]
ENSG00000168619	ADAM18	0	NA	NA	NA	NA	NA	NA	0	0	0	0	0	0	ADAM metallopeptidase domain 18 [Source:HGNC Symbol;Acc:HGNC:196]
ENSG00000135074	ADAM19	3240.32	-0.285994	-1.21925	0.0555164	-5.15152	2.58391e-07	1.16632e-06	3634.15	3586.86	3460.93	3032.87	2879.56	2847.54	ADAM metallopeptidase domain 19 [Source:HGNC Symbol;Acc:HGNC:197]
ENSG00000104755	ADAM2	0	NA	NA	NA	NA	NA	NA	0	0	0	0	0	0	ADAM metallopeptidase domain 2 [Source:HGNC Symbol;Acc:HGNC:198]
ENSG00000139985	ADAM21	10.3129	-1.30174	-2.46526	0.639201	-2.03651	0.041699	0.0766414	10.8394	15.5831	17.6294	8.26115	7.40247	2.16214	ADAM metallopeptidase domain 21 [Source:HGNC Symbol;Acc:HGNC:200]
ENSG00000008277	ADAM22	50.3859	-0.216298	-1.16175	0.306768	-0.705087	0.480756	0.585136	77.8465	48.5826	36.1866	44.4037	41.2423	54.0536	ADAM metallopeptidase domain 22 [Source:HGNC Symbol;Acc:HGNC:201]
ENSG00000114948	ADAM23	661.368	-1.66175	-3.16399	0.0971574	-17.1036	1.39404e-65	9.83223e-64	1018.9	1012.9	983.534	344.903	272.834	335.132	ADAM metallopeptidase domain 23 [Source:HGNC Symbol;Acc:HGNC:202]
ENSG00000042980	ADAM28	10.296	-0.844861	-1.79609	0.63189	-1.33704	0.18121	0.267092	15.7664	11.9165	12.0622	9.29379	10.575	2.16214	ADAM metallopeptidase domain 28 [Source:HGNC Symbol;Acc:HGNC:206]
ENSG00000168594	ADAM29	0.176249	1.12651	2.18329	4.08047	0.276072	0.782492	NA	0	0	0	0	1.0575	0	ADAM metallopeptidase domain 29 [Source:HGNC Symbol;Acc:HGNC:207]
ENSG00000197140	ADAM32	31.0803	-1.86248	-3.63631	0.375512	-4.95983	7.05541e-07	3.02995e-06	51.2407	48.5826	46.3931	11.3591	12.6899	16.2161	ADAM metallopeptidase domain 32 [Source:HGNC Symbol;Acc:HGNC:15479]
ENSG00000149451	ADAM33	1400.93	0.940159	1.91874	0.0891725	10.5431	5.46376e-26	9.6959e-25	1116.46	923.07	841.571	1930.01	1846.39	1748.09	ADAM metallopeptidase domain 33 [Source:HGNC Symbol;Acc:HGNC:15478]
ENSG00000069206	ADAM7	6.92552	3.32174	9.99869	0.975681	3.40453	0.000662775	0.00182296	1.9708	0.916653	0.927862	20.6529	9.51746	7.5675	ADAM metallopeptidase domain 7 [Source:HGNC Symbol;Acc:HGNC:214]
ENSG00000151651	ADAM8	7.76472	1.06897	2.09793	0.721413	1.48177	0.138402	0.213654	4.92699	7.33322	2.78359	12.3917	13.7474	5.40536	ADAM metallopeptidase domain 8 [Source:HGNC Symbol;Acc:HGNC:215]
ENSG00000168615	ADAM9	37281.5	0.421519	1.33934	0.0588603	7.16135	7.9889e-13	6.26424e-12	32988.2	31856.4	30776.3	42900.1	39173.9	45994.2	ADAM metallopeptidase domain 9 [Source:HGNC Symbol;Acc:HGNC:216]
ENSG00000134028	ADAMDEC1	3.11013	-0.608364	-1.52453	1.07716	-0.564783	0.572222	0.667375	2.9562	3.66661	4.63931	3.09793	1.0575	3.24322	ADAM like decysin 1 [Source:HGNC Symbol;Acc:HGNC:16299]
ENSG00000154734	ADAMTS1	8441.46	-0.358612	-1.28219	0.0508348	-7.05445	1.73282e-12	1.32345e-11	9825.41	9295.78	9335.22	7619.88	7096.85	7475.61	ADAM metallopeptidase with thrombospondin type 1 motif 1 [Source:HGNC Symbol;Acc:HGNC:217]
ENSG00000151388	ADAMTS12	5129.56	0.441717	1.35822	0.0581471	7.59655	3.04139e-14	2.66947e-13	4598.86	4284.44	4168.88	6212.38	5651.25	5861.57	ADAM metallopeptidase with thrombospondin type 1 motif 12 [Source:HGNC Symbol;Acc:HGNC:14605]
ENSG00000160323	ADAMTS13	19.5537	0.402005	1.32134	0.469753	0.85578	0.392119	0.499646	27.5912	9.16653	13.9179	18.5876	26.4374	21.6214	ADAM metallopeptidase with thrombospondin type 1 motif 13 [Source:HGNC Symbol;Acc:HGNC:1366]
ENSG00000138316	ADAMTS14	2766.5	-0.308814	-1.23869	0.0731915	-4.21926	2.45103e-05	8.52188e-05	3336.56	3063.45	2785.44	2655.96	2434.35	2323.22	ADAM metallopeptidase with thrombospondin type 1 motif 14 [Source:HGNC Symbol;Acc:HGNC:14899]
ENSG00000166106	ADAMTS15	1393.21	2.40335	5.29032	0.0867556	27.7026	6.49839e-169	2.64217e-166	425.692	437.243	465.787	2592.97	2095.96	2341.6	ADAM metallopeptidase with thrombospondin type 1 motif 15 [Source:HGNC Symbol;Acc:HGNC:16305]
ENSG00000145536	ADAMTS16	253.382	-1.66667	-3.17481	0.14143	-11.7844	4.69698e-32	1.0858e-30	382.335	362.078	411.971	140.44	111.037	112.431	ADAM metallopeptidase with thrombospondin type 1 motif 16 [Source:HGNC Symbol;Acc:HGNC:17108]
ENSG00000140470	ADAMTS17	3.34567	-2.39893	-5.2741	1.26704	-1.89333	0.0583142	0.102365	3.94159	8.24988	4.63931	0	0	3.24322	ADAM metallopeptidase with thrombospondin type 1 motif 17 [Source:HGNC Symbol;Acc:HGNC:17109]
ENSG00000140873	ADAMTS18	0.665715	0.190684	1.1413	2.44696	0.0779268	0.937886	NA	0	0	1.85572	0	1.0575	1.08107	ADAM metallopeptidase with thrombospondin type 1 motif 18 [Source:HGNC Symbol;Acc:HGNC:17110]
ENSG00000145808	ADAMTS19	0.624428	-2.68533	-6.43229	2.41311	-1.11281	0.26579	NA	0.985399	1.83331	0.927862	0	0	0	ADAM metallopeptidase with thrombospondin type 1 motif 19 [Source:HGNC Symbol;Acc:HGNC:17111]
ENSG00000087116	ADAMTS2	13609.8	0.399036	1.31863	0.0647719	6.16063	7.24551e-10	4.32292e-09	13075.3	10729.4	11415.5	15699.3	15703.8	15035.5	ADAM metallopeptidase with thrombospondin type 1 motif 2 [Source:HGNC Symbol;Acc:HGNC:218]
ENSG00000173157	ADAMTS20	0.463931	-2.25848	-4.78486	3.1204	-0.723779	0.469202	NA	0	0	2.78359	0	0	0	ADAM metallopeptidase with thrombospondin type 1 motif 20 [Source:HGNC Symbol;Acc:HGNC:17178]
ENSG00000156140	ADAMTS3	96.8717	-1.886	-3.6961	0.234571	-8.04024	8.96597e-16	8.79047e-15	146.824	179.664	130.829	40.2731	30.6674	52.9725	ADAM metallopeptidase with thrombospondin type 1 motif 3 [Source:HGNC Symbol;Acc:HGNC:219]
ENSG00000158859	ADAMTS4	1452.42	0.104159	1.07487	0.0746378	1.39553	0.162856	0.244789	1514.56	1341.06	1345.4	1607.83	1466.75	1438.91	ADAM metallopeptidase with thrombospondin type 1 motif 4 [Source:HGNC Symbol;Acc:HGNC:220]
ENSG00000154736	ADAMTS5	3498.5	0.129676	1.09405	0.0592907	2.18712	0.0287336	0.0555155	3552.36	3267.87	3204.84	3774.31	3524.63	3667	ADAM metallopeptidase with thrombospondin type 1 motif 5 [Source:HGNC Symbol;Acc:HGNC:221]
ENSG00000049192	ADAMTS6	634.138	0.0397719	1.02795	0.08759	0.454069	0.649779	0.735611	653.319	601.324	621.668	613.39	654.59	660.535	ADAM metallopeptidase with thrombospondin type 1 motif 6 [Source:HGNC Symbol;Acc:HGNC:222]
ENSG00000136378	ADAMTS7	1428.23	0.586923	1.50204	0.0834822	7.03051	2.05777e-12	1.563e-11	1235.69	1110.07	1080.03	1735.87	1882.34	1525.39	ADAM metallopeptidase with thrombospondin type 1 motif 7 [Source:HGNC Symbol;Acc:HGNC:223]
ENSG00000134917	ADAMTS8	0.309287	-1.67366	-3.19023	3.66018	-0.457261	0.647483	NA	0	0	1.85572	0	0	0	ADAM metallopeptidase with thrombospondin type 1 motif 8 [Source:HGNC Symbol;Acc:HGNC:224]
ENSG00000163638	ADAMTS9	5.44326	-2.05427	-4.15332	0.902331	-2.27662	0.0228088	0.045201	7.88319	10.0832	8.35076	2.06529	2.11499	2.16214	ADAM metallopeptidase with thrombospondin type 1 motif 9 [Source:HGNC Symbol;Acc:HGNC:13202]
ENSG00000178031	ADAMTSL1	2674.91	-0.535126	-1.44907	0.0577715	-9.2628	1.99137e-20	2.69624e-19	3168.06	3233.04	3095.35	2276.98	2116.05	2159.98	ADAMTS like 1 [Source:HGNC Symbol;Acc:HGNC:14632]
ENSG00000197859	ADAMTSL2	3.33346	0.17364	1.1279	1.08104	0.160622	0.872391	0.910871	1.9708	0.916653	6.49503	3.09793	2.11499	5.40536	ADAMTS like 2 [Source:HGNC Symbol;Acc:HGNC:14631]
ENSG00000156218	ADAMTSL3	0.481242	-2.30196	-4.93126	2.83923	-0.810769	0.417498	NA	1.9708	0.916653	0	0	0	0	ADAMTS like 3 [Source:HGNC Symbol;Acc:HGNC:14633]
ENSG00000143382	ADAMTSL4	26.5224	0.955654	1.93946	0.402886	2.37202	0.0176912	0.0359287	26.6058	14.6664	12.9901	25.8161	42.2998	36.7564	ADAMTS like 4 [Source:HGNC Symbol;Acc:HGNC:19706]
ENSG00000185761	ADAMTSL5	1048.79	-0.211049	-1.15753	0.0790527	-2.66973	0.00759124	0.0168283	1193.32	1047.73	1135.7	983.077	1019.43	913.506	ADAMTS like 5 [Source:HGNC Symbol;Acc:HGNC:27912]
ENSG00000105963	ADAP1	6.95435	-2.46451	-5.5194	0.912256	-2.70156	0.00690159	0.0154456	17.7372	6.41657	11.1343	1.03264	0	5.40536	ArfGAP with dual PH domains 1 [Source:HGNC Symbol;Acc:HGNC:16486]
ENSG00000184060	ADAP2	1.00902	0.095174	1.06819	2.20179	0.0432257	0.965522	0.974901	2.9562	0	0	3.09793	0	0	ArfGAP with dual PH domains 2 [Source:HGNC Symbol;Acc:HGNC:16487]
ENSG00000160710	ADAR	5337.5	-0.25293	-1.19162	0.0511546	-4.94442	7.63697e-07	3.26247e-06	5919.29	5738.25	5755.53	5027.94	4689.99	4894.01	adenosine deaminase RNA specific [Source:HGNC Symbol;Acc:HGNC:225]
ENSG00000197381	ADARB1	719.189	0.1599	1.11721	0.0870049	1.83783	0.0660879	0.114086	674.998	689.323	673.628	704.263	825.904	747.021	adenosine deaminase RNA specific B1 [Source:HGNC Symbol;Acc:HGNC:226]
ENSG00000185736	ADARB2	0	NA	NA	NA	NA	NA	NA	0	0	0	0	0	0	adenosine deaminase RNA specific B2 (inactive) [Source:HGNC Symbol;Acc:HGNC:227]
ENSG00000065457	ADAT1	281.412	0.256014	1.19417	0.12311	2.07955	0.0375668	0.0702167	246.35	241.08	282.07	313.924	306.674	298.376	adenosine deaminase tRNA specific 1 [Source:HGNC Symbol;Acc:HGNC:228]
ENSG00000189007	ADAT2	272.13	-0.11147	-1.08033	0.138534	-0.804638	0.421029	0.528878	299.561	290.579	257.946	294.303	212.557	277.836	adenosine deaminase tRNA specific 2 [Source:HGNC Symbol;Acc:HGNC:21172]
ENSG00000213638	ADAT3	255.731	0.200388	1.14901	0.129317	1.54959	0.121241	0.19117	230.583	222.747	260.729	291.205	269.661	259.457	adenosine deaminase tRNA specific 3 [Source:HGNC Symbol;Acc:HGNC:25151]
ENSG00000063761	ADCK1	194.308	0.706995	1.6324	0.157436	4.49068	7.09977e-06	2.66849e-05	126.131	137.498	179.077	261.259	230.534	231.349	aarF domain containing kinase 1 [Source:HGNC Symbol;Acc:HGNC:19038]
ENSG00000133597	ADCK2	482.841	-0.576628	-1.49136	0.0980221	-5.88263	4.03793e-09	2.2355e-08	589.268	591.241	553.934	400.666	397.618	364.321	aarF domain containing kinase 2 [Source:HGNC Symbol;Acc:HGNC:19039]
ENSG00000173137	ADCK5	932.808	0.0353557	1.02481	0.0762252	0.463832	0.642768	0.729886	958.793	914.82	890.748	915.955	979.241	937.289	aarF domain containing kinase 5 [Source:HGNC Symbol;Acc:HGNC:21738]
ENSG00000164742	ADCY1	20.7026	-1.61453	-3.06212	0.459633	-3.51265	0.000443659	0.00125243	37.4451	25.6663	30.6194	14.457	8.45996	7.5675	adenylate cyclase 1 [Source:HGNC Symbol;Acc:HGNC:232]
ENSG00000143199	ADCY10	3.97843	-0.582981	-1.49794	0.96909	-0.601576	0.547457	0.646565	7.88319	3.66661	2.78359	3.09793	2.11499	4.32429	adenylate cyclase 10 [Source:HGNC Symbol;Acc:HGNC:21285]
ENSG00000078295	ADCY2	0.352498	2.02316	4.06472	3.48018	0.581336	0.561014	NA	0	0	0	0	2.11499	0	adenylate cyclase 2 [Source:HGNC Symbol;Acc:HGNC:233]
ENSG00000129467	ADCY4	0.348356	2.00959	4.02669	3.22571	0.622993	0.533289	NA	0	0	0	1.03264	1.0575	0	adenylate cyclase 4 [Source:HGNC Symbol;Acc:HGNC:235]
ENSG00000173175	ADCY5	10.8224	-2.54211	-5.82439	0.707423	-3.59347	0.0003263	0.000946448	16.7518	26.5829	12.0622	3.09793	2.11499	4.32429	adenylate cyclase 5 [Source:HGNC Symbol;Acc:HGNC:236]
ENSG00000174233	ADCY6	2384.24	0.31779	1.24642	0.0629046	5.05194	4.37338e-07	1.92173e-06	2273.31	2059.72	2035.73	2571.28	2665.95	2699.44	adenylate cyclase 6 [Source:HGNC Symbol;Acc:HGNC:237]
ENSG00000121281	ADCY7	624.299	0.0913474	1.06536	0.0999515	0.913917	0.36076	0.46692	688.794	528.909	596.615	647.468	644.015	639.995	adenylate cyclase 7 [Source:HGNC Symbol;Acc:HGNC:238]
ENSG00000155897	ADCY8	3.77322	-5.27835	-38.8097	1.45385	-3.63059	0.00028277	0.000829059	7.88319	7.33322	7.4229	0	0	0	adenylate cyclase 8 [Source:HGNC Symbol;Acc:HGNC:239]
ENSG00000162104	ADCY9	2299.65	0.125595	1.09096	0.0655829	1.91506	0.0554853	0.098098	2274.3	2154.13	2171.2	2595.03	2277.84	2325.39	adenylate cyclase 9 [Source:HGNC Symbol;Acc:HGNC:240]
ENSG00000141433	ADCYAP1	25.7159	-0.645248	-1.56401	0.399134	-1.61662	0.105961	0.170605	27.5912	22.9163	43.6095	22.7182	16.9199	20.5404	adenylate cyclase activating polypeptide 1 [Source:HGNC Symbol;Acc:HGNC:241]
ENSG00000078549	ADCYAP1R1	1.25299	-2.51823	-5.72879	2.02534	-1.24336	0.213734	0.306183	0.985399	5.49992	0	1.03264	0	0	ADCYAP receptor type I [Source:HGNC Symbol;Acc:HGNC:242]
ENSG00000087274	ADD1	7997.32	0.639432	1.55772	0.05179	12.3466	5.07878e-35	1.36328e-33	6309.51	6042.58	6408.74	9620.11	10187.9	9415.06	adducin 1 [Source:HGNC Symbol;Acc:HGNC:243]
ENSG00000075340	ADD2	2.40596	-1.82347	-3.5393	1.35081	-1.3499	0.177048	0.262173	2.9562	5.49992	2.78359	0	2.11499	1.08107	adducin 2 [Source:HGNC Symbol;Acc:HGNC:244]
ENSG00000148700	ADD3	4133.29	0.174233	1.12836	0.0511104	3.40895	0.000652126	0.00179617	3973.13	3855.44	3823.72	4369.12	4313.52	4464.83	adducin 3 [Source:HGNC Symbol;Acc:HGNC:245]
ENSG00000118492	ADGB	0	NA	NA	NA	NA	NA	NA	0	0	0	0	0	0	androglobin [Source:HGNC Symbol;Acc:HGNC:21212]
ENSG00000197177	ADGRA1	0	NA	NA	NA	NA	NA	NA	0	0	0	0	0	0	adhesion G protein-coupled receptor A1 [Source:HGNC Symbol;Acc:HGNC:13838]
ENSG00000020181	ADGRA2	10140.1	0.454678	1.37048	0.127277	3.57234	0.000353801	0.00102022	9250.92	7837.38	8578.08	11375.6	13380.5	10418.3	adhesion G protein-coupled receptor A2 [Source:HGNC Symbol;Acc:HGNC:17849]
ENSG00000152990	ADGRA3	2576.6	-0.388294	-1.30884	0.0623301	-6.22963	4.67542e-10	2.82858e-09	2950.28	2962.62	2851.32	2384.37	2099.13	2211.87	adhesion G protein-coupled receptor A3 [Source:HGNC Symbol;Acc:HGNC:13839]
ENSG00000121753	ADGRB2	980.413	-0.683944	-1.60653	0.0853098	-8.01718	1.08201e-15	1.05336e-14	1278.06	1221.9	1126.42	818.886	755.052	682.156	adhesion G protein-coupled receptor B2 [Source:HGNC Symbol;Acc:HGNC:944]
ENSG00000111452	ADGRD1	1.99264	-0.308469	-1.23839	1.41746	-0.217621	0.827724	0.877904	1.9708	0.916653	3.71145	1.03264	0	4.32429	adhesion G protein-coupled receptor D1 [Source:HGNC Symbol;Acc:HGNC:19893]
ENSG00000174837	ADGRE1	34.2076	-1.44779	-2.72791	0.355566	-4.0718	4.6652e-05	0.000155552	56.1677	53.1659	40.8259	17.5549	13.7474	23.7836	adhesion G protein-coupled receptor E1 [Source:HGNC Symbol;Acc:HGNC:3336]
ENSG00000127507	ADGRE2	0.952894	-3.28988	-9.7803	2.09179	-1.57276	0.115775	0.184069	2.9562	1.83331	0.927862	0	0	0	adhesion G protein-coupled receptor E2 [Source:HGNC Symbol;Acc:HGNC:3337]
ENSG00000131355	ADGRE3	0	NA	NA	NA	NA	NA	NA	0	0	0	0	0	0	adhesion G protein-coupled receptor E3 [Source:HGNC Symbol;Acc:HGNC:23647]
ENSG00000123146	ADGRE5	6204.24	0.223146	1.16728	0.0552836	4.03638	5.42814e-05	0.000179261	5871.99	5628.25	5676.66	7089.1	6323.82	6635.62	adhesion G protein-coupled receptor E5 [Source:HGNC Symbol;Acc:HGNC:1711]
ENSG00000153292	ADGRF1	6.61415	1.16625	2.24427	0.752686	1.54944	0.121275	0.19117	3.94159	5.49992	2.78359	9.29379	9.51746	8.64858	adhesion G protein-coupled receptor F1 [Source:HGNC Symbol;Acc:HGNC:18990]
ENSG00000164393	ADGRF2	0.344412	0.164739	1.12096	3.28855	0.0500946	0.960047	NA	0.985399	0	0	0	0	1.08107	adhesion G protein-coupled receptor F2 [Source:HGNC Symbol;Acc:HGNC:18991]
ENSG00000173567	ADGRF3	11.8924	0.276264	1.21105	0.585344	0.471969	0.636949	0.724646	14.781	5.49992	12.0622	17.5549	7.40247	14.0539	adhesion G protein-coupled receptor F3 [Source:HGNC Symbol;Acc:HGNC:18989]
ENSG00000153294	ADGRF4	73.7419	0.110955	1.07994	0.231501	0.479285	0.631736	0.720198	81.7881	60.4991	70.5175	72.2851	69.7947	87.5668	adhesion G protein-coupled receptor F4 [Source:HGNC Symbol;Acc:HGNC:19011]
ENSG00000069122	ADGRF5	16.5731	2.95949	7.77847	0.616024	4.80417	1.55392e-06	6.40471e-06	3.94159	2.74996	4.63931	14.457	42.2998	31.3511	adhesion G protein-coupled receptor F5 [Source:HGNC Symbol;Acc:HGNC:19030]
ENSG00000173698	ADGRG2	1.02553	2.37292	5.17989	2.01936	1.17509	0.23996	0.33667	0	0.916653	0	3.09793	1.0575	1.08107	adhesion G protein-coupled receptor G2 [Source:HGNC Symbol;Acc:HGNC:4516]
ENSG00000182885	ADGRG3	0	NA	NA	NA	NA	NA	NA	0	0	0	0	0	0	adhesion G protein-coupled receptor G3 [Source:HGNC Symbol;Acc:HGNC:13728]
ENSG00000159618	ADGRG5	0.634017	-2.70296	-6.51136	2.55255	-1.05892	0.289635	NA	1.9708	1.83331	0	0	0	0	adhesion G protein-coupled receptor G5 [Source:HGNC Symbol;Acc:HGNC:19010]
ENSG00000112414	ADGRG6	14.4029	-2.53446	-5.79362	0.612486	-4.138	3.50352e-05	0.000118999	26.6058	21.9997	25.0523	1.03264	7.40247	4.32429	adhesion G protein-coupled receptor G6 [Source:HGNC Symbol;Acc:HGNC:13841]
ENSG00000144820	ADGRG7	0	NA	NA	NA	NA	NA	NA	0	0	0	0	0	0	adhesion G protein-coupled receptor G7 [Source:HGNC Symbol;Acc:HGNC:19241]
ENSG00000072071	ADGRL1	1751.9	0.089118	1.06372	0.0623133	1.43016	0.152671	0.231799	1761.89	1655.48	1676.65	1835.01	1807.26	1775.12	adhesion G protein-coupled receptor L1 [Source:HGNC Symbol;Acc:HGNC:20973]
ENSG00000117114	ADGRL2	6969.73	0.359696	1.28316	0.0504778	7.12582	1.03459e-12	8.03043e-12	6231.66	6121.41	5963.37	8014.35	7508.22	7979.39	adhesion G protein-coupled receptor L2 [Source:HGNC Symbol;Acc:HGNC:18582]
ENSG00000162618	ADGRL4	3.81068	1.91135	3.76161	1.0941	1.74696	0.0806444	0.135196	3.94159	0	0.927862	5.16322	6.34497	6.48643	adhesion G protein-coupled receptor L4 [Source:HGNC Symbol;Acc:HGNC:20822]
ENSG00000164199	ADGRV1	122.538	-4.69572	-25.9152	0.557428	-8.42391	3.64112e-17	3.98119e-16	233.539	275.913	198.562	17.5549	3.17249	6.48643	adhesion G protein-coupled receptor V1 [Source:HGNC Symbol;Acc:HGNC:17416]
ENSG00000187758	ADH1A	0.974652	-0.839835	-1.78985	1.92287	-0.43676	0.662285	0.745921	0.985399	0.916653	1.85572	1.03264	1.0575	0	alcohol dehydrogenase 1A (class I), alpha polypeptide [Source:HGNC Symbol;Acc:HGNC:249]
ENSG00000196616	ADH1B	24.3078	3.57256	11.8973	0.54422	6.56455	5.21887e-11	3.48193e-10	2.9562	1.83331	6.49503	37.1752	44.4148	52.9725	alcohol dehydrogenase 1B (class I), beta polypeptide [Source:HGNC Symbol;Acc:HGNC:250]
ENSG00000248144	ADH1C	13.6036	1.73212	3.32216	0.594738	2.91241	0.00358648	0.00852175	5.91239	2.74996	10.2065	13.4244	17.9774	31.3511	alcohol dehydrogenase 1C (class I), gamma polypeptide [Source:HGNC Symbol;Acc:HGNC:251]
ENSG00000198099	ADH4	0.524606	2.59902	6.05876	2.75502	0.943376	0.345489	NA	0	0	0	1.03264	2.11499	0	alcohol dehydrogenase 4 (class II), pi polypeptide [Source:HGNC Symbol;Acc:HGNC:252]
ENSG00000197894	ADH5	9191.72	0.597227	1.51281	0.0546075	10.9367	7.69326e-28	1.47711e-26	7154.98	7522.05	7269.8	10749.8	10627.8	11825.8	alcohol dehydrogenase 5 (class III), chi polypeptide [Source:HGNC Symbol;Acc:HGNC:253]
ENSG00000172955	ADH6	30.4933	0.0577999	1.04088	0.360821	0.16019	0.872731	0.910932	30.5474	27.4996	31.5473	19.6202	38.0698	35.6754	alcohol dehydrogenase 6 (class V) [Source:HGNC Symbol;Acc:HGNC:255]
ENSG00000196344	ADH7	0	NA	NA	NA	NA	NA	NA	0	0	0	0	0	0	alcohol dehydrogenase 7 (class IV), mu or sigma polypeptide [Source:HGNC Symbol;Acc:HGNC:256]
ENSG00000147576	ADHFE1	42.5497	0.456569	1.37227	0.301433	1.51466	0.129858	0.20243	41.3867	36.6661	29.6916	57.828	48.6448	41.0807	alcohol dehydrogenase iron containing 1 [Source:HGNC Symbol;Acc:HGNC:16354]
ENSG00000182551	ADI1	2343.66	-0.176776	-1.13036	0.0593045	-2.98082	0.00287479	0.00695261	2398.46	2581.29	2481.1	2251.16	2145.66	2204.31	acireductone dioxygenase 1 [Source:HGNC Symbol;Acc:HGNC:30576]
ENSG00000181092	ADIPOQ	0.176249	1.12651	2.18329	4.08047	0.276072	0.782492	NA	0	0	0	0	1.0575	0	adiponectin, C1Q and collagen domain containing [Source:HGNC Symbol;Acc:HGNC:13633]
ENSG00000159346	ADIPOR1	1810.69	0.513781	1.42779	0.237045	2.16744	0.0302012	0.0579864	1435.73	1483.14	1556.02	1861.86	2819.28	1708.09	adiponectin receptor 1 [Source:HGNC Symbol;Acc:HGNC:24040]
ENSG00000006831	ADIPOR2	3137.35	0.262176	1.19929	0.0556581	4.71047	2.4715e-06	9.90605e-06	2858.64	2808.62	2892.15	3402.56	3561.64	3300.51	adiponectin receptor 2 [Source:HGNC Symbol;Acc:HGNC:24041]
ENSG00000148671	ADIRF	20.5993	-1.22032	-2.32999	0.457939	-2.66481	0.00770315	0.0170522	40.4013	23.833	22.2687	11.3591	9.51746	16.2161	adipogenesis regulatory factor [Source:HGNC Symbol;Acc:HGNC:24043]
ENSG00000156110	ADK	828.777	-0.024111	-1.01685	0.081701	-0.295112	0.767908	0.831941	800.144	822.238	884.253	783.777	819.559	862.695	adenosine kinase [Source:HGNC Symbol;Acc:HGNC:257]
ENSG00000148926	ADM	10299.5	0.651005	1.57026	0.0501054	12.9927	1.34571e-38	4.19935e-37	8340.41	7763.13	7940.64	12919.4	12662.4	12170.7	adrenomedullin [Source:HGNC Symbol;Acc:HGNC:259]
ENSG00000128165	ADM2	1627.33	-0.207388	-1.1546	0.0735533	-2.81956	0.00480891	0.0111335	1895.91	1608.73	1728.61	1545.87	1549.23	1435.66	adrenomedullin 2 [Source:HGNC Symbol;Acc:HGNC:28898]
ENSG00000224420	ADM5	7.90922	-1.45633	-2.7441	0.718375	-2.02726	0.042636	0.078066	9.85399	10.9998	13.9179	5.16322	2.11499	5.40536	adrenomedullin 5 (putative) [Source:HGNC Symbol;Acc:HGNC:27293]
ENSG00000101126	ADNP	4895.08	0.228992	1.17202	0.0534321	4.28567	1.82193e-05	6.47132e-05	4472.72	4517.27	4532.61	5566.98	5192.3	5088.61	activity dependent neuroprotector homeobox [Source:HGNC Symbol;Acc:HGNC:15766]
ENSG00000101544	ADNP2	1337.85	0.259678	1.19721	0.0683979	3.79658	0.000146708	0.00045129	1197.26	1251.23	1204.36	1408.53	1438.19	1527.55	ADNP homeobox 2 [Source:HGNC Symbol;Acc:HGNC:23803]
ENSG00000181915	ADO	1154.7	-0.398581	-1.31821	0.0728717	-5.46963	4.50986e-08	2.2242e-07	1260.32	1321.81	1357.46	1025.42	1020.48	942.695	2-aminoethanethiol dioxygenase [Source:HGNC Symbol;Acc:HGNC:23506]
ENSG00000163485	ADORA1	109.054	0.0263847	1.01846	0.21872	0.120632	0.903982	0.93377	92.6275	131.081	100.209	80.5462	139.589	110.269	adenosine A1 receptor [Source:HGNC Symbol;Acc:HGNC:262]
ENSG00000128271	ADORA2A	792.676	0.107021	1.077	0.0884356	1.21016	0.226219	0.320612	749.888	767.239	772.909	839.539	896.756	729.724	adenosine A2a receptor [Source:HGNC Symbol;Acc:HGNC:263]
ENSG00000170425	ADORA2B	1372.98	0.119049	1.08602	0.0681207	1.74762	0.0805306	0.135038	1272.15	1382.31	1294.37	1441.57	1457.23	1390.26	adenosine A2b receptor [Source:HGNC Symbol;Acc:HGNC:264]
ENSG00000282608	ADORA3	0.309287	-1.67366	-3.19023	3.66018	-0.457261	0.647483	NA	0	0	1.85572	0	0	0	adenosine A3 receptor [Source:HGNC Symbol;Acc:HGNC:268]
ENSG00000159322	ADPGK	1856.03	0.501349	1.41554	0.0741195	6.76407	1.34166e-11	9.42436e-11	1450.51	1673.81	1485.51	2330.68	2034.62	2161.06	ADP dependent glucokinase [Source:HGNC Symbol;Acc:HGNC:25250]
ENSG00000144843	ADPRH	143.611	-1.48237	-2.79407	0.179645	-8.25164	1.56235e-16	1.63497e-15	219.744	215.413	199.49	86.7421	60.2772	79.9993	ADP-ribosylarginine hydrolase [Source:HGNC Symbol;Acc:HGNC:269]
ENSG00000153531	ADPRHL1	39.7127	0.124821	1.09037	0.319569	0.390592	0.696099	0.774851	37.4451	31.1662	45.4652	53.6975	38.0698	32.4322	ADP-ribosylhydrolase like 1 [Source:HGNC Symbol;Acc:HGNC:21303]
ENSG00000170222	ADPRM	120.75	0.489428	1.40389	0.181974	2.68956	0.00715468	0.0159321	100.511	108.165	92.7862	154.897	143.819	124.323	ADP-ribose/CDP-alcohol diphosphatase, manganese dependent [Source:HGNC Symbol;Acc:HGNC:30925]
ENSG00000116863	ADPRS	1249.4	-0.403131	-1.32237	0.0746562	-5.39983	6.67047e-08	3.22309e-07	1409.12	1359.4	1500.35	1153.46	1040.58	1033.5	ADP-ribosylserine hydrolase [Source:HGNC Symbol;Acc:HGNC:21304]
ENSG00000120907	ADRA1A	0.164233	-0.797047	-1.73754	4.08047	-0.195332	0.845133	NA	0.985399	0	0	0	0	0	adrenoceptor alpha 1A [Source:HGNC Symbol;Acc:HGNC:277]
ENSG00000170214	ADRA1B	85.9292	-0.931738	-1.90757	0.222997	-4.17826	2.93751e-05	0.00010094	115.292	121.915	101.137	59.8933	70.8522	46.4861	adrenoceptor alpha 1B [Source:HGNC Symbol;Acc:HGNC:278]
ENSG00000171873	ADRA1D	106.494	-0.19357	-1.14359	0.223555	-0.865873	0.38656	0.493966	110.365	105.415	125.261	137.342	70.8522	89.729	adrenoceptor alpha 1D [Source:HGNC Symbol;Acc:HGNC:280]
ENSG00000150594	ADRA2A	377.782	-1.02174	-2.03037	0.12523	-8.15894	3.37965e-16	3.45054e-15	548.867	464.743	505.685	296.369	232.649	218.377	adrenoceptor alpha 2A [Source:HGNC Symbol;Acc:HGNC:281]
ENSG00000274286	ADRA2B	0	NA	NA	NA	NA	NA	NA	0	0	0	0	0	0	adrenoceptor alpha 2B [Source:HGNC Symbol;Acc:HGNC:282]
ENSG00000043591	ADRB1	0.328466	-1.74626	-3.35487	3.57562	-0.488379	0.625281	NA	1.9708	0	0	0	0	0	adrenoceptor beta 1 [Source:HGNC Symbol;Acc:HGNC:285]
ENSG00000169252	ADRB2	22.4221	1.06548	2.09286	0.425581	2.50358	0.0122943	0.0259515	16.7518	9.16653	17.6294	24.7834	37.0123	29.1889	adrenoceptor beta 2 [Source:HGNC Symbol;Acc:HGNC:286]
ENSG00000188778	ADRB3	0	NA	NA	NA	NA	NA	NA	0	0	0	0	0	0	adrenoceptor beta 3 [Source:HGNC Symbol;Acc:HGNC:288]
ENSG00000130706	ADRM1	4043.51	-0.0345361	-1.02423	0.0659396	-0.523754	0.60045	0.692815	3996.78	4017.69	4261.67	4208.02	4184.51	3592.4	adhesion regulating molecule 1 [Source:HGNC Symbol;Acc:HGNC:15759]
ENSG00000239900	ADSL	2627.98	-0.317767	-1.2464	0.0551546	-5.76138	8.34274e-09	4.48581e-08	2897.07	2929.62	2921.84	2347.2	2289.48	2382.68	adenylosuccinate lyase [Source:HGNC Symbol;Acc:HGNC:291]
ENSG00000185100	ADSS1	130.944	-0.600702	-1.51645	0.18556	-3.23724	0.00120692	0.00315576	177.372	140.248	155.881	85.7094	122.669	103.783	adenylosuccinate synthase 1 [Source:HGNC Symbol;Acc:HGNC:20093]
ENSG00000035687	ADSS2	2480.14	0.167457	1.12308	0.0602163	2.78093	0.00542034	0.0123791	2340.32	2437.38	2231.51	2715.85	2564.43	2591.33	adenylosuccinate synthase 2 [Source:HGNC Symbol;Acc:HGNC:292]
ENSG00000111863	ADTRP	18.0509	-1.62876	-3.09246	0.483408	-3.36932	0.000753545	0.00205464	24.635	31.1662	25.9801	6.19586	9.51746	10.8107	androgen dependent TFPI regulating protein [Source:HGNC Symbol;Acc:HGNC:21214]
ENSG00000106624	AEBP1	476.866	-4.46888	-22.1446	0.1592	-28.0708	2.22642e-173	1.06131e-170	930.216	912.986	894.459	41.3057	45.4723	36.7564	AE binding protein 1 [Source:HGNC Symbol;Acc:HGNC:303]
ENSG00000139154	AEBP2	1030.16	0.305728	1.23604	0.0789585	3.87201	0.000107941	0.000338746	885.873	906.57	971.472	1164.82	1052.21	1199.99	AE binding protein 2 [Source:HGNC Symbol;Acc:HGNC:24051]
ENSG00000181026	AEN	576.137	-0.10814	-1.07784	0.0986468	-1.09624	0.272976	0.37355	539.013	584.825	668.989	554.53	568.932	540.536	apoptosis enhancing nuclease [Source:HGNC Symbol;Acc:HGNC:25722]
ENSG00000157510	AFAP1L1	744.384	-1.8472	-3.59802	0.0874335	-21.127	4.49443e-99	6.40526e-97	1142.08	1173.32	1179.31	307.728	335.226	328.646	actin filament associated protein 1 like 1 [Source:HGNC Symbol;Acc:HGNC:26714]
ENSG00000169129	AFAP1L2	0.154644	-0.797047	-1.73754	4.08047	-0.195332	0.845133	NA	0	0	0.927862	0	0	0	actin filament associated protein 1 like 2 [Source:HGNC Symbol;Acc:HGNC:25901]
ENSG00000130396	AFDN	91.5946	-1.03201	-2.04487	0.220802	-4.67391	2.95515e-06	1.1672e-05	122.189	141.165	105.776	71.2524	48.6448	60.54	afadin, adherens junction formation factor [Source:HGNC Symbol;Acc:HGNC:7137]
ENSG00000172493	AFF1	1565.3	-0.173469	-1.12777	0.0663419	-2.61477	0.00892879	0.0194902	1685.03	1572.98	1720.26	1490.1	1493.18	1430.26	AF4/FMR2 family member 1 [Source:HGNC Symbol;Acc:HGNC:7135]
ENSG00000155966	AFF2	168.591	-3.5786	-11.9472	0.217637	-16.443	9.42095e-61	5.73724e-59	317.298	285.996	330.319	33.0446	23.2649	21.6214	AF4/FMR2 family member 2 [Source:HGNC Symbol;Acc:HGNC:3776]
ENSG00000072364	AFF4	6102.26	-0.00219369	-1.00152	0.0533038	-0.0411545	0.967173	0.975927	6082.87	6163.57	6073.79	6030.64	5814.11	6448.59	AF4/FMR2 family member 4 [Source:HGNC Symbol;Acc:HGNC:17869]
ENSG00000135537	AFG1L	103.214	-0.102386	-1.07355	0.200531	-0.510573	0.60965	0.700623	106.423	98.0819	115.983	83.6441	96.2321	118.918	AFG1 like ATPase [Source:HGNC Symbol;Acc:HGNC:16411]
ENSG00000141385	AFG3L2	3462.62	0.321435	1.24957	0.0527399	6.09472	1.09629e-09	6.41353e-09	3151.3	2998.37	3086.07	3804.26	3850.34	3885.37	AFG3 like matrix AAA peptidase subunit 2 [Source:HGNC Symbol;Acc:HGNC:315]
ENSG00000079557	AFM	0	NA	NA	NA	NA	NA	NA	0	0	0	0	0	0	afamin [Source:HGNC Symbol;Acc:HGNC:316]
ENSG00000183077	AFMID	198.291	-0.334924	-1.26131	0.144714	-2.31438	0.0206468	0.0413176	240.437	199.83	223.615	181.745	178.717	165.404	arylformamidase [Source:HGNC Symbol;Acc:HGNC:20910]
ENSG00000081051	AFP	42.1774	-1.2734	-2.4173	0.308946	-4.12174	3.76027e-05	0.000127033	57.1531	55.9158	65.8782	20.6529	26.4374	27.0268	alpha fetoprotein [Source:HGNC Symbol;Acc:HGNC:317]
ENSG00000119844	AFTPH	989.274	-0.0345392	-1.02423	0.079878	-0.432399	0.665451	0.748145	926.275	1044.98	1031.78	1036.77	937.998	957.83	aftiphilin [Source:HGNC Symbol;Acc:HGNC:25951]
ENSG00000038002	AGA	1610.97	1.78627	3.44921	0.069833	25.5791	2.60487e-144	8.00217e-142	712.443	739.739	720.021	2533.07	2348.7	2611.87	aspartylglucosaminidase [Source:HGNC Symbol;Acc:HGNC:318]
ENSG00000135439	AGAP2	272.94	0.029652	1.02077	0.129613	0.228773	0.819045	0.87096	278.868	238.33	293.204	252.998	282.351	291.889	ArfGAP with GTPase domain, ankyrin repeat and PH domain 2 [Source:HGNC Symbol;Acc:HGNC:16921]
ENSG00000133612	AGAP3	2360.93	-0.329507	-1.25658	0.0600817	-5.48431	4.15081e-08	2.05592e-07	2619.19	2586.79	2682.45	2112.79	2178.44	1985.93	ArfGAP with GTPase domain, ankyrin repeat and PH domain 3 [Source:HGNC Symbol;Acc:HGNC:16923]
ENSG00000188234	AGAP4	165.161	-0.478016	-1.39283	0.155471	-3.07464	0.00210755	0.00524195	197.08	202.58	177.222	137.342	145.934	130.81	ArfGAP with GTPase domain, ankyrin repeat and PH domain 4 [Source:HGNC Symbol;Acc:HGNC:23459]
ENSG00000172650	AGAP5	72.2213	-0.464252	-1.3796	0.263662	-1.76079	0.0782743	0.132007	96.5691	100.832	53.816	49.5669	67.6797	64.8643	ArfGAP with GTPase domain, ankyrin repeat and PH domain 5 [Source:HGNC Symbol;Acc:HGNC:23467]
ENSG00000204149	AGAP6	277.017	-0.237691	-1.1791	0.133187	-1.78465	0.0743188	0.126353	308.43	305.245	285.782	281.912	209.384	271.349	ArfGAP with GTPase domain, ankyrin repeat and PH domain 6 [Source:HGNC Symbol;Acc:HGNC:23466]
ENSG00000204172	AGAP9	269.667	-0.444414	-1.36076	0.125657	-3.53674	0.000405103	0.00115312	326.167	311.662	295.06	247.834	218.902	218.377	ArfGAP with GTPase domain, ankyrin repeat and PH domain 9 [Source:HGNC Symbol;Acc:HGNC:23463]
ENSG00000165923	AGBL2	2.31682	-0.697783	-1.62201	1.25599	-0.555566	0.578508	0.67308	4.92699	1.83331	1.85572	2.06529	1.0575	2.16214	ATP/GTP binding protein like 2 [Source:HGNC Symbol;Acc:HGNC:26296]
ENSG00000146856	AGBL3	51.995	-0.117915	-1.08517	0.30421	-0.387613	0.698303	0.776554	71.9341	34.8328	55.6717	38.2078	49.7023	61.6211	ATP/GTP binding protein like 3 [Source:HGNC Symbol;Acc:HGNC:27981]
ENSG00000084693	AGBL5	752.277	-0.675406	-1.59705	0.0994359	-6.79237	1.10305e-11	7.81174e-11	927.26	862.57	985.39	489.473	615.462	633.508	ATP/GTP binding protein like 5 [Source:HGNC Symbol;Acc:HGNC:26147]
ENSG00000204305	AGER	103.444	-0.35966	-1.28312	0.216031	-1.66486	0.0959411	0.15692	123.175	119.165	106.704	121.852	70.8522	78.9183	advanced glycosylation end-product specific receptor [Source:HGNC Symbol;Acc:HGNC:320]
ENSG00000173744	AGFG1	1773.01	-0.309739	-1.23948	0.0648186	-4.77856	1.76555e-06	7.1997e-06	1921.53	1952.47	2013.46	1504.56	1666.61	1579.45	ArfGAP with FG repeats 1 [Source:HGNC Symbol;Acc:HGNC:5175]
ENSG00000106351	AGFG2	636.696	0.32158	1.2497	0.0868124	3.70431	0.000211971	0.000636465	583.356	562.825	552.078	689.806	741.304	690.805	ArfGAP with FG repeats 2 [Source:HGNC Symbol;Acc:HGNC:5177]
ENSG00000164252	AGGF1	1283.85	0.0120787	1.00841	0.0707056	0.170832	0.864356	0.9051	1264.27	1321.81	1248.9	1212.32	1327.16	1328.64	angiogenic factor with G-patch and FHA domains 1 [Source:HGNC Symbol;Acc:HGNC:24684]
ENSG00000006530	AGK	931.318	-0.113671	-1.08198	0.0771139	-1.47407	0.140463	0.216256	926.275	979.902	997.452	909.759	851.284	923.235	acylglycerol kinase [Source:HGNC Symbol;Acc:HGNC:21869]
ENSG00000162688	AGL	1047.05	0.107218	1.07715	0.0757648	1.41514	0.157027	0.237422	1006.09	1045.9	972.399	1117.32	1016.25	1124.31	amylo-alpha-1, 6-glucosidase, 4-alpha-glucanotransferase [Source:HGNC Symbol;Acc:HGNC:321]
ENSG00000116771	AGMAT	65.7675	-0.473737	-1.3887	0.243401	-1.94633	0.0516154	0.0923068	82.7735	76.9988	69.5897	45.4363	57.1047	62.7022	agmatinase [Source:HGNC Symbol;Acc:HGNC:18407]
ENSG00000187546	AGMO	2.63479	2.85282	7.22411	1.47029	1.94031	0.0523426	0.0933898	1.9708	0	0	3.09793	3.17249	7.5675	alkylglycerol monooxygenase [Source:HGNC Symbol;Acc:HGNC:33784]
ENSG00000204310	AGPAT1	3781.45	-0.182076	-1.13452	0.0710523	-2.56256	0.0103903	0.0223331	4020.43	3862.78	4176.31	3437.67	3966.66	3224.84	1-acylglycerol-3-phosphate O-acyltransferase 1 [Source:HGNC Symbol;Acc:HGNC:324]
ENSG00000169692	AGPAT2	1400.44	-0.357116	-1.28086	0.0925368	-3.85918	0.000113768	0.000355903	1622.95	1536.31	1559.74	1165.85	1455.11	1062.69	1-acylglycerol-3-phosphate O-acyltransferase 2 [Source:HGNC Symbol;Acc:HGNC:325]
ENSG00000160216	AGPAT3	3049.66	0.721389	1.64877	0.0710654	10.1511	3.27798e-24	5.31241e-23	2264.45	2215.55	2428.22	3765.02	4173.93	3450.78	1-acylglycerol-3-phosphate O-acyltransferase 3 [Source:HGNC Symbol;Acc:HGNC:326]
ENSG00000026652	AGPAT4	737.443	-0.318186	-1.24676	0.0966003	-3.29384	0.000988289	0.00262733	895.727	766.322	793.322	617.521	611.232	740.534	1-acylglycerol-3-phosphate O-acyltransferase 4 [Source:HGNC Symbol;Acc:HGNC:20885]
ENSG00000155189	AGPAT5	4251.19	0.12176	1.08806	0.0547331	2.22461	0.0261072	0.0508893	4166.27	3924.19	4125.27	4246.23	4466.86	4578.34	1-acylglycerol-3-phosphate O-acyltransferase 5 [Source:HGNC Symbol;Acc:HGNC:20886]
ENSG00000018510	AGPS	2853.86	0.211819	1.15815	0.055103	3.84406	0.000121017	0.000377383	2641.85	2597.79	2694.51	3079.34	2982.14	3127.54	alkylglycerone phosphate synthase [Source:HGNC Symbol;Acc:HGNC:327]
ENSG00000106541	AGR2	0	NA	NA	NA	NA	NA	NA	0	0	0	0	0	0	anterior gradient 2, protein disulphide isomerase family member [Source:HGNC Symbol;Acc:HGNC:328]
ENSG00000173467	AGR3	0	NA	NA	NA	NA	NA	NA	0	0	0	0	0	0	anterior gradient 3, protein disulphide isomerase family member [Source:HGNC Symbol;Acc:HGNC:24167]
ENSG00000188157	AGRN	15551.1	-0.229539	-1.17246	0.0725122	-3.16552	0.00154805	0.00394985	19002.4	15662.8	15692.9	14570.6	15143.3	13234.5	agrin [Source:HGNC Symbol;Acc:HGNC:329]
ENSG00000159723	AGRP	0	NA	NA	NA	NA	NA	NA	0	0	0	0	0	0	agouti related neuropeptide [Source:HGNC Symbol;Acc:HGNC:330]
ENSG00000135744	AGT	1017.56	0.42587	1.34338	0.0758946	5.61134	2.00767e-08	1.03213e-07	905.581	868.987	831.364	1220.58	1165.36	1113.5	angiotensinogen [Source:HGNC Symbol;Acc:HGNC:333]
ENSG00000135049	AGTPBP1	800.496	-0.379767	-1.30113	0.0803968	-4.72365	2.31646e-06	9.31165e-06	907.552	933.153	874.974	674.316	726.499	686.481	ATP/GTP binding protein 1 [Source:HGNC Symbol;Acc:HGNC:17258]
ENSG00000144891	AGTR1	1738.48	0.725689	1.65369	0.0673863	10.7691	4.81748e-27	9.01176e-26	1412.08	1261.31	1258.18	2176.81	2116.05	2206.47	angiotensin II receptor type 1 [Source:HGNC Symbol;Acc:HGNC:336]
ENSG00000180772	AGTR2	0	NA	NA	NA	NA	NA	NA	0	0	0	0	0	0	angiotensin II receptor type 2 [Source:HGNC Symbol;Acc:HGNC:338]
ENSG00000177674	AGTRAP	895.592	0.0645036	1.04573	0.0863909	0.746648	0.455276	0.56044	885.873	851.571	889.82	999.599	935.883	810.804	angiotensin II receptor associated protein [Source:HGNC Symbol;Acc:HGNC:13539]
ENSG00000172482	AGXT	0	NA	NA	NA	NA	NA	NA	0	0	0	0	0	0	alanine--glyoxylate and serine--pyruvate aminotransferase [Source:HGNC Symbol;Acc:HGNC:341]
ENSG00000113492	AGXT2	0	NA	NA	NA	NA	NA	NA	0	0	0	0	0	0	alanine--glyoxylate aminotransferase 2 [Source:HGNC Symbol;Acc:HGNC:14412]
ENSG00000153207	AHCTF1	4619.71	0.220548	1.16518	0.0569541	3.87238	0.000107778	0.000338389	4315.06	4283.52	4203.22	5034.14	4644.52	5237.79	AT-hook containing transcription factor 1 [Source:HGNC Symbol;Acc:HGNC:24618]
ENSG00000101444	AHCY	4266.26	-0.0643889	-1.04564	0.0562093	-1.14552	0.251993	0.350634	4248.05	4228.52	4607.76	4311.29	4080.87	4121.05	adenosylhomocysteinase [Source:HGNC Symbol;Acc:HGNC:343]
ENSG00000168710	AHCYL1	3039.89	0.24167	1.18236	0.0581631	4.15504	3.25229e-05	0.000111039	2810.36	2710.54	2836.47	3122.71	3327.94	3431.32	adenosylhomocysteinase like 1 [Source:HGNC Symbol;Acc:HGNC:344]
ENSG00000158467	AHCYL2	386.199	-0.595614	-1.51112	0.107492	-5.541	3.00743e-08	1.51456e-07	463.137	490.409	440.734	302.565	299.271	321.078	adenosylhomocysteinase like 2 [Source:HGNC Symbol;Acc:HGNC:22204]
ENSG00000135541	AHI1	987.502	0.0890551	1.06367	0.0785327	1.13399	0.2568	0.355961	924.304	1014.73	931.574	1007.86	966.551	1079.99	Abelson helper integration site 1 [Source:HGNC Symbol;Acc:HGNC:21575]
ENSG00000124942	AHNAK	68999.4	-0.0409543	-1.02879	0.0603795	-0.678282	0.497593	0.60113	71545.9	71129.5	67260.7	70030.8	61421.4	72608	AHNAK nucleoprotein [Source:HGNC Symbol;Acc:HGNC:347]
ENSG00000185567	AHNAK2	6238.88	-0.134264	-1.09753	0.0582006	-2.30692	0.0210594	0.0420701	6927.35	6301.07	6359.57	6258.85	5647.02	5939.41	AHNAK nucleoprotein 2 [Source:HGNC Symbol;Acc:HGNC:20125]
ENSG00000106546	AHR	6817.39	-0.705356	-1.63055	0.0483947	-14.5751	4.0475e-48	1.71634e-46	8604.5	8246.21	8503.86	5081.64	5182.78	5285.36	aryl hydrocarbon receptor [Source:HGNC Symbol;Acc:HGNC:348]
ENSG00000100591	AHSA1	3573.08	-0.09795	-1.07025	0.0534177	-1.83366	0.0667039	0.11488	3552.36	3750.94	3779.18	3460.39	3466.47	3429.16	activator of HSP90 ATPase activity 1 [Source:HGNC Symbol;Acc:HGNC:1189]
ENSG00000145192	AHSG	0	NA	NA	NA	NA	NA	NA	0	0	0	0	0	0	alpha 2-HS glycoprotein [Source:HGNC Symbol;Acc:HGNC:349]
ENSG00000169877	AHSP	0	NA	NA	NA	NA	NA	NA	0	0	0	0	0	0	alpha hemoglobin stabilizing protein [Source:HGNC Symbol;Acc:HGNC:18075]
ENSG00000111732	AICDA	0	NA	NA	NA	NA	NA	NA	0	0	0	0	0	0	activation induced cytidine deaminase [Source:HGNC Symbol;Acc:HGNC:13203]
ENSG00000186063	AIDA	3272.37	-0.263578	-1.20045	0.0632479	-4.16737	3.08128e-05	0.000105461	3376.96	3577.7	3755.99	2802.59	3154.51	2966.46	axin interactor, dorsalization associated [Source:HGNC Symbol;Acc:HGNC:25761]
ENSG00000204472	AIF1	0	NA	NA	NA	NA	NA	NA	0	0	0	0	0	0	allograft inflammatory factor 1 [Source:HGNC Symbol;Acc:HGNC:352]
ENSG00000126878	AIF1L	12.761	-0.927861	-1.90245	0.579669	-1.60067	0.109449	0.175546	20.6934	11.9165	17.6294	13.4244	3.17249	9.72965	allograft inflammatory factor 1 like [Source:HGNC Symbol;Acc:HGNC:28904]
ENSG00000156709	AIFM1	1895.8	0.26812	1.20424	0.0619851	4.32556	1.52142e-05	5.47426e-05	1682.08	1800.31	1677.57	2047.73	2054.71	2112.41	apoptosis inducing factor mitochondria associated 1 [Source:HGNC Symbol;Acc:HGNC:8768]
ENSG00000183773	AIFM3	1.67193	0.761442	1.69518	1.72529	0.441341	0.658966	0.743209	0	0	3.71145	1.03264	5.28748	0	apoptosis inducing factor mitochondria associated 3 [Source:HGNC Symbol;Acc:HGNC:26398]
ENSG00000146416	AIG1	1607.68	0.471261	1.38632	0.0655251	7.19207	6.38161e-13	5.03536e-12	1400.25	1319.06	1323.13	1791.64	1885.51	1926.47	androgen induced 1 [Source:HGNC Symbol;Acc:HGNC:21607]
ENSG00000163568	AIM2	0.152775	-0.797047	-1.73754	4.08047	-0.195332	0.845133	NA	0	0.916653	0	0	0	0	absent in melanoma 2 [Source:HGNC Symbol;Acc:HGNC:357]
ENSG00000164022	AIMP1	1960.9	0.45618	1.3719	0.0714833	6.38164	1.75205e-10	1.10848e-09	1713.61	1661.89	1584.79	2204.69	2112.88	2487.55	aminoacyl tRNA synthetase complex interacting multifunctional protein 1 [Source:HGNC Symbol;Acc:HGNC:10648]
ENSG00000106305	AIMP2	1451.93	0.11339	1.08177	0.0719944	1.57498	0.115262	0.1834	1320.43	1493.23	1370.45	1458.09	1591.53	1477.83	aminoacyl tRNA synthetase complex interacting multifunctional protein 2 [Source:HGNC Symbol;Acc:HGNC:20609]
ENSG00000110711	AIP	1943.76	0.256226	1.19435	0.0671774	3.81416	0.000136645	0.00042278	1699.81	1790.22	1824.18	1984.74	2260.92	2102.69	aryl hydrocarbon receptor interacting protein [Source:HGNC Symbol;Acc:HGNC:358]
ENSG00000129221	AIPL1	1.61841	-0.426967	-1.3444	1.63517	-0.261114	0.794004	0.85167	0.985399	3.66661	0.927862	4.13057	0	0	aryl hydrocarbon receptor interacting protein like 1 [Source:HGNC Symbol;Acc:HGNC:359]
ENSG00000160224	AIRE	2.52436	-4.6974	-25.9453	1.57895	-2.97501	0.00292975	0.00707562	5.91239	3.66661	5.56717	0	0	0	autoimmune regulator [Source:HGNC Symbol;Acc:HGNC:360]
ENSG00000196581	AJAP1	0	NA	NA	NA	NA	NA	NA	0	0	0	0	0	0	adherens junctions associated protein 1 [Source:HGNC Symbol;Acc:HGNC:30801]
ENSG00000129474	AJUBA	3606.66	0.0132763	1.00924	0.052496	0.252901	0.800345	0.856941	3637.11	3502.53	3630.72	3623.55	3555.3	3690.78	ajuba LIM protein [Source:HGNC Symbol;Acc:HGNC:20250]
ENSG00000106992	AK1	1069.2	0.0161533	1.01126	0.0787905	0.205015	0.83756	0.885066	1052.41	1017.48	1119.93	1078.08	1151.61	995.667	adenylate kinase 1 [Source:HGNC Symbol;Acc:HGNC:361]
ENSG00000004455	AK2	3808.1	-0.205038	-1.15272	0.0626712	-3.27164	0.00106924	0.00282515	4187.94	3991.11	4055.69	3276.58	3829.19	3508.08	adenylate kinase 2 [Source:HGNC Symbol;Acc:HGNC:362]
ENSG00000147853	AK3	1001.29	0.0701637	1.04984	0.0832074	0.843239	0.399095	0.506852	950.91	971.652	1007.66	934.542	1005.68	1137.29	adenylate kinase 3 [Source:HGNC Symbol;Acc:HGNC:17376]
ENSG00000154027	AK5	1062.97	-1.48405	-2.79732	0.0830561	-17.868	2.09418e-71	1.67341e-69	1523.43	1565.64	1608.91	512.191	627.095	540.536	adenylate kinase 5 [Source:HGNC Symbol;Acc:HGNC:365]
ENSG00000085231	AK6	490.368	0.163635	1.12011	0.102941	1.5896	0.111926	0.178916	460.181	498.659	428.672	504.963	484.333	565.401	adenylate kinase 6 [Source:HGNC Symbol;Acc:HGNC:49151]
ENSG00000140057	AK7	0.645475	-2.72421	-6.608	2.55971	-1.06427	0.287208	NA	2.9562	0.916653	0	0	0	0	adenylate kinase 7 [Source:HGNC Symbol;Acc:HGNC:20091]
ENSG00000165695	AK8	2.6284	-0.582895	-1.49785	1.21365	-0.480283	0.631026	0.719507	3.94159	2.74996	2.78359	2.06529	4.22998	0	adenylate kinase 8 [Source:HGNC Symbol;Acc:HGNC:26526]
ENSG00000231824	AKAIN1	0	NA	NA	NA	NA	NA	NA	0	0	0	0	0	0	A-kinase anchor inhibitor 1 [Source:HGNC Symbol;Acc:HGNC:28285]
ENSG00000121057	AKAP1	1135.99	-0.101232	-1.07269	0.0750911	-1.34812	0.177619	0.262667	1201.2	1203.57	1122.71	1106.99	1023.66	1157.83	A-kinase anchoring protein 1 [Source:HGNC Symbol;Acc:HGNC:367]
ENSG00000108599	AKAP10	1161.83	0.0379249	1.02664	0.072422	0.523666	0.600511	0.692827	1159.81	1128.4	1151.48	1193.74	1102.97	1234.58	A-kinase anchoring protein 10 [Source:HGNC Symbol;Acc:HGNC:368]
ENSG00000023516	AKAP11	2795.29	0.0416689	1.0293	0.068317	0.609934	0.541905	0.641433	2787.69	2795.79	2681.52	3037	2543.28	2926.46	A-kinase anchoring protein 11 [Source:HGNC Symbol;Acc:HGNC:369]
ENSG00000131016	AKAP12	1271.6	-0.0084467	-1.00587	0.0769648	-0.109747	0.91261	0.939803	1304.67	1253.98	1267.46	1320.75	1135.75	1347.02	A-kinase anchoring protein 12 [Source:HGNC Symbol;Acc:HGNC:370]
ENSG00000170776	AKAP13	2724.37	0.0487759	1.03439	0.0641186	0.760714	0.446828	0.552945	2686.2	2667.46	2681.52	2949.23	2535.87	2825.92	A-kinase anchoring protein 13 [Source:HGNC Symbol;Acc:HGNC:371]
ENSG00000186471	AKAP14	0	NA	NA	NA	NA	NA	NA	0	0	0	0	0	0	A-kinase anchoring protein 14 [Source:HGNC Symbol;Acc:HGNC:24061]
ENSG00000197976	AKAP17A	1886.23	0.0928031	1.06644	0.0638681	1.45304	0.146212	0.223736	1850.58	1715.97	1910.47	1952.73	1934.16	1953.5	A-kinase anchoring protein 17A [Source:HGNC Symbol;Acc:HGNC:18783]
ENSG00000111254	AKAP3	6.68313	0.157589	1.11542	0.767375	0.205362	0.83729	0.884983	7.88319	2.74996	8.35076	9.29379	3.17249	8.64858	A-kinase anchoring protein 3 [Source:HGNC Symbol;Acc:HGNC:373]
ENSG00000147081	AKAP4	0	NA	NA	NA	NA	NA	NA	0	0	0	0	0	0	A-kinase anchoring protein 4 [Source:HGNC Symbol;Acc:HGNC:374]
ENSG00000179841	AKAP5	33.6265	-0.721939	-1.6494	0.333364	-2.16562	0.0303403	0.0582129	46.3137	39.4161	39.8981	25.8161	22.2074	28.1079	A-kinase anchoring protein 5 [Source:HGNC Symbol;Acc:HGNC:375]
ENSG00000151320	AKAP6	13.924	-1.10574	-2.1521	0.540897	-2.04428	0.0409258	0.0754545	26.6058	12.8331	17.6294	7.22851	9.51746	9.72965	A-kinase anchoring protein 6 [Source:HGNC Symbol;Acc:HGNC:376]
ENSG00000118507	AKAP7	74.2761	0.275295	1.21024	0.250379	1.09951	0.271544	0.372071	64.0509	70.5823	66.8061	54.7301	83.5421	105.945	A-kinase anchoring protein 7 [Source:HGNC Symbol;Acc:HGNC:377]
ENSG00000105127	AKAP8	1716.13	0.230446	1.1732	0.0649991	3.54538	0.000392052	0.00111885	1615.07	1573.89	1549.53	1942.4	1758.61	1857.28	A-kinase anchoring protein 8 [Source:HGNC Symbol;Acc:HGNC:378]
ENSG00000011243	AKAP8L	2561.11	0.415296	1.33357	0.0593945	6.99216	2.70678e-12	2.02921e-11	2259.52	2158.72	2167.49	3072.11	2826.68	2882.14	A-kinase anchoring protein 8 like [Source:HGNC Symbol;Acc:HGNC:29857]
ENSG00000127914	AKAP9	1573.92	-0.455073	-1.37085	0.0806631	-5.64166	1.68423e-08	8.72014e-08	1818.06	1930.47	1711.91	1440.54	1169.59	1372.96	A-kinase anchoring protein 9 [Source:HGNC Symbol;Acc:HGNC:379]
ENSG00000166452	AKIP1	763.768	0.106833	1.07686	0.0834223	1.28063	0.200325	0.290252	708.502	738.822	758.991	771.385	845.996	758.913	A-kinase interacting protein 1 [Source:HGNC Symbol;Acc:HGNC:1170]
ENSG00000174574	AKIRIN1	1793.42	-0.433311	-1.35033	0.0666319	-6.50306	7.87024e-11	5.12715e-10	2062.44	1942.39	2177.69	1550	1555.58	1472.42	akirin 1 [Source:HGNC Symbol;Acc:HGNC:25744]
ENSG00000135334	AKIRIN2	1203.52	0.0568178	1.04017	0.0717826	0.791526	0.428637	0.536242	1153.9	1209.07	1176.53	1244.34	1283.8	1153.5	akirin 2 [Source:HGNC Symbol;Acc:HGNC:21407]
ENSG00000162641	AKNAD1	3.56301	-0.918916	-1.89069	1.03228	-0.890182	0.373368	0.480134	1.9708	6.41657	5.56717	2.06529	2.11499	3.24322	AKNA domain containing 1 [Source:HGNC Symbol;Acc:HGNC:28398]
ENSG00000117448	AKR1A1	1555.35	0.23814	1.17947	0.0648232	3.67368	0.000239078	0.000710298	1379.56	1491.39	1410.35	1662.56	1690.93	1697.28	aldo-keto reductase family 1 member A1 [Source:HGNC Symbol;Acc:HGNC:380]
ENSG00000085662	AKR1B1	11443.6	-1.05365	-2.07577	0.060263	-17.4842	1.89176e-68	1.43691e-66	14494.2	16035.9	15808	8008.15	7004.85	7310.21	aldo-keto reductase family 1 member B [Source:HGNC Symbol;Acc:HGNC:381]
ENSG00000198074	AKR1B10	70.5767	-1.14467	-2.21095	0.238772	-4.79396	1.6352e-06	6.71368e-06	89.6713	102.665	99.2812	49.5669	43.3573	38.9186	aldo-keto reductase family 1 member B10 [Source:HGNC Symbol;Acc:HGNC:382]
ENSG00000227471	AKR1B15	4.0598	-0.656628	-1.57639	0.965196	-0.680305	0.496311	0.599802	1.9708	5.49992	7.4229	4.13057	3.17249	2.16214	aldo-keto reductase family 1 member B15 [Source:HGNC Symbol;Acc:HGNC:37281]
ENSG00000187134	AKR1C1	4149.65	-0.968438	-1.95672	0.0660769	-14.6562	1.22905e-48	5.26018e-47	5414.77	5262.5	5800.07	3002.93	2552.79	2864.84	aldo-keto reductase family 1 member C1 [Source:HGNC Symbol;Acc:HGNC:384]
ENSG00000151632	AKR1C2	160.281	-2.08018	-4.22861	0.181018	-11.4916	1.45444e-30	3.17132e-29	230.583	264.913	282.07	59.8933	52.8748	71.3508	aldo-keto reductase family 1 member C2 [Source:HGNC Symbol;Acc:HGNC:385]
ENSG00000196139	AKR1C3	1301.77	0.224367	1.16826	0.0759852	2.95278	0.00314926	0.00755823	1091.82	1294.31	1215.5	1447.77	1398.01	1363.23	aldo-keto reductase family 1 member C3 [Source:HGNC Symbol;Acc:HGNC:386]
ENSG00000198610	AKR1C4	0	NA	NA	NA	NA	NA	NA	0	0	0	0	0	0	aldo-keto reductase family 1 member C4 [Source:HGNC Symbol;Acc:HGNC:387]
ENSG00000122787	AKR1D1	0.775335	-2.99897	-7.9943	2.40767	-1.24559	0.212914	0.305288	0.985399	3.66661	0	0	0	0	aldo-keto reductase family 1 member D1 [Source:HGNC Symbol;Acc:HGNC:388]
ENSG00000165568	AKR1E2	20.0695	-0.197756	-1.14691	0.425419	-0.464849	0.642039	0.729238	25.6204	18.3331	20.413	16.5223	21.1499	18.3782	aldo-keto reductase family 1 member E2 [Source:HGNC Symbol;Acc:HGNC:23437]
ENSG00000053371	AKR7A2	1850.57	0.197302	1.14655	0.0690522	2.8573	0.00427267	0.00998739	1588.46	1806.72	1776.86	1981.64	2058.94	1890.79	aldo-keto reductase family 7 member A2 [Source:HGNC Symbol;Acc:HGNC:389]
ENSG00000162482	AKR7A3	24.6504	0.0848479	1.06058	0.389191	0.218011	0.827421	0.877706	26.6058	21.083	24.1244	21.6855	32.7824	21.6214	aldo-keto reductase family 7 member A3 [Source:HGNC Symbol;Acc:HGNC:390]
ENSG00000142208	AKT1	6056.61	-0.237658	-1.17908	0.0646394	-3.67668	0.000236289	0.000702464	6292.76	6468.82	6901.44	5511.22	6055.22	5110.23	AKT serine/threonine kinase 1 [Source:HGNC Symbol;Acc:HGNC:391]
ENSG00000204673	AKT1S1	3298.69	-0.259275	-1.19688	0.0624876	-4.14922	3.33612e-05	0.000113705	3570.1	3429.2	3783.82	2966.79	3194.69	2847.54	AKT1 substrate 1 [Source:HGNC Symbol;Acc:HGNC:28426]
ENSG00000105221	AKT2	4410.38	-0.0573359	-1.04054	0.0637745	-0.89904	0.368631	0.475015	4560.42	4278.94	4655.08	4236.94	4695.28	4035.64	AKT serine/threonine kinase 2 [Source:HGNC Symbol;Acc:HGNC:392]
ENSG00000117020	AKT3	895.607	0.645112	1.56386	0.0908791	7.09857	1.26054e-12	9.72417e-12	686.823	652.657	756.208	974.816	1191.8	1111.34	AKT serine/threonine kinase 3 [Source:HGNC Symbol;Acc:HGNC:393]
ENSG00000166971	AKTIP	276.435	-0.021215	-1.01481	0.138789	-0.152858	0.87851	0.91567	282.809	271.329	281.142	223.051	326.766	273.511	AKT interacting protein [Source:HGNC Symbol;Acc:HGNC:16710]
ENSG00000286105	AL353579.1	0	NA	NA	NA	NA	NA	NA	0	0	0	0	0	0	transmembrane protein 217 [Source:NCBI gene (formerly Entrezgene);Acc:221468]
ENSG00000237378	AL445989.1	0	NA	NA	NA	NA	NA	NA	0	0	0	0	0	0	keratin-associated protein 21-1-like [Source:NCBI gene (formerly Entrezgene);Acc:112267897]
ENSG00000148218	ALAD	1652.04	0.0987675	1.07086	0.0636393	1.55199	0.120665	0.190397	1609.16	1567.48	1609.84	1695.6	1651.81	1778.36	aminolevulinate dehydratase [Source:HGNC Symbol;Acc:HGNC:395]
ENSG00000023330	ALAS1	2620.95	-0.223618	-1.16766	0.057419	-3.8945	9.84017e-05	0.000310785	2838.93	2716.96	2915.34	2457.69	2373.02	2423.76	5'-aminolevulinate synthase 1 [Source:HGNC Symbol;Acc:HGNC:396]
ENSG00000158578	ALAS2	0.152775	-0.797047	-1.73754	4.08047	-0.195332	0.845133	NA	0	0.916653	0	0	0	0	5'-aminolevulinate synthase 2 [Source:HGNC Symbol;Acc:HGNC:397]
ENSG00000163631	ALB	0.528748	2.60813	6.09712	2.97407	0.876956	0.380511	NA	0	0	0	0	3.17249	0	albumin [Source:HGNC Symbol;Acc:HGNC:399]
ENSG00000170017	ALCAM	36743.5	-0.0541799	-1.03827	0.0546783	-0.990886	0.321741	0.426684	38332	37801.9	36166.2	36807.5	33401	37952.1	activated leukocyte cell adhesion molecule [Source:HGNC Symbol;Acc:HGNC:400]
ENSG00000161618	ALDH16A1	1159.39	0.34842	1.27317	0.0758368	4.59434	4.34123e-06	1.68435e-05	1056.35	1054.15	950.131	1375.48	1249.96	1270.26	aldehyde dehydrogenase 16 family member A1 [Source:HGNC Symbol;Acc:HGNC:28114]
ENSG00000059573	ALDH18A1	4562.45	0.329619	1.25668	0.0561915	5.86599	4.46453e-09	2.46182e-08	4171.19	3897.61	4062.18	5169.41	4808.43	5265.9	aldehyde dehydrogenase 18 family member A1 [Source:HGNC Symbol;Acc:HGNC:9722]
ENSG00000165092	ALDH1A1	0.152775	-0.797047	-1.73754	4.08047	-0.195332	0.845133	NA	0	0.916653	0	0	0	0	aldehyde dehydrogenase 1 family member A1 [Source:HGNC Symbol;Acc:HGNC:402]
ENSG00000128918	ALDH1A2	0.172107	1.12651	2.18329	4.08047	0.276072	0.782492	NA	0	0	0	1.03264	0	0	aldehyde dehydrogenase 1 family member A2 [Source:HGNC Symbol;Acc:HGNC:15472]
ENSG00000184254	ALDH1A3	672.776	-1.55539	-2.93914	0.093234	-16.6827	1.75103e-62	1.14722e-60	951.895	980.819	1079.1	353.164	324.651	347.024	aldehyde dehydrogenase 1 family member A3 [Source:HGNC Symbol;Acc:HGNC:409]
ENSG00000137124	ALDH1B1	3206.01	0.479501	1.39426	0.0558818	8.58062	9.43622e-18	1.07275e-16	2729.55	2688.54	2616.57	3725.78	3877.84	3597.81	aldehyde dehydrogenase 1 family member B1 [Source:HGNC Symbol;Acc:HGNC:407]
ENSG00000144908	ALDH1L1	1.55229	-4.00057	-16.0064	1.84439	-2.16905	0.0300789	0.0577835	0.985399	1.83331	6.49503	0	0	0	aldehyde dehydrogenase 1 family member L1 [Source:HGNC Symbol;Acc:HGNC:3978]
ENSG00000136010	ALDH1L2	4063.72	0.778326	1.71514	0.0586035	13.2812	2.97484e-40	9.83831e-39	3167.07	2820.54	2993.28	4994.9	5085.49	5321.04	aldehyde dehydrogenase 1 family member L2 [Source:HGNC Symbol;Acc:HGNC:26777]
ENSG00000111275	ALDH2	2.03662	1.19222	2.28505	1.4734	0.809167	0.418419	0.526653	0	1.83331	1.85572	0	5.28748	3.24322	aldehyde dehydrogenase 2 family member [Source:HGNC Symbol;Acc:HGNC:404]
ENSG00000108602	ALDH3A1	0	NA	NA	NA	NA	NA	NA	0	0	0	0	0	0	aldehyde dehydrogenase 3 family member A1 [Source:HGNC Symbol;Acc:HGNC:405]
ENSG00000072210	ALDH3A2	835.863	-0.317137	-1.24586	0.0794964	-3.98932	6.62624e-05	0.00021533	958.793	905.653	917.656	724.916	724.384	783.777	aldehyde dehydrogenase 3 family member A2 [Source:HGNC Symbol;Acc:HGNC:403]
ENSG00000006534	ALDH3B1	523.051	-0.0808327	-1.05763	0.102318	-0.790014	0.42952	0.537104	573.502	527.075	513.108	550.399	525.575	448.645	aldehyde dehydrogenase 3 family member B1 [Source:HGNC Symbol;Acc:HGNC:410]
ENSG00000159423	ALDH4A1	637.107	-0.154645	-1.11315	0.0868046	-1.78153	0.0748257	0.127075	673.027	673.74	667.133	638.174	592.197	578.374	aldehyde dehydrogenase 4 family member A1 [Source:HGNC Symbol;Acc:HGNC:406]
ENSG00000112294	ALDH5A1	409.778	0.0368876	1.0259	0.105225	0.35056	0.725918	0.799956	384.305	400.577	428.672	440.939	394.446	409.726	aldehyde dehydrogenase 5 family member A1 [Source:HGNC Symbol;Acc:HGNC:408]
ENSG00000119711	ALDH6A1	263.45	0.998742	1.99826	0.135964	7.34565	2.04766e-13	1.68694e-12	204.963	173.247	149.386	338.707	347.916	366.483	aldehyde dehydrogenase 6 family member A1 [Source:HGNC Symbol;Acc:HGNC:7179]
ENSG00000164904	ALDH7A1	4222.68	-0.222425	-1.16669	0.0569903	-3.90286	9.50619e-05	0.000300993	4407.69	4710.68	4523.33	3756.76	3813.33	4124.29	aldehyde dehydrogenase 7 family member A1 [Source:HGNC Symbol;Acc:HGNC:877]
ENSG00000118514	ALDH8A1	2.65525	-0.594011	-1.50944	1.20173	-0.494295	0.621098	0.711061	5.91239	0.916653	2.78359	2.06529	3.17249	1.08107	aldehyde dehydrogenase 8 family member A1 [Source:HGNC Symbol;Acc:HGNC:15471]
ENSG00000143149	ALDH9A1	2829.2	0.595106	1.51058	0.0609972	9.75628	1.73393e-22	2.63115e-21	2162.95	2272.38	2325.22	3246.63	3371.29	3596.73	aldehyde dehydrogenase 9 family member A1 [Source:HGNC Symbol;Acc:HGNC:412]
ENSG00000149925	ALDOA	42184.4	-0.197978	-1.14709	0.0612917	-3.23008	0.00123753	0.00322482	44333.1	43830.7	47059.3	38515.5	43114.1	36253.7	aldolase, fructose-bisphosphate A [Source:HGNC Symbol;Acc:HGNC:414]
ENSG00000136872	ALDOB	0	NA	NA	NA	NA	NA	NA	0	0	0	0	0	0	aldolase, fructose-bisphosphate B [Source:HGNC Symbol;Acc:HGNC:417]
ENSG00000109107	ALDOC	19.0174	-1.06139	-2.08694	0.453147	-2.34226	0.0191673	0.0385971	24.635	32.0829	20.413	12.3917	12.6899	11.8918	aldolase, fructose-bisphosphate C [Source:HGNC Symbol;Acc:HGNC:418]
ENSG00000033011	ALG1	2263.56	0.661163	1.58136	0.0633604	10.435	1.71688e-25	2.98919e-24	1749.08	1809.47	1702.63	2838.74	2599.32	2882.14	ALG1 chitobiosyldiphosphodolichol beta-mannosyltransferase [Source:HGNC Symbol;Acc:HGNC:18294]
ENSG00000139133	ALG10	291.524	-0.0885026	-1.06327	0.155249	-0.570069	0.568631	0.664532	309.415	302.495	289.493	317.022	197.752	332.97	ALG10 alpha-1,2-glucosyltransferase [Source:HGNC Symbol;Acc:HGNC:23162]
ENSG00000175548	ALG10B	439.415	-0.0812072	-1.0579	0.100532	-0.807772	0.419222	0.527375	456.24	439.077	460.22	453.331	409.251	418.375	ALG10 alpha-1,2-glucosyltransferase B [Source:HGNC Symbol;Acc:HGNC:31088]
ENSG00000253710	ALG11	288.169	0.109441	1.07881	0.122064	0.896587	0.369939	0.476434	253.247	297.912	280.214	291.205	292.926	313.511	ALG11 alpha-1,2-mannosyltransferase [Source:HGNC Symbol;Acc:HGNC:32456]
ENSG00000182858	ALG12	1369.34	-0.333905	-1.26042	0.0829287	-4.02642	5.66334e-05	0.000186361	1594.37	1512.48	1475.3	1338.31	1240.44	1055.13	ALG12 alpha-1,6-mannosyltransferase [Source:HGNC Symbol;Acc:HGNC:19358]
ENSG00000101901	ALG13	217.287	-0.473149	-1.38814	0.14477	-3.26827	0.00108206	0.0028552	255.218	267.663	234.749	153.864	203.039	189.188	ALG13 UDP-N-acetylglucosaminyltransferase subunit [Source:HGNC Symbol;Acc:HGNC:30881]
ENSG00000172339	ALG14	295.358	0.225597	1.16926	0.132047	1.70846	0.0875503	0.145311	260.145	299.746	257.018	363.491	272.834	318.916	ALG14 UDP-N-acetylglucosaminyltransferase subunit [Source:HGNC Symbol;Acc:HGNC:28287]
ENSG00000251287	ALG1L2	1.13494	-2.32949	-5.02627	1.94142	-1.19989	0.230184	0.325264	2.9562	0.916653	1.85572	0	0	1.08107	ALG1 chitobiosyldiphosphodolichol beta-mannosyltransferase like 2 [Source:HGNC Symbol;Acc:HGNC:37258]
ENSG00000119523	ALG2	1242.3	0.454773	1.37057	0.0776955	5.85327	4.82004e-09	2.64558e-08	1129.27	1034.9	980.75	1493.2	1333.5	1482.15	ALG2 alpha-1,3/1,6-mannosyltransferase [Source:HGNC Symbol;Acc:HGNC:23159]
ENSG00000214160	ALG3	3921.47	0.439762	1.35638	0.0538656	8.16406	3.23937e-16	3.31221e-15	3440.03	3213.79	3331.95	4444.5	4643.46	4455.1	ALG3 alpha-1,3- mannosyltransferase [Source:HGNC Symbol;Acc:HGNC:23056]
ENSG00000120697	ALG5	793.762	0.646748	1.56564	0.084594	7.64532	2.08424e-14	1.85409e-13	619.816	652.657	583.625	909.759	1019.43	977.289	ALG5 dolichyl-phosphate beta-glucosyltransferase [Source:HGNC Symbol;Acc:HGNC:20266]
ENSG00000088035	ALG6	521.951	0.163348	1.11988	0.114865	1.42208	0.155002	0.234565	509.451	523.409	444.446	582.411	455.78	616.211	ALG6 alpha-1,3-glucosyltransferase [Source:HGNC Symbol;Acc:HGNC:23157]
ENSG00000159063	ALG8	2283.74	0.364805	1.28771	0.0638329	5.715	1.09704e-08	5.79941e-08	1986.56	2050.55	1952.22	2601.23	2398.4	2713.49	ALG8 alpha-1,3-glucosyltransferase [Source:HGNC Symbol;Acc:HGNC:23161]
ENSG00000086848	ALG9	1460.76	0.15547	1.11378	0.0657534	2.36443	0.0180576	0.0366185	1431.78	1361.23	1353.75	1560.32	1493.18	1564.31	ALG9 alpha-1,2-mannosyltransferase [Source:HGNC Symbol;Acc:HGNC:15672]
ENSG00000171094	ALK	14.3261	-2.38999	-5.24153	0.608334	-3.92874	8.53917e-05	0.000272245	31.5328	13.7498	26.908	4.13057	4.22998	5.40536	ALK receptor tyrosine kinase [Source:HGNC Symbol;Acc:HGNC:427]
ENSG00000196711	ALKAL1	0	NA	NA	NA	NA	NA	NA	0	0	0	0	0	0	ALK and LTK ligand 1 [Source:HGNC Symbol;Acc:HGNC:33775]
ENSG00000189292	ALKAL2	15.782	0.658577	1.57852	0.49664	1.32606	0.184819	0.27157	11.8248	10.9998	13.9179	19.6202	26.4374	11.8918	ALK and LTK ligand 2 [Source:HGNC Symbol;Acc:HGNC:27683]
ENSG00000100601	ALKBH1	238.686	0.0994993	1.0714	0.128553	0.773996	0.438933	0.545372	224.671	235.58	231.038	249.9	236.879	254.052	alkB homolog 1, histone H2A dioxygenase [Source:HGNC Symbol;Acc:HGNC:17911]
ENSG00000189046	ALKBH2	248.858	0.0580611	1.04107	0.131274	0.442289	0.65828	0.742984	269.014	235.58	227.326	265.389	259.086	236.755	alkB homolog 2, alpha-ketoglutarate dependent dioxygenase [Source:HGNC Symbol;Acc:HGNC:32487]
ENSG00000166199	ALKBH3	520.983	0.0181197	1.01264	0.0960627	0.188624	0.850387	0.894047	522.261	516.076	514.963	522.518	565.76	484.32	alkB homolog 3, alpha-ketoglutaratedependent dioxygenase [Source:HGNC Symbol;Acc:HGNC:30141]
ENSG00000166199	ALKBH3	520.983	0.0181197	1.01264	0.0960627	0.188624	0.850387	0.894047	522.261	516.076	514.963	522.518	565.76	484.32	alkB homolog 3, alpha-ketoglutarate dependent dioxygenase [Source:HGNC Symbol;Acc:HGNC:30141]
ENSG00000160993	ALKBH4	329.665	-0.0768869	-1.05474	0.114655	-0.670591	0.502481	0.60528	333.065	363.911	318.257	311.858	335.226	315.673	alkB homolog 4, lysine demethylase [Source:HGNC Symbol;Acc:HGNC:21900]
ENSG00000091542	ALKBH5	5362.13	-0.39333	-1.31342	0.0736162	-5.34298	9.14319e-08	4.34647e-07	5996.15	5721.75	6547.92	4411.45	5217.68	4277.8	alkB homolog 5, RNA demethylase [Source:HGNC Symbol;Acc:HGNC:25996]
ENSG00000239382	ALKBH6	645.516	-0.324296	-1.25205	0.0955286	-3.39476	0.000686895	0.00188444	695.691	741.572	716.31	629.913	586.91	502.698	alkB homolog 6 [Source:HGNC Symbol;Acc:HGNC:28243]
ENSG00000125652	ALKBH7	598.151	-0.0484379	-1.03414	0.0979597	-0.494468	0.620976	0.71098	599.122	545.409	680.123	590.672	602.772	570.806	alkB homolog 7 [Source:HGNC Symbol;Acc:HGNC:21306]
ENSG00000137760	ALKBH8	526.29	0.0791002	1.05636	0.0960603	0.823443	0.410256	0.518266	518.32	514.242	502.901	529.746	504.425	588.103	alkB homolog 8, tRNA methyltransferase [Source:HGNC Symbol;Acc:HGNC:25189]
ENSG00000151360	ALLC	0	NA	NA	NA	NA	NA	NA	0	0	0	0	0	0	allantoicase [Source:HGNC Symbol;Acc:HGNC:17377]
ENSG00000116127	ALMS1	984.022	-0.477837	-1.39265	0.0780979	-6.11844	9.44976e-10	5.56835e-09	1164.74	1143.98	1128.28	892.204	784.661	790.264	ALMS1 centrosome and basal body associated protein [Source:HGNC Symbol;Acc:HGNC:428]
ENSG00000108839	ALOX12	25.7346	-0.0793673	-1.05655	0.410034	-0.193563	0.846518	0.891262	27.5912	16.4998	35.2588	19.6202	34.8973	20.5404	arachidonate 12-lipoxygenase, 12S type [Source:HGNC Symbol;Acc:HGNC:429]
ENSG00000179477	ALOX12B	0.9848	0.18013	1.13299	1.96329	0.0917491	0.926897	0.94962	0	1.83331	0.927862	1.03264	2.11499	0	arachidonate 12-lipoxygenase, 12R type [Source:HGNC Symbol;Acc:HGNC:430]
ENSG00000161905	ALOX15	0	NA	NA	NA	NA	NA	NA	0	0	0	0	0	0	arachidonate 15-lipoxygenase [Source:HGNC Symbol;Acc:HGNC:433]
ENSG00000179593	ALOX15B	0.880821	3.34442	10.1571	2.14954	1.55587	0.119738	0.189194	0	0	0	2.06529	1.0575	2.16214	arachidonate 15-lipoxygenase type B [Source:HGNC Symbol;Acc:HGNC:434]
ENSG00000012779	ALOX5	0	NA	NA	NA	NA	NA	NA	0	0	0	0	0	0	arachidonate 5-lipoxygenase [Source:HGNC Symbol;Acc:HGNC:435]
ENSG00000179148	ALOXE3	4.34699	-1.64279	-3.1227	0.975462	-1.68412	0.0921589	0.151776	5.91239	5.49992	8.35076	2.06529	3.17249	1.08107	arachidonate lipoxygenase 3 [Source:HGNC Symbol;Acc:HGNC:13743]
ENSG00000163286	ALPG	0.164233	-0.797047	-1.73754	4.08047	-0.195332	0.845133	NA	0.985399	0	0	0	0	0	alkaline phosphatase, germ cell [Source:HGNC Symbol;Acc:HGNC:441]
ENSG00000163295	ALPI	0.528748	2.60813	6.09712	2.97407	0.876956	0.380511	NA	0	0	0	0	3.17249	0	alkaline phosphatase, intestinal [Source:HGNC Symbol;Acc:HGNC:437]
ENSG00000073331	ALPK1	150.786	-0.545627	-1.45965	0.168862	-3.2312	0.00123273	0.00321472	177.372	197.997	161.448	127.015	105.75	135.134	alpha kinase 1 [Source:HGNC Symbol;Acc:HGNC:20917]
ENSG00000198796	ALPK2	3013.56	0.679589	1.60168	0.0604782	11.2369	2.68605e-29	5.55868e-28	2342.29	2356.71	2250.99	3848.66	3465.41	3817.27	alpha kinase 2 [Source:HGNC Symbol;Acc:HGNC:20565]
ENSG00000136383	ALPK3	34.3384	0.0488886	1.03447	0.338122	0.144589	0.885035	0.920065	41.3867	28.4162	31.5473	28.914	44.4148	31.3511	alpha kinase 3 [Source:HGNC Symbol;Acc:HGNC:17574]
ENSG00000162551	ALPL	1821.52	0.30358	1.2342	0.0726715	4.17743	2.94819e-05	0.000101257	1635.76	1715.06	1541.18	2062.19	2140.37	1834.58	alkaline phosphatase, biomineralization associated [Source:HGNC Symbol;Acc:HGNC:438]
ENSG00000163283	ALPP	20.8662	1.16776	2.24662	0.425761	2.74276	0.00609261	0.0137734	10.8394	12.8331	14.8458	28.914	27.4949	30.27	alkaline phosphatase, placental [Source:HGNC Symbol;Acc:HGNC:439]
ENSG00000003393	ALS2	1564.34	0.00117908	1.00082	0.069408	0.0169877	0.986446	0.990459	1538.21	1588.56	1564.38	1666.69	1448.77	1579.45	alsin Rho guanine nucleotide exchange factor ALS2 [Source:HGNC Symbol;Acc:HGNC:443]
ENSG00000178038	ALS2CL	915.796	0.570661	1.4852	0.0880399	6.48184	9.06114e-11	5.87805e-10	830.691	723.239	657.854	1113.19	1062.78	1107.02	ALS2 C-terminal like [Source:HGNC Symbol;Acc:HGNC:20605]
ENSG00000180318	ALX1	0.352498	2.02316	4.06472	3.48018	0.581336	0.561014	NA	0	0	0	0	2.11499	0	ALX homeobox 1 [Source:HGNC Symbol;Acc:HGNC:1494]
ENSG00000156150	ALX3	20.9293	-0.361999	-1.28521	0.418101	-0.865819	0.38659	0.493966	21.6788	20.1664	28.7637	18.5876	16.9199	19.4593	ALX homeobox 3 [Source:HGNC Symbol;Acc:HGNC:449]
ENSG00000052850	ALX4	45.1557	-0.100656	-1.07226	0.293153	-0.343356	0.73133	0.804225	42.3721	41.2494	56.5996	50.5995	43.3573	36.7564	ALX homeobox 4 [Source:HGNC Symbol;Acc:HGNC:450]
ENSG00000183684	ALYREF	2466.6	0.049739	1.03508	0.0627626	0.792494	0.428073	0.535682	2244.74	2540.05	2486.67	2539.27	2485.11	2503.76	Aly/REF export factor [Source:HGNC Symbol;Acc:HGNC:19071]
ENSG00000242110	AMACR	952.888	-0.360151	-1.28356	0.0807236	-4.46153	8.13782e-06	3.03367e-05	1066.2	1069.73	1077.25	789.972	794.179	919.992	alpha-methylacyl-CoA racemase [Source:HGNC Symbol;Acc:HGNC:451]
ENSG00000178522	AMBN	0.33634	0.164739	1.12096	3.31595	0.0496806	0.960377	NA	0.985399	0	0	1.03264	0	0	ameloblastin [Source:HGNC Symbol;Acc:HGNC:452]
ENSG00000106927	AMBP	3.45009	-1.51698	-2.86192	1.15683	-1.31133	0.189747	0.277648	8.86859	3.66661	2.78359	0	1.0575	4.32429	alpha-1-microglobulin/bikunin precursor [Source:HGNC Symbol;Acc:HGNC:453]
ENSG00000110497	AMBRA1	903.826	0.082757	1.05904	0.0801881	1.03204	0.302055	0.405793	859.268	860.737	913.944	988.24	934.826	865.939	autophagy and beclin 1 regulator 1 [Source:HGNC Symbol;Acc:HGNC:25990]
ENSG00000123505	AMD1	2225.08	-0.397861	-1.31755	0.0680767	-5.8443	5.08709e-09	2.784e-08	2432.95	2482.3	2674.1	1786.47	2055.77	1918.9	adenosylmethionine decarboxylase 1 [Source:HGNC Symbol;Acc:HGNC:457]
ENSG00000139344	AMDHD1	5.3563	-2.72724	-6.62189	1.02827	-2.65227	0.00799521	0.0176249	3.94159	12.8331	11.1343	1.03264	2.11499	1.08107	amidohydrolase domain containing 1 [Source:HGNC Symbol;Acc:HGNC:28577]
ENSG00000162066	AMDHD2	1166.59	0.252938	1.19163	0.0775424	3.26194	0.00110654	0.00291367	1121.38	1044.98	1028.07	1376.51	1190.74	1237.83	amidohydrolase domain containing 2 [Source:HGNC Symbol;Acc:HGNC:24262]
ENSG00000125363	AMELX	0.180179	1.12651	2.18329	4.08047	0.276072	0.782492	NA	0	0	0	0	0	1.08107	amelogenin X-linked [Source:HGNC Symbol;Acc:HGNC:461]
ENSG00000184675	AMER1	300.393	0.0586845	1.04152	0.124753	0.470405	0.638066	0.725798	323.211	264.913	295.06	323.217	278.121	317.835	APC membrane recruitment protein 1 [Source:HGNC Symbol;Acc:HGNC:26837]
ENSG00000165566	AMER2	0	NA	NA	NA	NA	NA	NA	0	0	0	0	0	0	APC membrane recruitment protein 2 [Source:HGNC Symbol;Acc:HGNC:26360]
ENSG00000178171	AMER3	0	NA	NA	NA	NA	NA	NA	0	0	0	0	0	0	APC membrane recruitment protein 3 [Source:HGNC Symbol;Acc:HGNC:26771]
ENSG00000159461	AMFR	5263.78	0.470992	1.38606	0.0638742	7.37376	1.65887e-13	1.38146e-12	4575.21	4227.6	4434.25	6064.72	6646.36	5634.55	autocrine motility factor receptor [Source:HGNC Symbol;Acc:HGNC:463]
ENSG00000104899	AMH	301.96	-0.383701	-1.30468	0.122832	-3.12379	0.00178538	0.00450444	381.349	317.162	327.535	269.52	267.546	248.647	anti-Mullerian hormone [Source:HGNC Symbol;Acc:HGNC:464]
ENSG00000135409	AMHR2	0	NA	NA	NA	NA	NA	NA	0	0	0	0	0	0	anti-Mullerian hormone receptor type 2 [Source:HGNC Symbol;Acc:HGNC:465]
ENSG00000181754	AMIGO1	186.375	-0.207926	-1.15503	0.15008	-1.38544	0.165918	0.248663	217.773	194.33	187.428	184.843	153.337	180.539	adhesion molecule with Ig like domain 1 [Source:HGNC Symbol;Acc:HGNC:20824]
ENSG00000139211	AMIGO2	3096.88	-1.66248	-3.16559	0.0598267	-27.7882	6.02879e-170	2.60444e-167	4863.93	4640.1	4617.04	1551.03	1404.35	1504.85	adhesion molecule with Ig like domain 2 [Source:HGNC Symbol;Acc:HGNC:24073]
ENSG00000176020	AMIGO3	412.473	-0.888063	-1.85069	0.111098	-7.99354	1.3112e-15	1.26755e-14	543.94	566.492	496.406	315.989	261.201	290.808	adhesion molecule with Ig like domain 3 [Source:HGNC Symbol;Acc:HGNC:24075]
ENSG00000101935	AMMECR1	752.725	0.430752	1.34794	0.0840168	5.12698	2.94431e-07	1.32064e-06	607.006	630.657	685.69	891.171	862.916	838.912	AMMECR nuclear protein 1 [Source:HGNC Symbol;Acc:HGNC:467]
ENSG00000144233	AMMECR1L	1810.11	-0.183964	-1.136	0.0614689	-2.9928	0.00276432	0.00671479	1879.16	1923.14	1973.56	1716.25	1650.75	1717.82	AMMECR1 like [Source:HGNC Symbol;Acc:HGNC:28658]
ENSG00000166126	AMN	0.499055	-0.745713	-1.6768	2.70322	-0.275861	0.782654	NA	0.985399	0	0.927862	0	0	1.08107	amnion associated transmembrane protein [Source:HGNC Symbol;Acc:HGNC:14604]
ENSG00000151743	AMN1	75.7756	-0.844304	-1.7954	0.226627	-3.72552	0.000194911	0.000588952	97.5545	106.332	88.1469	55.7628	56.0472	50.8104	antagonist of mitotic exit network 1 homolog [Source:HGNC Symbol;Acc:HGNC:27281]
ENSG00000126016	AMOT	8.65675	-4.56007	-23.5895	1.16086	-3.9282	8.55849e-05	0.000272798	14.781	17.4164	17.6294	1.03264	0	1.08107	angiomotin [Source:HGNC Symbol;Acc:HGNC:17810]
ENSG00000166025	AMOTL1	5034.78	0.252734	1.19146	0.0531793	4.75248	2.00933e-06	8.14335e-06	4643.2	4418.27	4723.75	5663.02	5308.63	5451.85	angiomotin like 1 [Source:HGNC Symbol;Acc:HGNC:17811]
ENSG00000114019	AMOTL2	6841.65	-0.136488	-1.09923	0.0495774	-2.75303	0.00590468	0.0133728	7301.8	6948.23	7245.67	6533.54	6682.31	6338.33	angiomotin like 2 [Source:HGNC Symbol;Acc:HGNC:17812]
ENSG00000116748	AMPD1	0.334822	0.164739	1.12096	3.32122	0.0496018	0.96044	NA	0	0	0.927862	0	0	1.08107	adenosine monophosphate deaminase 1 [Source:HGNC Symbol;Acc:HGNC:468]
ENSG00000116337	AMPD2	4081.64	-0.172606	-1.12709	0.0630624	-2.73706	0.00619903	0.0139957	4503.27	4246.85	4227.34	3947.8	4059.72	3504.84	adenosine monophosphate deaminase 2 [Source:HGNC Symbol;Acc:HGNC:469]
ENSG00000133805	AMPD3	186.283	-1.11141	-2.16056	0.158493	-7.01236	2.34339e-12	1.7654e-11	271.97	255.746	236.605	123.917	133.244	96.2154	adenosine monophosphate deaminase 3 [Source:HGNC Symbol;Acc:HGNC:470]
ENSG00000078053	AMPH	1821.34	-0.510821	-1.42486	0.0634072	-8.0562	7.87049e-16	7.77155e-15	2106.78	2103.72	2211.1	1546.9	1523.85	1435.66	amphiphysin [Source:HGNC Symbol;Acc:HGNC:471]
ENSG00000145020	AMT	281.862	0.384747	1.30563	0.12839	2.99671	0.00272908	0.00663736	267.043	241.08	225.47	282.944	337.341	337.294	aminomethyltransferase [Source:HGNC Symbol;Acc:HGNC:473]
ENSG00000187689	AMTN	0.941436	-3.27606	-9.68709	2.09778	-1.56168	0.118363	0.187451	1.9708	2.74996	0.927862	0	0	0	amelotin [Source:HGNC Symbol;Acc:HGNC:33188]
ENSG00000237763	AMY1A	0	NA	NA	NA	NA	NA	NA	0	0	0	0	0	0	amylase alpha 1A [Source:HGNC Symbol;Acc:HGNC:474]
ENSG00000187733	AMY1C	0	NA	NA	NA	NA	NA	NA	0	0	0	0	0	0	amylase alpha 1C [Source:HGNC Symbol;Acc:HGNC:476]
ENSG00000240038	AMY2B	46.2691	-0.40915	-1.3279	0.283837	-1.4415	0.149445	0.227876	55.1823	54.9992	48.2488	43.371	42.2998	33.5132	amylase alpha 2B [Source:HGNC Symbol;Acc:HGNC:478]
ENSG00000174945	AMZ1	137.757	0.633599	1.55143	0.182246	3.47662	0.000507784	0.00142241	119.233	93.4986	111.343	141.472	197.752	163.242	archaelysin family metallopeptidase 1 [Source:HGNC Symbol;Acc:HGNC:22231]
ENSG00000196704	AMZ2	1110.6	-0.144759	-1.10555	0.073964	-1.95716	0.0503291	0.090275	1155.87	1132.07	1210.86	1024.38	1119.89	1020.53	archaelysin family metallopeptidase 2 [Source:HGNC Symbol;Acc:HGNC:28041]
ENSG00000153107	ANAPC1	2700.71	0.164199	1.12054	0.0620943	2.64434	0.00818492	0.0179943	2501.93	2571.21	2568.32	2992.6	2642.68	2927.54	anaphase promoting complex subunit 1 [Source:HGNC Symbol;Acc:HGNC:19988]
ENSG00000164162	ANAPC10	178.909	0.283958	1.21753	0.150244	1.88998	0.0587604	0.103045	171.459	156.748	155.881	179.68	195.637	214.052	anaphase promoting complex subunit 10 [Source:HGNC Symbol;Acc:HGNC:24077]
ENSG00000141552	ANAPC11	1391.3	0.196163	1.14565	0.0808676	2.42574	0.0152774	0.0315263	1230.76	1300.73	1358.39	1315.59	1616.91	1525.39	anaphase promoting complex subunit 11 [Source:HGNC Symbol;Acc:HGNC:14452]
ENSG00000129055	ANAPC13	1125.82	-0.539306	-1.45327	0.0728717	-7.40076	1.35403e-13	1.13101e-12	1277.08	1392.4	1331.48	887.041	924.251	942.695	anaphase promoting complex subunit 13 [Source:HGNC Symbol;Acc:HGNC:24540]
ENSG00000110200	ANAPC15	718.504	-0.220354	-1.16502	0.0843944	-2.611	0.00902774	0.0196755	764.669	785.572	769.198	618.554	675.739	697.291	anaphase promoting complex subunit 15 [Source:HGNC Symbol;Acc:HGNC:24531]
ENSG00000166295	ANAPC16	847.545	0.193848	1.14381	0.0796732	2.43304	0.0149725	0.0309653	806.056	781.905	784.043	846.768	944.343	922.154	anaphase promoting complex subunit 16 [Source:HGNC Symbol;Acc:HGNC:26976]
ENSG00000176248	ANAPC2	1648.37	0.0749161	1.0533	0.0654692	1.1443	0.252501	0.351164	1652.51	1600.48	1564.38	1773.05	1681.42	1618.36	anaphase promoting complex subunit 2 [Source:HGNC Symbol;Acc:HGNC:19989]
ENSG00000053900	ANAPC4	809.943	0.102879	1.07391	0.0953301	1.07918	0.280507	0.381666	847.443	809.405	686.618	847.8	762.454	905.938	anaphase promoting complex subunit 4 [Source:HGNC Symbol;Acc:HGNC:19990]
ENSG00000089053	ANAPC5	3850.04	-0.00841138	-1.00585	0.0543494	-0.154765	0.877007	0.914378	3822.36	3910.44	3850.63	3689.64	4015.31	3811.86	anaphase promoting complex subunit 5 [Source:HGNC Symbol;Acc:HGNC:15713]
ENSG00000196510	ANAPC7	1892.7	-0.310892	-1.24047	0.0635706	-4.89051	1.00577e-06	4.24157e-06	2035.83	2184.38	2067.28	1763.76	1642.29	1662.69	anaphase promoting complex subunit 7 [Source:HGNC Symbol;Acc:HGNC:17380]
ENSG00000214274	ANG	205.632	0.196256	1.14572	0.141656	1.38544	0.165919	0.248663	197.08	189.747	188.356	244.737	201.982	211.89	angiogenin [Source:HGNC Symbol;Acc:HGNC:483]
ENSG00000013523	ANGEL1	272.277	0.0283206	1.01982	0.123735	0.228881	0.818962	0.870938	288.722	252.08	268.152	265.389	272.834	286.484	angel homolog 1 [Source:HGNC Symbol;Acc:HGNC:19961]
ENSG00000174606	ANGEL2	666.257	-0.129185	-1.09368	0.0874661	-1.47697	0.139684	0.215344	660.217	725.989	701.464	603.064	639.785	667.021	angel homolog 2 [Source:HGNC Symbol;Acc:HGNC:30534]
ENSG00000154188	ANGPT1	6220.71	0.309936	1.23965	0.0511827	6.05548	1.39998e-09	8.11799e-09	5535.97	5441.25	5687.79	6903.22	6623.09	7132.91	angiopoietin 1 [Source:HGNC Symbol;Acc:HGNC:484]
ENSG00000091879	ANGPT2	3.42002	-1.14126	-2.20574	1.09522	-1.04204	0.297395	0.40074	3.94159	5.49992	4.63931	0	2.11499	4.32429	angiopoietin 2 [Source:HGNC Symbol;Acc:HGNC:485]
ENSG00000101280	ANGPT4	2.95961	-0.823435	-1.76961	1.18226	-0.696494	0.48612	0.590261	3.94159	3.66661	3.71145	1.03264	0	5.40536	angiopoietin 4 [Source:HGNC Symbol;Acc:HGNC:487]
ENSG00000116194	ANGPTL1	0	NA	NA	NA	NA	NA	NA	0	0	0	0	0	0	angiopoietin like 1 [Source:HGNC Symbol;Acc:HGNC:489]
ENSG00000136859	ANGPTL2	753.538	0.458472	1.37409	0.0818076	5.60427	2.0913e-08	1.07114e-07	627.699	616.907	659.71	845.735	904.158	867.02	angiopoietin like 2 [Source:HGNC Symbol;Acc:HGNC:490]
ENSG00000132855	ANGPTL3	0	NA	NA	NA	NA	NA	NA	0	0	0	0	0	0	angiopoietin like 3 [Source:HGNC Symbol;Acc:HGNC:491]
ENSG00000167772	ANGPTL4	308.471	-1.83665	-3.5718	0.13645	-13.4603	2.67835e-41	9.18695e-40	490.729	494.076	461.147	116.689	166.027	122.161	angiopoietin like 4 [Source:HGNC Symbol;Acc:HGNC:16039]
ENSG00000187151	ANGPTL5	540.872	4.91933	30.2598	0.175798	27.9828	2.62908e-172	1.1724e-169	42.3721	24.7496	37.1145	1067.75	884.066	1189.18	angiopoietin like 5 [Source:HGNC Symbol;Acc:HGNC:19705]
ENSG00000130812	ANGPTL6	39.6225	-0.212625	-1.15879	0.308053	-0.690222	0.490054	0.593943	48.2845	36.6661	42.6817	34.0772	32.7824	43.2429	angiopoietin like 6 [Source:HGNC Symbol;Acc:HGNC:23140]
ENSG00000171819	ANGPTL7	0	NA	NA	NA	NA	NA	NA	0	0	0	0	0	0	angiopoietin like 7 [Source:HGNC Symbol;Acc:HGNC:24078]
ENSG00000227059	ANHX	0	NA	NA	NA	NA	NA	NA	0	0	0	0	0	0	anomalous homeobox [Source:HGNC Symbol;Acc:HGNC:40024]
ENSG00000029534	ANK1	1056.3	0.0810142	1.05776	0.0763702	1.06081	0.288777	0.390918	992.296	1058.73	1029	1161.72	1073.36	1022.69	ankyrin 1 [Source:HGNC Symbol;Acc:HGNC:492]
ENSG00000145362	ANK2	373.16	-2.56069	-5.89991	0.136308	-18.786	9.82491e-79	9.30271e-77	734.122	581.158	599.399	110.493	108.922	104.864	ankyrin 2 [Source:HGNC Symbol;Acc:HGNC:493]
ENSG00000151150	ANK3	21.6615	-0.0588986	-1.04167	0.418633	-0.140693	0.888113	0.921994	27.5912	19.2497	19.4851	15.4897	22.2074	25.9457	ankyrin 3 [Source:HGNC Symbol;Acc:HGNC:494]
ENSG00000166839	ANKDD1A	92.8232	0.409447	1.32818	0.20185	2.02847	0.0425119	0.077924	78.8319	84.3321	76.0847	116.689	100.462	100.54	ankyrin repeat and death domain containing 1A [Source:HGNC Symbol;Acc:HGNC:28002]
ENSG00000189045	ANKDD1B	8.97262	-0.756281	-1.68913	0.674624	-1.12104	0.26227	0.361983	10.8394	17.4164	5.56717	7.22851	8.45996	4.32429	ankyrin repeat and death domain containing 1B [Source:HGNC Symbol;Acc:HGNC:32525]
ENSG00000132623	ANKEF1	254.271	-0.606613	-1.52268	0.12917	-4.69625	2.64979e-06	1.05594e-05	311.386	321.745	287.637	197.235	191.407	216.214	ankyrin repeat and EF-hand domain containing 1 [Source:HGNC Symbol;Acc:HGNC:15803]
ENSG00000153930	ANKFN1	2.72545	-1.5198	-2.86752	2.64695	-0.574171	0.565852	0.662181	2.9562	9.16653	0	0	4.22998	0	ankyrin repeat and fibronectin type III domain containing 1 [Source:HGNC Symbol;Acc:HGNC:26766]
ENSG00000185722	ANKFY1	3062.4	0.128339	1.09303	0.0634852	2.02156	0.043222	0.0789824	3056.71	2917.71	2804.93	3330.28	2958.87	3305.92	ankyrin repeat and FYVE domain containing 1 [Source:HGNC Symbol;Acc:HGNC:20763]
ENSG00000154122	ANKH	8060.69	0.924546	1.89809	0.0688331	13.4317	3.94159e-41	1.33878e-39	5784.29	5346.84	5557.89	10414.2	11758.3	9502.62	ANKH inorganic pyrophosphate transport regulator [Source:HGNC Symbol;Acc:HGNC:15492]
ENSG00000131503	ANKHD1	496.475	-0.0377821	-1.02653	0.105037	-0.359704	0.719068	0.794279	567.59	455.577	486.2	485.342	468.47	515.671	ankyrin repeat and KH domain containing 1 [Source:HGNC Symbol;Acc:HGNC:24714]
ENSG00000254996	ANKHD1-EIF4EBP3	89.0051	-1.12647	-2.18325	0.21519	-5.23478	1.65177e-07	7.63428e-07	120.219	130.165	115.983	61.9586	59.2197	46.4861	ANKHD1-EIF4EBP3 readthrough [Source:HGNC Symbol;Acc:HGNC:33530]
ENSG00000001629	ANKIB1	2934.08	0.178226	1.13149	0.0560496	3.17978	0.00147385	0.00377307	2760.1	2676.63	2822.56	3048.36	3219.02	3077.81	ankyrin repeat and IBR domain containing 1 [Source:HGNC Symbol;Acc:HGNC:22215]
ENSG00000170209	ANKK1	0.460195	-2.24964	-4.75563	2.88236	-0.780483	0.435107	NA	0	1.83331	0.927862	0	0	0	ankyrin repeat and kinase domain containing 1 [Source:HGNC Symbol;Acc:HGNC:21027]
ENSG00000160117	ANKLE1	27.2968	0.396684	1.31648	0.373108	1.06319	0.287697	0.3898	22.6642	18.3331	29.6916	30.9793	26.4374	35.6754	ankyrin repeat and LEM domain containing 1 [Source:HGNC Symbol;Acc:HGNC:26812]
ENSG00000176915	ANKLE2	5059.26	0.0510002	1.03598	0.0516392	0.987625	0.323336	0.42847	4868.85	4985.68	5054.99	5351.16	5003.01	5091.85	ankyrin repeat and LEM domain containing 2 [Source:HGNC Symbol;Acc:HGNC:29101]
ENSG00000144504	ANKMY1	125.569	-0.2933	-1.22544	0.176045	-1.66606	0.0957023	0.156659	140.912	139.331	134.54	99.1338	119.497	119.999	ankyrin repeat and MYND domain containing 1 [Source:HGNC Symbol;Acc:HGNC:20987]
ENSG00000106524	ANKMY2	904.595	-0.287485	-1.22051	0.0756847	-3.79845	0.000145603	0.000448188	979.486	1015.65	988.173	842.637	799.466	802.155	ankyrin repeat and MYND domain containing 2 [Source:HGNC Symbol;Acc:HGNC:25370]
ENSG00000164331	ANKRA2	342.738	0.00822866	1.00572	0.123725	0.0665076	0.946974	0.962698	355.729	349.245	320.112	309.793	318.306	403.24	ankyrin repeat family A member 2 [Source:HGNC Symbol;Acc:HGNC:13208]
ENSG00000148677	ANKRD1	188.791	-1.72519	-3.30624	0.156817	-11.0013	3.76542e-28	7.39392e-27	302.517	270.413	296.916	90.8726	90.9446	81.0804	ankyrin repeat domain 1 [Source:HGNC Symbol;Acc:HGNC:15819]
ENSG00000088448	ANKRD10	2174.86	0.102347	1.07352	0.0733612	1.39512	0.162981	0.24495	2236.85	2100.97	1955.93	2354.43	2038.85	2362.14	ankyrin repeat domain 10 [Source:HGNC Symbol;Acc:HGNC:20265]
ENSG00000167522	ANKRD11	11274	0.652326	1.5717	0.0598304	10.9029	1.11633e-27	2.11981e-26	9278.51	8137.13	8888.92	14650.1	13392.1	13297.2	ankyrin repeat domain 11 [Source:HGNC Symbol;Acc:HGNC:21316]
ENSG00000101745	ANKRD12	2306.09	0.160032	1.11731	0.0712387	2.24642	0.0246772	0.0483882	2218.13	2088.14	2228.72	2488.67	2185.84	2627	ankyrin repeat domain 12 [Source:HGNC Symbol;Acc:HGNC:29135]
ENSG00000076513	ANKRD13A	2521.39	-0.524491	-1.43843	0.0664787	-7.88961	3.03131e-15	2.86431e-14	2850.76	2930.54	3142.67	2003.33	2230.26	1970.79	ankyrin repeat domain 13A [Source:HGNC Symbol;Acc:HGNC:21268]
ENSG00000198720	ANKRD13B	701.437	0.0744013	1.05292	0.0905484	0.821674	0.411262	0.51911	668.1	715.906	666.205	756.928	757.167	644.319	ankyrin repeat domain 13B [Source:HGNC Symbol;Acc:HGNC:26363]
ENSG00000118454	ANKRD13C	1514.51	-0.252548	-1.19131	0.0689046	-3.66519	0.000247157	0.00073304	1620.98	1676.56	1642.32	1298.03	1477.32	1371.88	ankyrin repeat domain 13C [Source:HGNC Symbol;Acc:HGNC:25374]
ENSG00000172932	ANKRD13D	1171.63	-0.035805	-1.02513	0.081507	-0.439288	0.660453	0.744253	1249.49	1185.23	1124.57	1278.41	1131.52	1060.53	ankyrin repeat domain 13D [Source:HGNC Symbol;Acc:HGNC:27880]
ENSG00000134461	ANKRD16	160.325	0.0117459	1.00817	0.163049	0.0720389	0.942571	0.960285	169.489	176.914	132.684	160.06	164.969	157.837	ankyrin repeat domain 16 [Source:HGNC Symbol;Acc:HGNC:23471]
ENSG00000132466	ANKRD17	3557.35	0.0886761	1.06339	0.0560136	1.58312	0.113395	0.18095	3515.9	3350.37	3478.55	3841.43	3536.26	3621.59	ankyrin repeat domain 17 [Source:HGNC Symbol;Acc:HGNC:23575]
ENSG00000180071	ANKRD18A	222.262	-0.0346307	-1.02429	0.144446	-0.239749	0.810525	0.864626	245.364	233.747	195.779	224.084	193.522	241.079	ankyrin repeat domain 18A [Source:HGNC Symbol;Acc:HGNC:23643]
ENSG00000230453	ANKRD18B	8.99648	-0.496772	-1.41105	0.709175	-0.700492	0.48362	0.588	17.7372	3.66661	10.2065	3.09793	8.45996	10.8107	ankyrin repeat domain 18B [Source:HGNC Symbol;Acc:HGNC:23644]
ENSG00000260691	ANKRD20A1	3.53092	-1.25109	-2.38022	1.09058	-1.14718	0.251305	0.349889	2.9562	6.41657	5.56717	4.13057	2.11499	0	ankyrin repeat domain 20 family member A1 [Source:HGNC Symbol;Acc:HGNC:23665]
ENSG00000276203	ANKRD20A3P	3.48161	0.0199066	1.01389	1.00378	0.0198317	0.984178	0.988827	3.94159	3.66661	2.78359	5.16322	3.17249	2.16214	ankyrin repeat domain 20 family member A3, pseudogene [Source:HGNC Symbol;Acc:HGNC:31981]
ENSG00000172014	ANKRD20A4P	7.9652	-0.870085	-1.82777	0.688651	-1.26346	0.206423	0.297746	6.89779	13.7498	10.2065	5.16322	5.28748	6.48643	ankyrin repeat domain 20 family member A4, pseudogene [Source:HGNC Symbol;Acc:HGNC:31982]
ENSG00000152766	ANKRD22	0.508645	-0.778264	-1.71507	2.86054	-0.272068	0.785569	NA	1.9708	0	0	0	0	1.08107	ankyrin repeat domain 22 [Source:HGNC Symbol;Acc:HGNC:28321]
ENSG00000163126	ANKRD23	73.2277	0.170141	1.12517	0.250424	0.679414	0.496876	0.600316	92.6275	54.0825	60.311	74.3503	89.8871	68.1075	ankyrin repeat domain 23 [Source:HGNC Symbol;Acc:HGNC:24470]
ENSG00000107890	ANKRD26	574.522	0.182979	1.13523	0.101343	1.80554	0.0709908	0.121337	518.32	536.242	559.501	606.162	538.265	688.643	ankyrin repeat domain 26 [Source:HGNC Symbol;Acc:HGNC:29186]
ENSG00000105186	ANKRD27	2242.09	0.0379025	1.02662	0.0574961	0.659219	0.509755	0.611788	2203.35	2194.47	2239.86	2215.02	2283.13	2316.74	ankyrin repeat domain 27 [Source:HGNC Symbol;Acc:HGNC:25310]
ENSG00000206560	ANKRD28	3415.58	-0.701279	-1.62595	0.0548189	-12.7927	1.80182e-37	5.43851e-36	4170.21	4331.19	4187.44	2600.2	2513.67	2690.79	ankyrin repeat domain 28 [Source:HGNC Symbol;Acc:HGNC:29024]
ENSG00000154065	ANKRD29	98.665	-2.92873	-7.6144	0.258774	-11.3177	1.07252e-29	2.274e-28	162.591	180.581	180.005	14.457	34.8973	19.4593	ankyrin repeat domain 29 [Source:HGNC Symbol;Acc:HGNC:27110]
ENSG00000163046	ANKRD30BL	8.19067	2.68676	6.43867	0.831479	3.23131	0.00123226	0.00321409	1.9708	0.916653	3.71145	11.3591	7.40247	23.7836	ankyrin repeat domain 30B like [Source:HGNC Symbol;Acc:HGNC:35167]
ENSG00000167612	ANKRD33	0	NA	NA	NA	NA	NA	NA	0	0	0	0	0	0	ankyrin repeat domain 33 [Source:HGNC Symbol;Acc:HGNC:13788]
ENSG00000164236	ANKRD33B	315.702	0.928878	1.9038	0.122289	7.59575	3.06016e-14	2.68424e-13	205.948	246.58	199.49	407.894	400.791	433.51	ankyrin repeat domain 33B [Source:HGNC Symbol;Acc:HGNC:35240]
ENSG00000272031	ANKRD34A	176.142	-0.2769	-1.21159	0.154532	-1.79186	0.0731549	0.124666	185.255	191.58	202.274	178.647	161.797	137.296	ankyrin repeat domain 34A [Source:HGNC Symbol;Acc:HGNC:27639]
ENSG00000189127	ANKRD34B	0.78094	-3.00786	-8.04373	2.24522	-1.33968	0.18035	0.266136	0.985399	0.916653	2.78359	0	0	0	ankyrin repeat domain 34B [Source:HGNC Symbol;Acc:HGNC:33736]
ENSG00000235711	ANKRD34C	0	NA	NA	NA	NA	NA	NA	0	0	0	0	0	0	ankyrin repeat domain 34C [Source:HGNC Symbol;Acc:HGNC:33888]
ENSG00000198483	ANKRD35	7.15878	-0.778962	-1.7159	0.750788	-1.03753	0.299491	0.402897	6.89779	15.5831	4.63931	5.16322	6.34497	4.32429	ankyrin repeat domain 35 [Source:HGNC Symbol;Acc:HGNC:26323]
ENSG00000186352	ANKRD37	369.666	0.120171	1.08686	0.110787	1.0847	0.278053	0.378962	354.744	373.994	334.03	364.523	416.653	374.051	ankyrin repeat domain 37 [Source:HGNC Symbol;Acc:HGNC:29593]
ENSG00000213337	ANKRD39	131.29	-0.526235	-1.44017	0.178752	-2.94394	0.00324068	0.00776011	146.824	158.581	159.592	114.623	120.554	87.5668	ankyrin repeat domain 39 [Source:HGNC Symbol;Acc:HGNC:28640]
ENSG00000154945	ANKRD40	1915.71	0.515023	1.42902	0.0612669	8.40621	4.23479e-17	4.60596e-16	1580.58	1544.56	1607.06	2233.61	2334.95	2193.5	ankyrin repeat domain 40 [Source:HGNC Symbol;Acc:HGNC:28233]
ENSG00000137494	ANKRD42	422.225	0.192206	1.14251	0.103809	1.85154	0.0640917	0.111028	373.466	421.66	386.918	427.514	460.01	463.78	ankyrin repeat domain 42 [Source:HGNC Symbol;Acc:HGNC:26752]
ENSG00000183831	ANKRD45	2.99526	-2.91044	-7.51848	1.41612	-2.05522	0.0398576	0.0737408	2.9562	7.33322	5.56717	0	2.11499	0	ankyrin repeat domain 45 [Source:HGNC Symbol;Acc:HGNC:24786]
ENSG00000186106	ANKRD46	569.628	0.17667	1.13027	0.100309	1.76126	0.0781937	0.131887	517.334	522.492	564.14	567.954	561.53	684.319	ankyrin repeat domain 46 [Source:HGNC Symbol;Acc:HGNC:27229]
ENSG00000168876	ANKRD49	397.33	0.422187	1.33996	0.103636	4.07374	4.62648e-05	0.000154335	324.196	351.078	343.309	449.2	461.068	455.131	ankyrin repeat domain 49 [Source:HGNC Symbol;Acc:HGNC:25970]
ENSG00000151458	ANKRD50	1777.37	0.120023	1.08675	0.061333	1.95692	0.0503575	0.0902909	1681.09	1692.14	1736.96	1849.46	1807.26	1897.28	ankyrin repeat domain 50 [Source:HGNC Symbol;Acc:HGNC:29223]
ENSG00000139645	ANKRD52	6907.47	-0.136758	-1.09943	0.0526056	-2.59969	0.0093309	0.0202592	7590.53	6994.06	7120.41	6788.6	6545.9	6405.35	ankyrin repeat domain 52 [Source:HGNC Symbol;Acc:HGNC:26614]
ENSG00000144031	ANKRD53	13.7056	0.154094	1.11272	0.532936	0.289141	0.772474	0.835316	18.7226	10.0832	10.2065	14.457	19.0349	9.72965	ankyrin repeat domain 53 [Source:HGNC Symbol;Acc:HGNC:25691]
ENSG00000100124	ANKRD54	1106.63	-0.507175	-1.42126	0.083848	-6.04874	1.45985e-09	8.44744e-09	1252.44	1250.31	1394.58	858.127	1017.31	867.02	ankyrin repeat domain 54 [Source:HGNC Symbol;Acc:HGNC:25185]
ENSG00000164512	ANKRD55	0.943863	-2.0273	-4.07641	2.15129	-0.942366	0.346005	0.451925	0	2.74996	1.85572	0	1.0575	0	ankyrin repeat domain 55 [Source:HGNC Symbol;Acc:HGNC:25681]
ENSG00000135299	ANKRD6	600.961	0.76858	1.70359	0.0932332	8.24363	1.67065e-16	1.74566e-15	440.473	411.577	481.56	726.981	761.397	783.777	ankyrin repeat domain 6 [Source:HGNC Symbol;Acc:HGNC:17280]
ENSG00000124227	ANKRD60	0	NA	NA	NA	NA	NA	NA	0	0	0	0	0	0	ankyrin repeat domain 60 [Source:HGNC Symbol;Acc:HGNC:16217]
ENSG00000157999	ANKRD61	7.88795	-0.572354	-1.48695	0.676094	-0.84656	0.39724	0.5051	9.85399	9.16653	9.27862	5.16322	8.45996	5.40536	ankyrin repeat domain 61 [Source:HGNC Symbol;Acc:HGNC:22467]
ENSG00000181626	ANKRD62	0.154644	-0.797047	-1.73754	4.08047	-0.195332	0.845133	NA	0	0	0.927862	0	0	0	ankyrin repeat domain 62 [Source:HGNC Symbol;Acc:HGNC:35241]
ENSG00000230778	ANKRD63	4.73895	0.792475	1.73204	0.882155	0.898341	0.369004	0.475362	3.94159	1.83331	4.63931	4.13057	7.40247	6.48643	ankyrin repeat domain 63 [Source:HGNC Symbol;Acc:HGNC:40027]
ENSG00000235098	ANKRD65	8.62713	3.03684	8.20691	0.833501	3.64348	0.000268981	0.000793342	0.985399	2.74996	1.85572	22.7182	14.8049	8.64858	ankyrin repeat domain 65 [Source:HGNC Symbol;Acc:HGNC:42950]
ENSG00000230062	ANKRD66	0	NA	NA	NA	NA	NA	NA	0	0	0	0	0	0	ankyrin repeat domain 66 [Source:HGNC Symbol;Acc:HGNC:44669]
ENSG00000106013	ANKRD7	11.7544	-1.78863	-3.45486	0.60179	-2.97218	0.00295692	0.00713501	18.7226	15.5831	20.413	6.19586	5.28748	4.32429	ankyrin repeat domain 7 [Source:HGNC Symbol;Acc:HGNC:18588]
ENSG00000156381	ANKRD9	807.456	-0.0979909	-1.07028	0.0866901	-1.13036	0.258325	0.357753	771.567	875.404	857.345	780.679	835.421	724.318	ankyrin repeat domain 9 [Source:HGNC Symbol;Acc:HGNC:20096]
ENSG00000064999	ANKS1A	1567.82	0.187393	1.1387	0.0698385	2.68323	0.00729143	0.0162027	1555.94	1411.65	1431.69	1714.19	1723.72	1569.72	ankyrin repeat and sterile alpha motif domain containing 1A [Source:HGNC Symbol;Acc:HGNC:20961]
ENSG00000185046	ANKS1B	16.93	-0.807781	-1.75052	0.480218	-1.68211	0.0925467	0.152269	14.781	22.9163	26.908	11.3591	14.8049	10.8107	ankyrin repeat and sterile alpha motif domain containing 1B [Source:HGNC Symbol;Acc:HGNC:24600]
ENSG00000175311	ANKS4B	0	NA	NA	NA	NA	NA	NA	0	0	0	0	0	0	ankyrin repeat and sterile alpha motif domain containing 4B [Source:HGNC Symbol;Acc:HGNC:26795]
ENSG00000165138	ANKS6	550.3	-0.21755	-1.16276	0.0972813	-2.2363	0.0253322	0.0494972	606.02	573.825	595.687	529.746	543.553	452.969	ankyrin repeat and sterile alpha motif domain containing 6 [Source:HGNC Symbol;Acc:HGNC:26724]
ENSG00000206199	ANKUB1	0.154644	-0.797047	-1.73754	4.08047	-0.195332	0.845133	NA	0	0	0.927862	0	0	0	ankyrin repeat and ubiquitin domain containing 1 [Source:HGNC Symbol;Acc:HGNC:29642]
ENSG00000163516	ANKZF1	2085.22	-0.226131	-1.16969	0.0762319	-2.96636	0.00301349	0.00725758	2479.26	2205.47	2060.78	1818.49	2069.52	1877.82	ankyrin repeat and zinc finger peptidyl tRNA hydrolase 1 [Source:HGNC Symbol;Acc:HGNC:25527]
ENSG00000011426	ANLN	20636.4	-0.0906801	-1.06487	0.0565497	-1.60355	0.108814	0.174648	20644.1	22062.9	21146.9	20810.9	18394.1	20759.8	anillin actin binding protein [Source:HGNC Symbol;Acc:HGNC:14082]
ENSG00000131620	ANO1	16.1156	-4.8833	-29.5134	0.930134	-5.25011	1.52013e-07	7.04702e-07	34.489	26.5829	32.4752	2.06529	0	1.08107	anoctamin 1 [Source:HGNC Symbol;Acc:HGNC:21625]
ENSG00000160746	ANO10	6420.61	-0.0248524	-1.01738	0.0548306	-0.453257	0.650364	0.735914	6766.73	6391.82	6269.56	6367.28	6073.2	6655.08	anoctamin 10 [Source:HGNC Symbol;Acc:HGNC:25519]
ENSG00000134343	ANO3	13.0522	1.85713	3.62287	0.582054	3.19066	0.00141949	0.00365011	4.92699	6.41657	5.56717	21.6855	12.6899	27.0268	anoctamin 3 [Source:HGNC Symbol;Acc:HGNC:14004]
ENSG00000151572	ANO4	0.172107	1.12651	2.18329	4.08047	0.276072	0.782492	NA	0	0	0	1.03264	0	0	anoctamin 4 [Source:HGNC Symbol;Acc:HGNC:23837]
ENSG00000171714	ANO5	0.305551	-1.6589	-3.15776	3.67763	-0.451079	0.651932	NA	0	1.83331	0	0	0	0	anoctamin 5 [Source:HGNC Symbol;Acc:HGNC:27337]
ENSG00000177119	ANO6	5533.15	0.827049	1.77405	0.0502128	16.4709	5.94148e-61	3.66674e-59	4125.86	3912.27	3930.42	7214.05	7021.77	6994.54	anoctamin 6 [Source:HGNC Symbol;Acc:HGNC:25240]
ENSG00000074855	ANO8	1478.42	-0.371297	-1.29352	0.0670647	-5.53641	3.0874e-08	1.55257e-07	1706.71	1670.14	1626.54	1357.93	1259.48	1249.72	anoctamin 8 [Source:HGNC Symbol;Acc:HGNC:29329]
ENSG00000185101	ANO9	2.21603	0.849221	1.80153	1.29945	0.653521	0.51342	0.614824	1.9708	0.916653	1.85572	1.03264	2.11499	5.40536	anoctamin 9 [Source:HGNC Symbol;Acc:HGNC:20679]
ENSG00000011201	ANOS1	162.822	-5.00069	-32.0152	0.305035	-16.3938	2.11759e-60	1.26725e-58	335.036	307.079	305.267	11.3591	8.45996	9.72965	anosmin 1 [Source:HGNC Symbol;Acc:HGNC:6211]
ENSG00000140350	ANP32A	3530.78	0.272203	1.20765	0.0638661	4.26209	2.02524e-05	7.12391e-05	3023.2	3202.79	3369.07	3581.21	4032.23	3976.18	acidic nuclear phosphoprotein 32 family member A [Source:HGNC Symbol;Acc:HGNC:13233]
ENSG00000136938	ANP32B	4747.5	0.160176	1.11742	0.0515535	3.10698	0.00189008	0.0047446	4345.61	4601.6	4504.77	4899.89	5128.85	5004.28	acidic nuclear phosphoprotein 32 family member B [Source:HGNC Symbol;Acc:HGNC:16677]
ENSG00000143401	ANP32E	3982.47	0.137458	1.09997	0.0706922	1.94446	0.05184	0.0926485	3550.39	3976.44	3850.63	3728.88	4296.6	4491.85	acidic nuclear phosphoprotein 32 family member E [Source:HGNC Symbol;Acc:HGNC:16673]
ENSG00000166825	ANPEP	6015.36	-0.548565	-1.46263	0.0675844	-8.11673	4.789e-16	4.82178e-15	7130.34	7519.3	6787.31	5390.4	4798.91	4465.91	alanyl aminopeptidase, membrane [Source:HGNC Symbol;Acc:HGNC:500]
ENSG00000103254	ANTKMT	518.559	0.282783	1.21654	0.101299	2.79155	0.00524562	0.0120194	455.254	461.993	486.2	511.159	630.267	566.482	adenine nucleotide translocase lysine methyltransferase [Source:HGNC Symbol;Acc:HGNC:14152]
ENSG00000169604	ANTXR1	6660.6	0.617937	1.53468	0.0497732	12.415	2.16577e-35	5.90525e-34	5373.38	5334	5059.63	8061.85	7914.29	8220.47	ANTXR cell adhesion molecule 1 [Source:HGNC Symbol;Acc:HGNC:21014]
ENSG00000163297	ANTXR2	9307.17	0.0780437	1.05559	0.0568607	1.37254	0.169895	0.253823	8905.05	9576.27	8684.79	9829.73	8981.31	9865.86	ANTXR cell adhesion molecule 2 [Source:HGNC Symbol;Acc:HGNC:21732]
ENSG00000274209	ANTXRL	0.172107	1.12651	2.18329	4.08047	0.276072	0.782492	NA	0	0	0	1.03264	0	0	ANTXR like [Source:HGNC Symbol;Acc:HGNC:27277]
ENSG00000135046	ANXA1	11309.5	-0.023205	-1.01621	0.0525675	-0.441433	0.658899	0.743197	10848.3	11810.2	11541.7	11106.1	10841.4	11709.1	annexin A1 [Source:HGNC Symbol;Acc:HGNC:533]
ENSG00000109511	ANXA10	17.3378	0.653298	1.57276	0.484229	1.34915	0.177288	0.262402	11.8248	18.3331	10.2065	18.5876	14.8049	30.27	annexin A10 [Source:HGNC Symbol;Acc:HGNC:534]
ENSG00000122359	ANXA11	5413.34	0.252359	1.19115	0.0556057	4.53837	5.66902e-06	2.16547e-05	4848.16	4863.76	5111.59	6087.43	6036.18	5532.93	annexin A11 [Source:HGNC Symbol;Acc:HGNC:535]
ENSG00000104537	ANXA13	2.88523	-1.20484	-2.30512	1.20345	-1.00116	0.31675	0.421439	0.985399	3.66661	7.4229	3.09793	1.0575	1.08107	annexin A13 [Source:HGNC Symbol;Acc:HGNC:536]
ENSG00000182718	ANXA2	62148.5	0.172531	1.12703	0.0449896	3.83491	0.00012561	0.000390472	57611.3	60328.6	57369.7	65753.6	64314.7	67512.9	annexin A2 [Source:HGNC Symbol;Acc:HGNC:537]
ENSG00000138772	ANXA3	8.47038	1.12806	2.18565	0.66705	1.69112	0.0908145	0.149883	3.94159	7.33322	4.63931	10.3264	12.6899	11.8918	annexin A3 [Source:HGNC Symbol;Acc:HGNC:541]
ENSG00000196975	ANXA4	2221.78	0.470604	1.38569	0.0597227	7.87983	3.27831e-15	3.09136e-14	1880.14	1902.05	1805.62	2525.85	2676.52	2540.52	annexin A4 [Source:HGNC Symbol;Acc:HGNC:542]
ENSG00000164111	ANXA5	30920.1	0.0916814	1.06561	0.0440646	2.08061	0.0374694	0.0700631	29537.3	30586.9	29688.8	31135.2	31970.2	32601.9	annexin A5 [Source:HGNC Symbol;Acc:HGNC:543]
ENSG00000197043	ANXA6	19654.8	-0.117168	-1.0846	0.0458917	-2.55315	0.0106754	0.0228659	20416.5	20758.5	20182.9	19366.2	19028.6	18176.1	annexin A6 [Source:HGNC Symbol;Acc:HGNC:544]
ENSG00000138279	ANXA7	3681.08	0.220525	1.16516	0.0526533	4.18825	2.81114e-05	9.68865e-05	3317.84	3519.03	3363.5	3955.03	3960.32	3970.78	annexin A7 [Source:HGNC Symbol;Acc:HGNC:545]
ENSG00000264230	ANXA8L1	0.980297	-2.07236	-4.20576	2.04344	-1.01415	0.31051	0.415014	2.9562	0.916653	0.927862	0	0	1.08107	annexin A8 like 1 [Source:HGNC Symbol;Acc:HGNC:23334]
ENSG00000143412	ANXA9	6.15555	-1.12963	-2.18802	0.831059	-1.35926	0.174064	0.258765	7.88319	12.8331	4.63931	6.19586	1.0575	4.32429	annexin A9 [Source:HGNC Symbol;Acc:HGNC:547]
ENSG00000136250	AOAH	0.96491	-2.05688	-4.16086	2.03246	-1.01202	0.311531	0.415936	1.9708	1.83331	0.927862	0	1.0575	0	acyloxyacyl hydrolase [Source:HGNC Symbol;Acc:HGNC:548]
ENSG00000002726	AOC1	0	NA	NA	NA	NA	NA	NA	0	0	0	0	0	0	amine oxidase copper containing 1 [Source:HGNC Symbol;Acc:HGNC:80]
ENSG00000131480	AOC2	27.2795	-1.57553	-2.98046	0.41125	-3.83109	0.000127577	0.000396411	42.3721	38.4994	41.7538	20.6529	6.34497	14.0539	amine oxidase copper containing 2 [Source:HGNC Symbol;Acc:HGNC:549]
ENSG00000131471	AOC3	10.7802	-0.938555	-1.91661	0.602077	-1.55886	0.119029	0.18831	16.7518	16.4998	9.27862	7.22851	9.51746	5.40536	amine oxidase copper containing 3 [Source:HGNC Symbol;Acc:HGNC:550]
ENSG00000148120	AOPEP	1117.64	0.435286	1.35218	0.073409	5.9296	3.03673e-09	1.69958e-08	919.377	970.735	960.337	1219.55	1350.42	1285.39	aminopeptidase O (putative) [Source:HGNC Symbol;Acc:HGNC:1361]
ENSG00000138356	AOX1	1478.86	-0.232981	-1.17526	0.0731922	-3.18314	0.00145686	0.00373371	1527.37	1667.39	1598.71	1369.29	1253.13	1457.29	aldehyde oxidase 1 [Source:HGNC Symbol;Acc:HGNC:553]
ENSG00000284922	AP000812.5	215.204	-0.135873	-1.09876	0.136891	-0.992565	0.320922	0.426006	211.861	229.163	234.749	199.3	196.694	219.458	leucine rich transmembrane and O-methyltransferase domain containing [Source:NCBI gene (formerly Entrezgene);Acc:220074]
ENSG00000138660	AP1AR	736.913	-0.197648	-1.14683	0.0861711	-2.29367	0.0218094	0.0434491	800.144	761.739	799.817	640.239	674.682	744.859	adaptor related protein complex 1 associated regulatory protein [Source:HGNC Symbol;Acc:HGNC:28808]
ENSG00000166747	AP1G1	2814.93	0.155379	1.11371	0.0573156	2.71094	0.00670918	0.0150565	2681.27	2707.79	2601.73	3097.93	2868.98	2931.87	adaptor related protein complex 1 subunit gamma 1 [Source:HGNC Symbol;Acc:HGNC:555]
ENSG00000213983	AP1G2	148.799	0.343905	1.26919	0.17707	1.9422	0.0521131	0.0930644	159.635	116.415	117.838	185.876	167.084	145.945	adaptor related protein complex 1 subunit gamma 2 [Source:HGNC Symbol;Acc:HGNC:556]
ENSG00000072958	AP1M1	3888.78	-0.0414746	-1.02917	0.0537367	-0.771812	0.440226	0.54623	3974.11	3827.94	4032.49	3923.01	3876.78	3698.35	adaptor related protein complex 1 subunit mu 1 [Source:HGNC Symbol;Acc:HGNC:13667]
ENSG00000129354	AP1M2	10.5364	-1.44738	-2.72712	0.642288	-2.25347	0.0242294	0.0476251	16.7518	17.4164	12.0622	2.06529	9.51746	5.40536	adaptor related protein complex 1 subunit mu 2 [Source:HGNC Symbol;Acc:HGNC:558]
ENSG00000106367	AP1S1	2722.81	-0.245944	-1.18587	0.0604438	-4.06897	4.7221e-05	0.000157373	2895.1	3011.21	2956.17	2347.2	2633.16	2494.03	adaptor related protein complex 1 subunit sigma 1 [Source:HGNC Symbol;Acc:HGNC:559]
ENSG00000182287	AP1S2	2574.69	-0.178234	-1.1315	0.0615729	-2.89469	0.00379539	0.00897953	2632.99	2768.29	2798.43	2308.99	2375.13	2564.3	adaptor related protein complex 1 subunit sigma 2 [Source:HGNC Symbol;Acc:HGNC:560]
ENSG00000152056	AP1S3	159.354	-0.356933	-1.2807	0.162945	-2.19051	0.0284875	0.0551016	176.386	183.331	177.222	157.994	116.324	144.864	adaptor related protein complex 1 subunit sigma 3 [Source:HGNC Symbol;Acc:HGNC:18971]
ENSG00000196961	AP2A1	7308.84	0.286332	1.21954	0.0602088	4.75564	1.97815e-06	8.02405e-06	6553.89	6444.07	6760.4	8487.3	8293.94	7313.45	adaptor related protein complex 2 subunit alpha 1 [Source:HGNC Symbol;Acc:HGNC:561]
ENSG00000006125	AP2B1	9217.4	0.0415465	1.02922	0.0535123	0.776392	0.437518	0.544229	9008.51	8853.95	9391.82	9820.44	8845.95	9383.7	adaptor related protein complex 2 subunit beta 1 [Source:HGNC Symbol;Acc:HGNC:563]
ENSG00000161203	AP2M1	35570.4	0.346248	1.27125	0.0434622	7.96664	1.63049e-15	1.56745e-14	30956.3	31150.6	31860	40480.7	40192.2	38782.4	adaptor related protein complex 2 subunit mu 1 [Source:HGNC Symbol;Acc:HGNC:564]
ENSG00000042753	AP2S1	4197.33	0.0379656	1.02667	0.060801	0.624424	0.532349	0.63256	4094.33	4067.19	4264.45	3971.55	4580.01	4206.45	adaptor related protein complex 2 subunit sigma 1 [Source:HGNC Symbol;Acc:HGNC:565]
ENSG00000132842	AP3B1	3126.37	0.169987	1.12505	0.0567632	2.99467	0.00274746	0.0066762	2912.84	2986.46	2927.4	3263.15	3187.29	3481.05	adaptor related protein complex 3 subunit beta 1 [Source:HGNC Symbol;Acc:HGNC:566]
ENSG00000103723	AP3B2	3.41932	-1.51353	-2.85508	1.12435	-1.34614	0.178256	0.263467	6.89779	5.49992	2.78359	0	3.17249	2.16214	adaptor related protein complex 3 subunit beta 2 [Source:HGNC Symbol;Acc:HGNC:567]
ENSG00000065000	AP3D1	11104.8	0.364332	1.28729	0.0493792	7.37825	1.6038e-13	1.3364e-12	9667.75	9492.86	9969.88	12739.7	12803.1	11955.6	adaptor related protein complex 3 subunit delta 1 [Source:HGNC Symbol;Acc:HGNC:568]
ENSG00000185009	AP3M1	1862.29	-0.0582793	-1.04122	0.0743522	-0.783828	0.433141	0.540264	1754.01	1994.64	1950.37	1879.41	1662.38	1932.96	adaptor related protein complex 3 subunit mu 1 [Source:HGNC Symbol;Acc:HGNC:569]
ENSG00000070718	AP3M2	898.401	-0.0831918	-1.05936	0.0795736	-1.04547	0.295806	0.398754	965.691	920.32	887.036	827.148	923.193	867.02	adaptor related protein complex 3 subunit mu 2 [Source:HGNC Symbol;Acc:HGNC:570]
ENSG00000177879	AP3S1	2255.85	-0.138734	-1.10094	0.0613354	-2.26189	0.0237039	0.0467451	2297.95	2372.3	2421.72	2039.47	2161.52	2242.14	adaptor related protein complex 3 subunit sigma 1 [Source:HGNC Symbol;Acc:HGNC:2013]
ENSG00000157823	AP3S2	94.1256	-0.110078	-1.07929	0.207971	-0.529294	0.596602	0.689238	96.5691	86.1654	110.416	82.6115	105.75	83.2425	adaptor related protein complex 3 subunit sigma 2 [Source:HGNC Symbol;Acc:HGNC:571]
ENSG00000134262	AP4B1	924.721	-0.166275	-1.12216	0.0826423	-2.01199	0.0442213	0.0805104	996.238	1028.48	909.305	923.183	810.041	881.074	adaptor related protein complex 4 subunit beta 1 [Source:HGNC Symbol;Acc:HGNC:572]
ENSG00000081014	AP4E1	1143.69	0.000701452	1.00049	0.0706791	0.00992446	0.992082	0.994311	1114.49	1187.98	1127.35	1119.39	1139.98	1172.96	adaptor related protein complex 4 subunit epsilon 1 [Source:HGNC Symbol;Acc:HGNC:573]
ENSG00000221838	AP4M1	1061.11	-0.0996741	-1.07153	0.0753599	-1.32264	0.185955	0.272979	1057.33	1099.07	1136.63	1000.63	1090.28	982.694	adaptor related protein complex 4 subunit mu 1 [Source:HGNC Symbol;Acc:HGNC:574]
ENSG00000100478	AP4S1	103.756	0.0228192	1.01594	0.197267	0.115677	0.907909	0.936962	100.511	118.248	90.0026	111.526	93.0596	109.188	adaptor related protein complex 4 subunit sigma 1 [Source:HGNC Symbol;Acc:HGNC:575]
ENSG00000254470	AP5B1	1240.73	-0.0810612	-1.0578	0.0813994	-0.995845	0.319326	0.424376	1344.08	1245.73	1237.77	1319.72	1222.46	1074.59	adaptor related protein complex 5 subunit beta 1 [Source:HGNC Symbol;Acc:HGNC:25104]
ENSG00000053770	AP5M1	857.064	-0.123011	-1.08901	0.0799397	-1.53879	0.123855	0.194478	899.669	886.403	894.459	761.058	860.801	839.993	adaptor related protein complex 5 subunit mu 1 [Source:HGNC Symbol;Acc:HGNC:20192]
ENSG00000242802	AP5Z1	2474.89	0.293016	1.2252	0.0618857	4.7348	2.19276e-06	8.84269e-06	2304.85	2132.13	2237.08	2874.88	2622.59	2677.82	adaptor related protein complex 5 subunit zeta 1 [Source:HGNC Symbol;Acc:HGNC:22197]
ENSG00000120868	APAF1	1004.97	-0.210447	-1.15705	0.0837349	-2.51325	0.0119625	0.0253207	993.282	1173.32	1067.04	899.433	895.698	1001.07	apoptotic peptidase activating factor 1 [Source:HGNC Symbol;Acc:HGNC:576]
ENSG00000107282	APBA1	224.039	-0.585721	-1.50079	0.134696	-4.34847	1.37091e-05	4.9637e-05	254.233	274.079	278.359	187.941	174.487	175.134	amyloid beta precursor protein binding family A member 1 [Source:HGNC Symbol;Acc:HGNC:578]
ENSG00000011132	APBA3	500.033	-0.295967	-1.22771	0.0945347	-3.13078	0.00174343	0.00441089	529.159	563.742	560.429	457.461	450.493	438.915	amyloid beta precursor protein binding family A member 3 [Source:HGNC Symbol;Acc:HGNC:580]
ENSG00000166313	APBB1	1057.15	-0.194182	-1.14408	0.0836664	-2.32091	0.0202918	0.0406542	1179.52	1092.65	1112.51	897.367	1099.8	961.073	amyloid beta precursor protein binding family B member 1 [Source:HGNC Symbol;Acc:HGNC:581]
ENSG00000077420	APBB1IP	596.718	1.92027	3.78495	0.099872	19.2274	2.1851e-82	2.34161e-80	248.32	232.83	267.224	1015.09	892.526	924.317	amyloid beta precursor protein binding family B member 1 interacting protein [Source:HGNC Symbol;Acc:HGNC:17379]
ENSG00000163697	APBB2	1205.66	0.297723	1.2292	0.0704923	4.22348	2.40556e-05	8.37644e-05	1106.6	1057.82	1080.96	1370.32	1263.71	1354.58	amyloid beta precursor protein binding family B member 2 [Source:HGNC Symbol;Acc:HGNC:582]
ENSG00000113108	APBB3	618.969	-0.0263204	-1.01841	0.112004	-0.234995	0.814212	0.867289	737.078	612.324	525.17	661.925	580.565	596.752	amyloid beta precursor protein binding family B member 3 [Source:HGNC Symbol;Acc:HGNC:20708]
ENSG00000134982	APC	2130.44	-0.76501	-1.69938	0.0724145	-10.5643	4.36104e-26	7.77897e-25	2648.75	2764.63	2634.2	1744.14	1424.45	1566.47	APC regulator of WNT signaling pathway [Source:HGNC Symbol;Acc:HGNC:583]
ENSG00000115266	APC2	119.767	0.0979525	1.07025	0.193745	0.505574	0.613156	0.703892	101.496	101.748	143.819	129.08	132.187	110.269	APC regulator of WNT signaling pathway 2 [Source:HGNC Symbol;Acc:HGNC:24036]
ENSG00000154856	APCDD1	2541.76	0.320987	1.24918	0.0704397	4.5569	5.19141e-06	1.9935e-05	2332.44	2227.47	2221.3	2905.86	3040.3	2523.22	APC down-regulated 1 [Source:HGNC Symbol;Acc:HGNC:15718]
ENSG00000198768	APCDD1L	6079.58	-0.151466	-1.1107	0.0588696	-2.57291	0.0100848	0.0217357	6689.87	6148.91	6357.71	6171.08	5636.45	5473.47	APC down-regulated 1 like [Source:HGNC Symbol;Acc:HGNC:26892]
ENSG00000132703	APCS	0	NA	NA	NA	NA	NA	NA	0	0	0	0	0	0	amyloid P component, serum [Source:HGNC Symbol;Acc:HGNC:584]
ENSG00000164062	APEH	4328.89	0.149473	1.10916	0.0511896	2.91999	0.00350044	0.00833307	4176.12	4043.36	4095.58	4680.97	4457.34	4519.96	acylaminoacyl-peptide hydrolase [Source:HGNC Symbol;Acc:HGNC:586]
ENSG00000100823	APEX1	4516.24	-0.116561	-1.08415	0.0498405	-2.33868	0.0193522	0.0389297	4687.54	4722.6	4685.7	4338.14	4424.56	4238.88	apurinic/apyrimidinic endodeoxyribonuclease 1 [Source:HGNC Symbol;Acc:HGNC:587]
ENSG00000169188	APEX2	595.468	0.237422	1.17888	0.0995784	2.38427	0.0171128	0.0348612	553.794	546.325	540.016	737.308	595.37	599.995	apurinic/apyrimidinic endodeoxyribonuclease 2 [Source:HGNC Symbol;Acc:HGNC:17889]
ENSG00000117362	APH1A	3550.31	0.231764	1.17427	0.070855	3.27096	0.00107184	0.00283102	3377.95	3057.95	3361.64	3563.65	4258.53	3682.13	aph-1 homolog A, gamma-secretase subunit [Source:HGNC Symbol;Acc:HGNC:29509]
ENSG00000138613	APH1B	999.918	0.221106	1.16563	0.0745062	2.96762	0.00300117	0.00722915	952.88	902.903	914.872	1109.06	1026.83	1092.96	aph-1 homolog B, gamma-secretase subunit [Source:HGNC Symbol;Acc:HGNC:24080]
ENSG00000166181	API5	3519.53	0.246126	1.18602	0.0538647	4.56935	4.89247e-06	1.88499e-05	3159.19	3324.7	3176.07	3883.77	3855.63	3717.81	apoptosis inhibitor 5 [Source:HGNC Symbol;Acc:HGNC:594]
ENSG00000149089	APIP	715.602	-0.389521	-1.30996	0.0905566	-4.30141	1.69717e-05	6.05619e-05	790.29	847.904	796.106	554.53	633.44	671.346	APAF1 interacting protein [Source:HGNC Symbol;Acc:HGNC:17581]
ENSG00000169621	APLF	144.21	-0.289029	-1.22182	0.167651	-1.72399	0.0847093	0.141087	172.445	153.998	149.386	120.819	122.669	145.945	aprataxin and PNKP like factor [Source:HGNC Symbol;Acc:HGNC:28724]
ENSG00000171388	APLN	336.002	-1.3271	-2.50898	0.154655	-8.58107	9.39973e-18	1.06948e-16	490.729	414.327	536.304	145.603	248.511	180.539	apelin [Source:HGNC Symbol;Acc:HGNC:16665]
ENSG00000134817	APLNR	0.532465	2.61606	6.13072	2.74156	0.954222	0.339971	NA	0	0	0	1.03264	0	2.16214	apelin receptor [Source:HGNC Symbol;Acc:HGNC:339]
ENSG00000105290	APLP1	5420.72	-0.111741	-1.08053	0.0672263	-1.66217	0.0964795	0.157577	6033.6	5347.75	5511.5	5430.67	5487.34	4713.47	amyloid beta precursor like protein 1 [Source:HGNC Symbol;Acc:HGNC:597]
ENSG00000084234	APLP2	18530.7	0.220918	1.16547	0.0573749	3.85043	0.000117912	0.000368116	17342	17255.1	16747	20612.6	18196.3	21031.2	amyloid beta precursor like protein 2 [Source:HGNC Symbol;Acc:HGNC:598]
ENSG00000101474	APMAP	10329.4	0.575332	1.49002	0.0604388	9.51925	1.74439e-21	2.5067e-20	8379.83	8591.79	7918.37	12835.8	11288.8	12962.1	adipocyte plasma membrane associated protein [Source:HGNC Symbol;Acc:HGNC:13238]
ENSG00000118137	APOA1	1.5852	-2.90001	-7.46433	1.75174	-1.65551	0.0978217	0.159506	2.9562	3.66661	1.85572	1.03264	0	0	apolipoprotein A1 [Source:HGNC Symbol;Acc:HGNC:600]
ENSG00000158874	APOA2	0.176249	1.12651	2.18329	4.08047	0.276072	0.782492	NA	0	0	0	0	1.0575	0	apolipoprotein A2 [Source:HGNC Symbol;Acc:HGNC:601]
ENSG00000110244	APOA4	0	NA	NA	NA	NA	NA	NA	0	0	0	0	0	0	apolipoprotein A4 [Source:HGNC Symbol;Acc:HGNC:602]
ENSG00000084674	APOB	0	NA	NA	NA	NA	NA	NA	0	0	0	0	0	0	apolipoprotein B [Source:HGNC Symbol;Acc:HGNC:603]
ENSG00000111701	APOBEC1	0	NA	NA	NA	NA	NA	NA	0	0	0	0	0	0	apolipoprotein B mRNA editing enzyme catalytic subunit 1 [Source:HGNC Symbol;Acc:HGNC:604]
ENSG00000124701	APOBEC2	0	NA	NA	NA	NA	NA	NA	0	0	0	0	0	0	apolipoprotein B mRNA editing enzyme catalytic subunit 2 [Source:HGNC Symbol;Acc:HGNC:605]
ENSG00000128383	APOBEC3A	0	NA	NA	NA	NA	NA	NA	0	0	0	0	0	0	apolipoprotein B mRNA editing enzyme catalytic subunit 3A [Source:HGNC Symbol;Acc:HGNC:17343]
ENSG00000179750	APOBEC3B	1770.03	-1.47331	-2.77658	0.0839378	-17.5524	5.70549e-69	4.35761e-67	2354.12	2739.88	2714	1029.55	825.904	956.749	apolipoprotein B mRNA editing enzyme catalytic subunit 3B [Source:HGNC Symbol;Acc:HGNC:17352]
ENSG00000244509	APOBEC3C	2162.29	-1.11618	-2.16772	0.0764442	-14.6012	2.75859e-48	1.17338e-46	2702.95	2947.04	3228.03	1363.09	1467.8	1264.85	apolipoprotein B mRNA editing enzyme catalytic subunit 3C [Source:HGNC Symbol;Acc:HGNC:17353]
ENSG00000243811	APOBEC3D	9.11246	-1.42373	-2.68278	0.683951	-2.08162	0.0373768	0.0699278	17.7372	14.6664	7.4229	3.09793	6.34497	5.40536	apolipoprotein B mRNA editing enzyme catalytic subunit 3D [Source:HGNC Symbol;Acc:HGNC:17354]
ENSG00000128394	APOBEC3F	165.192	-0.815386	-1.75977	0.184194	-4.42679	9.56464e-06	3.52873e-05	179.343	228.247	224.543	156.962	101.52	100.54	apolipoprotein B mRNA editing enzyme catalytic subunit 3F [Source:HGNC Symbol;Acc:HGNC:17356]
ENSG00000239713	APOBEC3G	224.825	-1.28977	-2.4449	0.145522	-8.86308	7.78308e-19	9.44629e-18	289.707	334.578	333.102	147.668	116.324	127.566	apolipoprotein B mRNA editing enzyme catalytic subunit 3G [Source:HGNC Symbol;Acc:HGNC:17357]
ENSG00000100298	APOBEC3H	0	NA	NA	NA	NA	NA	NA	0	0	0	0	0	0	apolipoprotein B mRNA editing enzyme catalytic subunit 3H [Source:HGNC Symbol;Acc:HGNC:24100]
ENSG00000173627	APOBEC4	0	NA	NA	NA	NA	NA	NA	0	0	0	0	0	0	apolipoprotein B mRNA editing enzyme catalytic polypeptide like 4 [Source:HGNC Symbol;Acc:HGNC:32152]
ENSG00000184730	APOBR	5.09376	-0.482847	-1.3975	0.953097	-0.506608	0.61243	0.703292	2.9562	1.83331	12.9901	1.03264	6.34497	5.40536	apolipoprotein B receptor [Source:HGNC Symbol;Acc:HGNC:24087]
ENSG00000130208	APOC1	31.3736	0.261368	1.19861	0.343551	0.760782	0.446787	0.552944	24.635	27.4996	33.403	30.9793	31.7249	39.9997	apolipoprotein C1 [Source:HGNC Symbol;Acc:HGNC:607]
ENSG00000234906	APOC2	0	NA	NA	NA	NA	NA	NA	0	0	0	0	0	0	apolipoprotein C2 [Source:HGNC Symbol;Acc:HGNC:609]
ENSG00000110245	APOC3	0.700642	3.01614	8.09001	2.33053	1.29419	0.195601	0.284751	0	0	0	2.06529	1.0575	1.08107	apolipoprotein C3 [Source:HGNC Symbol;Acc:HGNC:610]
ENSG00000267467	APOC4	0.180179	1.12651	2.18329	4.08047	0.276072	0.782492	NA	0	0	0	0	0	1.08107	apolipoprotein C4 [Source:HGNC Symbol;Acc:HGNC:611]
ENSG00000189058	APOD	4.76716	1.0177	2.02469	0.936084	1.08719	0.276953	0.377946	3.94159	4.58326	0.927862	2.06529	9.51746	7.5675	apolipoprotein D [Source:HGNC Symbol;Acc:HGNC:612]
ENSG00000130203	APOE	805.959	1.83112	3.55814	0.0959043	19.0932	2.87386e-81	2.94283e-79	372.481	347.411	341.453	1268.09	1388.49	1117.83	apolipoprotein E [Source:HGNC Symbol;Acc:HGNC:613]
ENSG00000175336	APOF	0	NA	NA	NA	NA	NA	NA	0	0	0	0	0	0	apolipoprotein F [Source:HGNC Symbol;Acc:HGNC:615]
ENSG00000091583	APOH	0.344215	1.99485	3.98575	3.51211	0.567993	0.57004	NA	0	0	0	2.06529	0	0	apolipoprotein H [Source:HGNC Symbol;Acc:HGNC:616]
ENSG00000100342	APOL1	201.771	0.523584	1.43752	0.143316	3.65336	0.000258828	0.000765521	170.474	178.747	147.53	247.834	237.936	228.106	apolipoprotein L1 [Source:HGNC Symbol;Acc:HGNC:618]
ENSG00000128335	APOL2	1751.59	-1.34429	-2.53905	0.0632667	-21.2479	3.44399e-100	5.17497e-98	2533.46	2528.13	2478.32	997.534	960.206	1011.88	apolipoprotein L2 [Source:HGNC Symbol;Acc:HGNC:619]
ENSG00000128284	APOL3	119.633	-0.900611	-1.86686	0.198295	-4.54178	5.57815e-06	2.13194e-05	128.102	192.497	146.602	79.5136	84.5996	86.4858	apolipoprotein L3 [Source:HGNC Symbol;Acc:HGNC:14868]
ENSG00000100336	APOL4	0.33634	0.164739	1.12096	3.31595	0.0496806	0.960377	NA	0.985399	0	0	1.03264	0	0	apolipoprotein L4 [Source:HGNC Symbol;Acc:HGNC:14867]
ENSG00000128313	APOL5	0.154644	-0.797047	-1.73754	4.08047	-0.195332	0.845133	NA	0	0	0.927862	0	0	0	apolipoprotein L5 [Source:HGNC Symbol;Acc:HGNC:14869]
ENSG00000221963	APOL6	1523.87	-0.497975	-1.41223	0.0691142	-7.2051	5.80029e-13	4.58977e-12	1762.88	1826.89	1762.94	1306.29	1168.53	1315.66	apolipoprotein L6 [Source:HGNC Symbol;Acc:HGNC:14870]
ENSG00000178878	APOLD1	141.942	-0.0897701	-1.0642	0.166551	-0.538993	0.589891	0.683111	143.868	153.081	141.963	125.983	133.244	153.512	apolipoprotein L domain containing 1 [Source:HGNC Symbol;Acc:HGNC:25268]
ENSG00000204444	APOM	137.671	-0.276086	-1.21091	0.178771	-1.54436	0.122502	0.192922	155.693	155.831	141.035	127.015	146.992	99.4586	apolipoprotein M [Source:HGNC Symbol;Acc:HGNC:13916]
ENSG00000184831	APOO	293.353	0.290476	1.22304	0.119148	2.43795	0.0147706	0.0305856	268.028	253.913	270.008	343.87	316.191	308.106	apolipoprotein O [Source:HGNC Symbol;Acc:HGNC:28727]
ENSG00000155008	APOOL	537.959	-0.0342961	-1.02406	0.101086	-0.339276	0.734402	0.806896	494.67	579.325	558.573	541.105	483.275	570.806	apolipoprotein O like [Source:HGNC Symbol;Acc:HGNC:24009]
ENSG00000142192	APP	71813.9	-0.175133	-1.12907	0.051851	-3.37761	0.000731183	0.00199621	81338.7	74220.5	72943.9	68529.3	65511.8	68338.9	amyloid beta precursor protein [Source:HGNC Symbol;Acc:HGNC:620]
ENSG00000062725	APPBP2	1101.25	-0.429642	-1.3469	0.0713709	-6.01985	1.74581e-09	1.00266e-08	1256.38	1231.98	1303.65	938.673	916.848	959.992	amyloid beta precursor protein binding protein 2 [Source:HGNC Symbol;Acc:HGNC:622]
ENSG00000157500	APPL1	2991.06	0.233758	1.17589	0.0604285	3.86834	0.000109578	0.000343417	2723.64	2732.54	2791.01	3040.1	3214.79	3444.3	adaptor protein, phosphotyrosine interacting with PH domain and leucine zipper 1 [Source:HGNC Symbol;Acc:HGNC:24035]
ENSG00000136044	APPL2	1384.33	0.125961	1.09123	0.0650832	1.93538	0.0529438	0.09428	1351.97	1312.65	1307.36	1440.54	1431.85	1461.61	adaptor protein, phosphotyrosine interacting with PH domain and leucine zipper 2 [Source:HGNC Symbol;Acc:HGNC:18242]
ENSG00000198931	APRT	1517.63	0.580183	1.49504	0.068352	8.48817	2.09908e-17	2.33637e-16	1228.79	1186.15	1234.98	1843.27	1906.66	1705.93	adenine phosphoribosyltransferase [Source:HGNC Symbol;Acc:HGNC:626]
ENSG00000137074	APTX	679.065	0.0256029	1.0179	0.0845319	0.302879	0.761982	0.828117	652.334	700.323	666.205	690.839	661.992	702.697	aprataxin [Source:HGNC Symbol;Acc:HGNC:15984]
ENSG00000240583	AQP1	53.7664	-1.30104	-2.46407	0.278272	-4.67544	2.93326e-06	1.15922e-05	82.7735	69.6656	77.0126	24.7834	37.0123	31.3511	aquaporin 1 (Colton blood group) [Source:HGNC Symbol;Acc:HGNC:633]
ENSG00000143595	AQP10	0	NA	NA	NA	NA	NA	NA	0	0	0	0	0	0	aquaporin 10 [Source:HGNC Symbol;Acc:HGNC:16029]
ENSG00000178301	AQP11	56.9586	0.113758	1.08204	0.257603	0.441601	0.658778	0.743121	58.1385	54.9992	51.0324	62.9913	48.6448	65.9454	aquaporin 11 [Source:HGNC Symbol;Acc:HGNC:19940]
ENSG00000185176	AQP12B	0	NA	NA	NA	NA	NA	NA	0	0	0	0	0	0	aquaporin 12B [Source:HGNC Symbol;Acc:HGNC:6096]
ENSG00000167580	AQP2	0	NA	NA	NA	NA	NA	NA	0	0	0	0	0	0	aquaporin 2 [Source:HGNC Symbol;Acc:HGNC:634]
ENSG00000165272	AQP3	21.9815	-0.824019	-1.77033	0.431414	-1.91004	0.056128	0.0990094	34.489	21.9997	27.8359	18.5876	9.51746	19.4593	aquaporin 3 (Gill blood group) [Source:HGNC Symbol;Acc:HGNC:636]
ENSG00000171885	AQP4	0	NA	NA	NA	NA	NA	NA	0	0	0	0	0	0	aquaporin 4 [Source:HGNC Symbol;Acc:HGNC:637]
ENSG00000161798	AQP5	0	NA	NA	NA	NA	NA	NA	0	0	0	0	0	0	aquaporin 5 [Source:HGNC Symbol;Acc:HGNC:638]
ENSG00000086159	AQP6	0.782808	-3.01047	-8.05826	2.40107	-1.2538	0.209914	0.301868	0.985399	0	3.71145	0	0	0	aquaporin 6 [Source:HGNC Symbol;Acc:HGNC:639]
ENSG00000165269	AQP7	1.53397	1.95354	3.87324	1.70154	1.1481	0.250928	0.349504	0.985399	0.916653	0	5.16322	1.0575	1.08107	aquaporin 7 [Source:HGNC Symbol;Acc:HGNC:640]
ENSG00000103375	AQP8	1.02538	0.12941	1.09385	2.05516	0.0629683	0.949792	0.964443	2.9562	0	0	0	2.11499	1.08107	aquaporin 8 [Source:HGNC Symbol;Acc:HGNC:642]
ENSG00000103569	AQP9	0.334822	0.164739	1.12096	3.32122	0.0496018	0.96044	NA	0	0	0.927862	0	0	1.08107	aquaporin 9 [Source:HGNC Symbol;Acc:HGNC:643]
ENSG00000021776	AQR	1721.74	0.920701	1.89303	0.0775418	11.8736	1.62328e-32	3.86235e-31	1243.57	1245.73	1081.89	2401.93	2057.89	2299.44	aquarius intron-binding spliceosomal factor [Source:HGNC Symbol;Acc:HGNC:29513]
ENSG00000169083	AR	939.212	0.828597	1.77596	0.0833822	9.93733	2.86391e-23	4.45842e-22	628.684	685.656	715.382	1297	1143.15	1165.4	androgen receptor [Source:HGNC Symbol;Acc:HGNC:644]
ENSG00000186635	ARAP1	3333.75	0.373372	1.29538	0.0637534	5.8565	4.72723e-09	2.60045e-08	3092.18	2769.21	2854.1	3989.1	3751.99	3545.92	ArfGAP with RhoGAP domain, ankyrin repeat and PH domain 1 [Source:HGNC Symbol;Acc:HGNC:16925]
ENSG00000047365	ARAP2	54.7144	-0.886805	-1.84908	0.307939	-2.87981	0.00397914	0.00936779	68.9779	54.9992	89.0748	45.4363	21.1499	48.6482	ArfGAP with RhoGAP domain, ankyrin repeat and PH domain 2 [Source:HGNC Symbol;Acc:HGNC:16924]
ENSG00000120318	ARAP3	630.808	-0.169325	-1.12453	0.0874067	-1.93721	0.0527202	0.0939423	672.042	676.49	655.071	622.684	597.485	561.076	ArfGAP with RhoGAP domain, ankyrin repeat and PH domain 3 [Source:HGNC Symbol;Acc:HGNC:24097]
ENSG00000198576	ARC	66.6018	-2.24664	-4.74576	0.297535	-7.55084	4.32476e-14	3.7483e-13	105.438	134.748	90.0026	34.0772	14.8049	20.5404	activity regulated cytoskeleton associated protein [Source:HGNC Symbol;Acc:HGNC:648]
ENSG00000095139	ARCN1	9414.31	0.149879	1.10948	0.0484009	3.09661	0.00195747	0.00490217	8747.38	8708.2	9321.3	9903.05	9862.2	9943.7	archain 1 [Source:HGNC Symbol;Acc:HGNC:649]
ENSG00000109321	AREG	2.88161	0.680717	1.60294	1.13494	0.599782	0.548651	0.647268	2.9562	1.83331	1.85572	1.03264	5.28748	4.32429	amphiregulin [Source:HGNC Symbol;Acc:HGNC:651]
ENSG00000119682	AREL1	1672.61	0.157362	1.11525	0.0629186	2.50104	0.0123829	0.0261265	1575.65	1590.39	1578.29	1788.54	1693.05	1809.71	apoptosis resistant E3 ubiquitin protein ligase 1 [Source:HGNC Symbol;Acc:HGNC:20363]
ENSG00000134287	ARF3	5816.07	-0.203432	-1.15143	0.0548662	-3.70779	0.000209078	0.00062846	6155.79	6037.99	6482.04	5122.94	5556.08	5541.58	ADP ribosylation factor 3 [Source:HGNC Symbol;Acc:HGNC:654]
ENSG00000168374	ARF4	13118.2	0.0295728	1.02071	0.0502207	0.588858	0.555957	0.652811	12420	12977.1	13553.3	12957.6	13163.7	13637.7	ADP ribosylation factor 4 [Source:HGNC Symbol;Acc:HGNC:655]
ENSG00000004059	ARF5	2519.4	0.142712	1.10398	0.0657258	2.17133	0.0299065	0.0574969	2359.04	2365.88	2459.76	2576.45	2876.39	2478.9	ADP ribosylation factor 5 [Source:HGNC Symbol;Acc:HGNC:658]
ENSG00000165527	ARF6	5200.62	-0.0381896	-1.02682	0.0575095	-0.664058	0.506653	0.609142	5049.18	5162.59	5595.94	4940.17	5347.75	5108.07	ADP ribosylation factor 6 [Source:HGNC Symbol;Acc:HGNC:659]
ENSG00000101199	ARFGAP1	5162.42	0.143074	1.10426	0.0660763	2.16528	0.0303663	0.0582467	5433.49	4712.51	4575.29	5551.49	5519.07	5182.66	ADP ribosylation factor GTPase activating protein 1 [Source:HGNC Symbol;Acc:HGNC:15852]
ENSG00000149182	ARFGAP2	1564.39	-0.0972276	-1.06972	0.0734038	-1.32456	0.185318	0.272188	1531.31	1713.22	1606.13	1537.61	1393.78	1604.31	ADP ribosylation factor GTPase activating protein 2 [Source:HGNC Symbol;Acc:HGNC:13504]
ENSG00000242247	ARFGAP3	3743.88	-0.28982	-1.22249	0.0540991	-5.3572	8.45231e-08	4.03888e-07	4064.77	4273.44	4017.64	3346.8	3459.07	3301.59	ADP ribosylation factor GTPase activating protein 3 [Source:HGNC Symbol;Acc:HGNC:661]
ENSG00000066777	ARFGEF1	5504.94	0.0300965	1.02108	0.0481117	0.625555	0.531607	0.631841	5478.82	5428.42	5435.42	5603.12	5446.1	5637.79	ADP ribosylation factor guanine nucleotide exchange factor 1 [Source:HGNC Symbol;Acc:HGNC:15772]
ENSG00000124198	ARFGEF2	3212.94	0.121589	1.08793	0.0593652	2.04815	0.0405456	0.0748634	3057.69	3106.54	3068.44	3410.82	3119.61	3514.57	ADP ribosylation factor guanine nucleotide exchange factor 2 [Source:HGNC Symbol;Acc:HGNC:15853]
ENSG00000112379	ARFGEF3	173.029	-5.58835	-48.1128	0.34945	-15.9918	1.45692e-57	7.92931e-56	326.167	341.912	348.876	3.09793	11.6324	6.48643	ARFGEF family member 3 [Source:HGNC Symbol;Acc:HGNC:21213]
ENSG00000164144	ARFIP1	855.02	-0.138659	-1.10088	0.0833099	-1.66438	0.0960367	0.157039	885.873	961.569	840.643	836.441	766.684	838.912	ADP ribosylation factor interacting protein 1 [Source:HGNC Symbol;Acc:HGNC:21496]
ENSG00000132254	ARFIP2	1628.63	0.126103	1.09134	0.068826	1.83221	0.0669208	0.115193	1621.97	1481.31	1569.94	1735.87	1769.19	1593.5	ADP ribosylation factor interacting protein 2 [Source:HGNC Symbol;Acc:HGNC:17160]
ENSG00000101246	ARFRP1	1613.71	-0.0858584	-1.06132	0.0652578	-1.31568	0.188282	0.275955	1673.21	1616.06	1696.13	1558.26	1637	1501.61	ADP ribosylation factor related protein 1 [Source:HGNC Symbol;Acc:HGNC:662]
ENSG00000118520	ARG1	0	NA	NA	NA	NA	NA	NA	0	0	0	0	0	0	arginase 1 [Source:HGNC Symbol;Acc:HGNC:663]
ENSG00000081181	ARG2	102.675	-0.0331648	-1.02325	0.195113	-0.169977	0.865028	0.905714	94.5983	99.9152	116.911	98.1011	95.1746	111.35	arginase 2 [Source:HGNC Symbol;Acc:HGNC:664]
ENSG00000134884	ARGLU1	2585.45	0.37591	1.29766	0.0620118	6.06192	1.34509e-09	7.8227e-09	2361.02	2266.88	2123.88	2806.73	2926.09	3028.08	arginine and glutamate rich 1 [Source:HGNC Symbol;Acc:HGNC:25482]
ENSG00000175220	ARHGAP1	5563.1	0.506866	1.42096	0.059472	8.52277	1.55778e-17	1.7508e-16	4599.84	4447.6	4740.45	6789.63	6784.89	6016.17	Rho GTPase activating protein 1 [Source:HGNC Symbol;Acc:HGNC:673]
ENSG00000071205	ARHGAP10	945.196	0.201673	1.15003	0.074525	2.70612	0.00680746	0.0152522	864.195	903.82	869.407	996.501	995.103	1042.15	Rho GTPase activating protein 10 [Source:HGNC Symbol;Acc:HGNC:26099]
ENSG00000198826	ARHGAP11A	4181.34	-0.113287	-1.08169	0.0660767	-1.71448	0.0864398	0.143606	4197.8	4524.6	4313.63	4269.98	3614.52	4167.53	Rho GTPase activating protein 11A [Source:HGNC Symbol;Acc:HGNC:15783]
ENSG00000165322	ARHGAP12	1649.25	0.206838	1.15416	0.0638361	3.24013	0.00119474	0.00312863	1585.51	1497.81	1510.56	1716.25	1770.25	1815.12	Rho GTPase activating protein 12 [Source:HGNC Symbol;Acc:HGNC:16348]
ENSG00000075884	ARHGAP15	0.821166	-3.06927	-8.3935	2.55415	-1.20168	0.229488	0.32448	4.92699	0	0	0	0	0	Rho GTPase activating protein 15 [Source:HGNC Symbol;Acc:HGNC:21030]
ENSG00000140750	ARHGAP17	2205.47	0.233333	1.17555	0.0683257	3.41502	0.000637783	0.00175912	1918.57	2090.89	2072.84	2437.04	2522.13	2191.33	Rho GTPase activating protein 17 [Source:HGNC Symbol;Acc:HGNC:18239]
ENSG00000146376	ARHGAP18	1419.74	0.41719	1.33532	0.074977	5.56423	2.6331e-08	1.33333e-07	1131.24	1338.31	1177.46	1667.72	1577.78	1625.93	Rho GTPase activating protein 18 [Source:HGNC Symbol;Acc:HGNC:21035]
ENSG00000213390	ARHGAP19	285.06	-1.02271	-2.03173	0.131426	-7.78162	7.16027e-15	6.55087e-14	381.349	348.328	416.61	203.431	164.969	195.674	Rho GTPase activating protein 19 [Source:HGNC Symbol;Acc:HGNC:23724]
ENSG00000137727	ARHGAP20	298.319	0.201252	1.1497	0.122078	1.64856	0.0992377	0.161395	254.233	283.246	295.06	345.936	310.904	300.538	Rho GTPase activating protein 20 [Source:HGNC Symbol;Acc:HGNC:18357]
ENSG00000107863	ARHGAP21	6187.14	0.0839772	1.05994	0.0494047	1.69978	0.089172	0.147542	6083.85	5915.16	6022.75	6533.54	6153.56	6414	Rho GTPase activating protein 21 [Source:HGNC Symbol;Acc:HGNC:23725]
ENSG00000128805	ARHGAP22	774.94	-1.08673	-2.12393	0.0896151	-12.1267	7.62855e-34	1.9244e-32	1049.45	1053.23	1058.69	480.179	558.357	449.726	Rho GTPase activating protein 22 [Source:HGNC Symbol;Acc:HGNC:30320]
ENSG00000275832	ARHGAP23	3187.17	0.560373	1.47465	0.0685902	8.16987	3.08728e-16	3.16842e-15	2594.55	2453.88	2679.67	4173.95	3517.23	3703.75	Rho GTPase activating protein 23 [Source:HGNC Symbol;Acc:HGNC:29293]
ENSG00000138639	ARHGAP24	1342.45	0.873824	1.83251	0.0752047	11.6193	3.28921e-31	7.41763e-30	967.661	882.737	993.74	1763.76	1826.29	1620.53	Rho GTPase activating protein 24 [Source:HGNC Symbol;Acc:HGNC:25361]
ENSG00000163219	ARHGAP25	189.576	0.242881	1.18335	0.14904	1.62964	0.103178	0.166823	169.489	177.831	173.51	180.713	231.591	204.323	Rho GTPase activating protein 25 [Source:HGNC Symbol;Acc:HGNC:28951]
ENSG00000145819	ARHGAP26	286.818	-0.158055	-1.11578	0.125406	-1.26035	0.207544	0.298957	319.269	302.495	285.782	241.639	298.214	273.511	Rho GTPase activating protein 26 [Source:HGNC Symbol;Acc:HGNC:17073]
ENSG00000159314	ARHGAP27	47.505	-0.38347	-1.30448	0.278327	-1.37777	0.168276	0.251731	57.1531	51.3326	52.8881	38.2078	46.5298	38.9186	Rho GTPase activating protein 27 [Source:HGNC Symbol;Acc:HGNC:31813]
ENSG00000088756	ARHGAP28	30.3553	0.973445	1.96352	0.356775	2.72845	0.00636319	0.0143522	24.635	18.3331	18.5572	34.0772	46.5298	39.9997	Rho GTPase activating protein 28 [Source:HGNC Symbol;Acc:HGNC:25509]
ENSG00000137962	ARHGAP29	6987.37	-0.992615	-1.98979	0.0536344	-18.507	1.81173e-76	1.66969e-74	9001.62	9564.36	9335.22	4495.1	4926.87	4601.04	Rho GTPase activating protein 29 [Source:HGNC Symbol;Acc:HGNC:30207]
ENSG00000186517	ARHGAP30	1.26647	-1.41338	-2.66361	1.91339	-0.73868	0.460101	0.56482	0	2.74996	2.78359	2.06529	0	0	Rho GTPase activating protein 30 [Source:HGNC Symbol;Acc:HGNC:27414]
ENSG00000031081	ARHGAP31	2350.53	-0.303808	-1.2344	0.0700557	-4.33666	1.44665e-05	5.22016e-05	2592.58	2534.55	2664.82	2335.84	1975.4	1999.98	Rho GTPase activating protein 31 [Source:HGNC Symbol;Acc:HGNC:29216]
ENSG00000134909	ARHGAP32	316.175	-0.940558	-1.91927	0.121228	-7.7586	8.58702e-15	7.80967e-14	394.159	440.91	411.971	224.084	194.579	231.349	Rho GTPase activating protein 32 [Source:HGNC Symbol;Acc:HGNC:17399]
ENSG00000004777	ARHGAP33	1005.48	-0.144498	-1.10535	0.0887014	-1.62904	0.103304	0.166909	1193.32	1045.9	928.79	943.836	970.781	950.262	Rho GTPase activating protein 33 [Source:HGNC Symbol;Acc:HGNC:23085]
ENSG00000147256	ARHGAP36	0	NA	NA	NA	NA	NA	NA	0	0	0	0	0	0	Rho GTPase activating protein 36 [Source:HGNC Symbol;Acc:HGNC:26388]
ENSG00000147799	ARHGAP39	811.867	-0.394106	-1.31413	0.0811486	-4.85659	1.19424e-06	4.99523e-06	925.289	882.737	958.482	737.308	686.314	681.075	Rho GTPase activating protein 39 [Source:HGNC Symbol;Acc:HGNC:29351]
ENSG00000089820	ARHGAP4	13.3885	0.292128	1.22445	0.570682	0.511893	0.608726	0.700143	18.7226	10.0832	7.4229	23.7508	8.45996	11.8918	Rho GTPase activating protein 4 [Source:HGNC Symbol;Acc:HGNC:674]
ENSG00000165895	ARHGAP42	474.403	0.0509384	1.03594	0.098926	0.514914	0.606613	0.698469	462.152	495.909	439.807	463.657	483.275	501.617	Rho GTPase activating protein 42 [Source:HGNC Symbol;Acc:HGNC:26545]
ENSG00000006740	ARHGAP44	774.193	-0.281342	-1.21532	0.088711	-3.17144	0.00151685	0.00387739	800.144	842.404	905.593	679.479	764.569	652.967	Rho GTPase activating protein 44 [Source:HGNC Symbol;Acc:HGNC:29096]
ENSG00000180448	ARHGAP45	775.822	-0.313568	-1.24278	0.0904603	-3.46636	0.000527552	0.00147301	896.713	823.154	860.128	721.818	744.477	608.644	Rho GTPase activating protein 45 [Source:HGNC Symbol;Acc:HGNC:17102]
ENSG00000100852	ARHGAP5	2097.01	-0.0722681	-1.05137	0.0659179	-1.09634	0.272932	0.373528	2087.07	2194.47	2166.56	2075.61	1890.8	2167.55	Rho GTPase activating protein 5 [Source:HGNC Symbol;Acc:HGNC:675]
ENSG00000047648	ARHGAP6	127.363	0.203854	1.15177	0.181103	1.12562	0.260326	0.360018	97.5545	131.081	126.189	124.95	141.704	142.702	Rho GTPase activating protein 6 [Source:HGNC Symbol;Acc:HGNC:676]
ENSG00000241484	ARHGAP8	0	NA	NA	NA	NA	NA	NA	0	0	0	0	0	0	Rho GTPase activating protein 8 [Source:HGNC Symbol;Acc:HGNC:677]
ENSG00000123329	ARHGAP9	2.47778	0.365636	1.28845	1.3196	0.277081	0.781718	0.842553	0	0.916653	5.56717	5.16322	1.0575	2.16214	Rho GTPase activating protein 9 [Source:HGNC Symbol;Acc:HGNC:14130]
ENSG00000141522	ARHGDIA	11456.7	-0.128862	-1.09343	0.0631451	-2.04072	0.0412783	0.0759829	11798.2	11282.2	12824	11064.8	11671.6	10099.4	Rho GDP dissociation inhibitor alpha [Source:HGNC Symbol;Acc:HGNC:678]
ENSG00000111348	ARHGDIB	181.307	1.1545	2.22608	0.155157	7.44088	1.00018e-13	8.48249e-13	111.35	119.165	106.704	254.03	273.891	222.701	Rho GDP dissociation inhibitor beta [Source:HGNC Symbol;Acc:HGNC:679]
ENSG00000242173	ARHGDIG	5.05179	0.552049	1.46617	0.853849	0.646542	0.517929	0.618775	4.92699	4.58326	2.78359	6.19586	3.17249	8.64858	Rho GDP dissociation inhibitor gamma [Source:HGNC Symbol;Acc:HGNC:680]
ENSG00000076928	ARHGEF1	3843.38	0.0645482	1.04576	0.0579648	1.11358	0.265461	0.365439	3934.7	3639.11	3699.39	3983.94	4075.59	3727.54	Rho guanine nucleotide exchange factor 1 [Source:HGNC Symbol;Acc:HGNC:681]
ENSG00000104728	ARHGEF10	4062.65	0.0771735	1.05495	0.0540636	1.42746	0.153448	0.232722	4117	3860.03	3885.89	4295.8	4073.47	4143.75	Rho guanine nucleotide exchange factor 10 [Source:HGNC Symbol;Acc:HGNC:14103]
ENSG00000074964	ARHGEF10L	1064.55	0.318564	1.24709	0.0738601	4.31308	1.60995e-05	5.77477e-05	964.705	904.736	973.327	1173.08	1230.92	1140.53	Rho guanine nucleotide exchange factor 10 like [Source:HGNC Symbol;Acc:HGNC:25540]
ENSG00000132694	ARHGEF11	1755.24	0.0317671	1.02226	0.0685571	0.463367	0.643101	0.730204	1676.16	1800.31	1731.39	1881.48	1794.57	1647.55	Rho guanine nucleotide exchange factor 11 [Source:HGNC Symbol;Acc:HGNC:14580]
ENSG00000196914	ARHGEF12	6469.2	-0.272867	-1.20821	0.0492272	-5.54302	2.97307e-08	1.4978e-07	6935.24	7181.06	7120.41	5705.36	5832.09	6041.03	Rho guanine nucleotide exchange factor 12 [Source:HGNC Symbol;Acc:HGNC:14193]
ENSG00000198844	ARHGEF15	0	NA	NA	NA	NA	NA	NA	0	0	0	0	0	0	Rho guanine nucleotide exchange factor 15 [Source:HGNC Symbol;Acc:HGNC:15590]
ENSG00000130762	ARHGEF16	13.9918	1.61497	3.06305	0.540094	2.99017	0.00278827	0.0067611	4.92699	6.41657	9.27862	21.6855	23.2649	18.3782	Rho guanine nucleotide exchange factor 16 [Source:HGNC Symbol;Acc:HGNC:15515]
ENSG00000110237	ARHGEF17	8636.65	1.004	2.00556	0.0546743	18.3634	2.58068e-75	2.33172e-73	6109.47	5466	5667.38	11798	11644.1	11135	Rho guanine nucleotide exchange factor 17 [Source:HGNC Symbol;Acc:HGNC:21726]
ENSG00000104880	ARHGEF18	5086.91	0.0191717	1.01338	0.0592883	0.323363	0.74642	0.816766	5116.19	4871.09	5172.83	5521.55	4901.49	4938.34	Rho/Rac guanine nucleotide exchange factor 18 [Source:HGNC Symbol;Acc:HGNC:17090]
ENSG00000142632	ARHGEF19	562.046	-0.20631	-1.15373	0.0894471	-2.30651	0.0210823	0.0421098	587.298	617.824	601.255	523.55	524.518	517.833	Rho guanine nucleotide exchange factor 19 [Source:HGNC Symbol;Acc:HGNC:26604]
ENSG00000116584	ARHGEF2	7060.75	0.209298	1.15613	0.0520289	4.02272	5.75302e-05	0.000189042	6883.99	6296.49	6469.05	7626.07	7693.28	7395.61	Rho/Rac guanine nucleotide exchange factor 2 [Source:HGNC Symbol;Acc:HGNC:682]
ENSG00000240771	ARHGEF25	1704.44	0.421501	1.33932	0.0651018	6.47449	9.51356e-11	6.15421e-10	1460.36	1478.56	1432.62	1877.35	2064.23	1913.5	Rho guanine nucleotide exchange factor 25 [Source:HGNC Symbol;Acc:HGNC:30275]
ENSG00000114790	ARHGEF26	54.6248	-3.71017	-13.0879	0.387963	-9.56319	1.14178e-21	1.66497e-20	104.452	110.915	89.0748	4.13057	12.6899	6.48643	Rho guanine nucleotide exchange factor 26 [Source:HGNC Symbol;Acc:HGNC:24490]
ENSG00000214944	ARHGEF28	1072.01	-0.148582	-1.10848	0.0765502	-1.94097	0.0522613	0.0932809	1207.11	1066.07	1108.8	1026.45	975.011	1048.64	Rho guanine nucleotide exchange factor 28 [Source:HGNC Symbol;Acc:HGNC:30322]
ENSG00000163947	ARHGEF3	245.981	-0.296108	-1.22783	0.131491	-2.25192	0.0243272	0.047797	278.868	291.496	243.1	222.018	224.189	216.214	Rho guanine nucleotide exchange factor 3 [Source:HGNC Symbol;Acc:HGNC:683]
ENSG00000213214	ARHGEF35	38.0599	3.5537	11.7428	0.425875	8.34446	7.15377e-17	7.66253e-16	6.89779	6.41657	4.63931	67.1218	70.8522	72.4318	Rho guanine nucleotide exchange factor 35 [Source:HGNC Symbol;Acc:HGNC:33846]
ENSG00000183111	ARHGEF37	285.981	-0.518965	-1.43293	0.121183	-4.28248	1.84819e-05	6.55617e-05	342.919	340.995	326.607	217.888	246.396	241.079	Rho guanine nucleotide exchange factor 37 [Source:HGNC Symbol;Acc:HGNC:34430]
ENSG00000236699	ARHGEF38	0	NA	NA	NA	NA	NA	NA	0	0	0	0	0	0	Rho guanine nucleotide exchange factor 38 [Source:HGNC Symbol;Acc:HGNC:25968]
ENSG00000137135	ARHGEF39	470.115	-0.117669	-1.08498	0.101127	-1.16358	0.244593	0.342089	490.729	466.576	510.324	413.057	460.01	479.996	Rho guanine nucleotide exchange factor 39 [Source:HGNC Symbol;Acc:HGNC:25909]
ENSG00000136002	ARHGEF4	130.247	0.592139	1.50748	0.20021	2.95759	0.00310052	0.00745419	115.292	96.2486	100.209	121.852	204.097	143.783	Rho guanine nucleotide exchange factor 4 [Source:HGNC Symbol;Acc:HGNC:684]
ENSG00000165801	ARHGEF40	3365.28	-0.0395207	-1.02777	0.0598437	-0.660398	0.508998	0.611116	3513.93	3371.45	3349.58	3440.77	3428.4	3087.54	Rho guanine nucleotide exchange factor 40 [Source:HGNC Symbol;Acc:HGNC:25516]
ENSG00000050327	ARHGEF5	38.3677	0.932576	1.90868	0.314168	2.9684	0.00299354	0.0072133	26.6058	28.4162	24.1244	54.7301	43.3573	52.9725	Rho guanine nucleotide exchange factor 5 [Source:HGNC Symbol;Acc:HGNC:13209]
ENSG00000129675	ARHGEF6	300.389	0.477709	1.39253	0.12345	3.86964	0.000108994	0.000341741	223.685	273.163	256.09	335.609	375.411	338.376	Rac/Cdc42 guanine nucleotide exchange factor 6 [Source:HGNC Symbol;Acc:HGNC:685]
ENSG00000102606	ARHGEF7	3987.54	0.357932	1.28159	0.0586051	6.10752	1.01189e-09	5.94493e-09	3665.68	3341.2	3480.41	4575.64	4620.2	4242.13	Rho guanine nucleotide exchange factor 7 [Source:HGNC Symbol;Acc:HGNC:15607]
ENSG00000131089	ARHGEF9	371.167	-0.671997	-1.59328	0.114904	-5.84835	4.96483e-09	2.72248e-08	447.371	439.993	480.633	278.814	258.029	322.159	Cdc42 guanine nucleotide exchange factor 9 [Source:HGNC Symbol;Acc:HGNC:14561]
ENSG00000117713	ARID1A	3363.88	-0.404542	-1.32367	0.0597258	-6.77332	1.25864e-11	8.87728e-11	3794.77	3889.36	3813.51	3100	2727.28	2858.35	AT-rich interaction domain 1A [Source:HGNC Symbol;Acc:HGNC:11110]
ENSG00000049618	ARID1B	1891.74	-0.0785326	-1.05594	0.0627198	-1.25212	0.210527	0.302497	2012.18	1841.56	1976.35	1847.4	1817.83	1855.12	AT-rich interaction domain 1B [Source:HGNC Symbol;Acc:HGNC:18040]
ENSG00000189079	ARID2	1076.49	-0.0725977	-1.05161	0.0719632	-1.00882	0.313063	0.417578	1153.9	1067.9	1089.31	1053.3	1044.81	1049.72	AT-rich interaction domain 2 [Source:HGNC Symbol;Acc:HGNC:18037]
ENSG00000116017	ARID3A	1022.11	-0.395032	-1.31497	0.0824166	-4.79311	1.64218e-06	6.74033e-06	1275.11	1073.4	1135.7	879.812	922.136	846.479	AT-rich interaction domain 3A [Source:HGNC Symbol;Acc:HGNC:3031]
ENSG00000205143	ARID3C	2.65629	0.177605	1.131	1.18606	0.149744	0.880967	0.917331	0.985399	1.83331	4.63931	3.09793	1.0575	4.32429	AT-rich interaction domain 3C [Source:HGNC Symbol;Acc:HGNC:21209]
ENSG00000032219	ARID4A	592.177	0.269865	1.2057	0.0939218	2.8733	0.00406215	0.00953883	545.911	544.492	520.531	679.479	583.737	678.913	AT-rich interaction domain 4A [Source:HGNC Symbol;Acc:HGNC:9885]
ENSG00000054267	ARID4B	1468.29	-0.0427831	-1.0301	0.0676764	-0.632172	0.527275	0.627933	1483.02	1523.48	1463.24	1385.81	1422.33	1531.88	AT-rich interaction domain 4B [Source:HGNC Symbol;Acc:HGNC:15550]
ENSG00000196843	ARID5A	400.547	-0.240254	-1.1812	0.129582	-1.85407	0.0637295	0.110511	426.678	446.41	428.672	401.698	419.826	279.998	AT-rich interaction domain 5A [Source:HGNC Symbol;Acc:HGNC:17361]
ENSG00000150347	ARID5B	2681.59	0.223534	1.16759	0.0548745	4.07355	4.63026e-05	0.000154424	2464.48	2435.55	2522.86	2917.22	2895.42	2854.03	AT-rich interaction domain 5B [Source:HGNC Symbol;Acc:HGNC:17362]
ENSG00000166233	ARIH1	2345.23	0.177405	1.13085	0.0607817	2.91872	0.0035147	0.00836556	2182.66	2188.97	2231.51	2348.23	2518.95	2601.06	ariadne RBR E3 ubiquitin protein ligase 1 [Source:HGNC Symbol;Acc:HGNC:689]
ENSG00000177479	ARIH2	3363.18	-0.0917273	-1.06565	0.0562707	-1.63011	0.103078	0.166685	3316.85	3527.28	3565.77	3342.67	3269.78	3156.73	ariadne RBR E3 ubiquitin protein ligase 2 [Source:HGNC Symbol;Acc:HGNC:690]
ENSG00000120805	ARL1	2784.19	0.515077	1.42907	0.0614581	8.38094	5.25086e-17	5.68426e-16	2161.96	2378.71	2335.43	3118.58	3334.28	3376.19	ADP ribosylation factor like GTPase 1 [Source:HGNC Symbol;Acc:HGNC:692]
ENSG00000175414	ARL10	1883.89	0.751899	1.68401	0.0618004	12.1666	4.68328e-34	1.19892e-32	1406.16	1409.81	1395.5	2360.62	2453.39	2277.82	ADP ribosylation factor like GTPase 10 [Source:HGNC Symbol;Acc:HGNC:22042]
ENSG00000152213	ARL11	0	NA	NA	NA	NA	NA	NA	0	0	0	0	0	0	ADP ribosylation factor like GTPase 11 [Source:HGNC Symbol;Acc:HGNC:24046]
ENSG00000174225	ARL13A	0.460195	-2.24964	-4.75563	2.88236	-0.780483	0.435107	NA	0	1.83331	0.927862	0	0	0	ADP ribosylation factor like GTPase 13A [Source:HGNC Symbol;Acc:HGNC:31709]
ENSG00000169379	ARL13B	940.237	0.0530587	1.03746	0.0783122	0.677527	0.498071	0.601497	913.465	967.986	887.036	931.445	926.366	1015.13	ADP ribosylation factor like GTPase 13B [Source:HGNC Symbol;Acc:HGNC:25419]
ENSG00000179674	ARL14	0.152775	-0.797047	-1.73754	4.08047	-0.195332	0.845133	NA	0	0.916653	0	0	0	0	ADP ribosylation factor like GTPase 14 [Source:HGNC Symbol;Acc:HGNC:22974]
ENSG00000152219	ARL14EP	484.583	0.265486	1.20204	0.0992918	2.6738	0.00749977	0.0166496	443.429	443.66	433.312	507.028	578.45	501.617	ADP ribosylation factor like GTPase 14 effector protein [Source:HGNC Symbol;Acc:HGNC:26798]
ENSG00000214087	ARL16	749.856	-0.181248	-1.13386	0.0807498	-2.24457	0.0247959	0.0486073	784.377	820.404	785.899	722.851	693.717	691.886	ADP ribosylation factor like GTPase 16 [Source:HGNC Symbol;Acc:HGNC:27902]
ENSG00000185829	ARL17A	207.312	0.0873516	1.06242	0.142236	0.61413	0.539129	0.638804	188.211	221.83	192.995	231.312	203.039	206.485	ADP ribosylation factor like GTPase 17A [Source:HGNC Symbol;Acc:HGNC:24096]
ENSG00000228696	ARL17B	10.302	0.891057	1.85453	0.593468	1.50144	0.133242	0.206776	6.89779	8.24988	6.49503	12.3917	14.8049	12.9729	ADP ribosylation factor like GTPase 17B [Source:HGNC Symbol;Acc:HGNC:32387]
ENSG00000213465	ARL2	2363.53	0.150768	1.11016	0.0681179	2.21334	0.0268745	0.0522596	2191.53	2194.47	2334.5	2472.15	2695.56	2292.95	ADP ribosylation factor like GTPase 2 [Source:HGNC Symbol;Acc:HGNC:693]
ENSG00000102931	ARL2BP	1483.7	0.318547	1.24707	0.070674	4.50727	6.5668e-06	2.47896e-05	1265.25	1310.81	1385.3	1600.6	1757.56	1582.69	ADP ribosylation factor like GTPase 2 binding protein [Source:HGNC Symbol;Acc:HGNC:17146]
ENSG00000138175	ARL3	590.953	0.161657	1.11857	0.0935366	1.72828	0.0839383	0.139971	531.13	591.241	551.15	636.108	659.877	576.211	ADP ribosylation factor like GTPase 3 [Source:HGNC Symbol;Acc:HGNC:694]
ENSG00000122644	ARL4A	736.41	0.00833647	1.0058	0.0834645	0.0998804	0.920439	0.945471	694.706	758.072	749.713	721.818	770.914	723.237	ADP ribosylation factor like GTPase 4A [Source:HGNC Symbol;Acc:HGNC:695]
ENSG00000188042	ARL4C	10116.7	-0.502254	-1.41643	0.0616171	-8.15122	3.60273e-16	3.66477e-15	11500.6	11610.3	12469.5	8291.1	9086	7742.64	ADP ribosylation factor like GTPase 4C [Source:HGNC Symbol;Acc:HGNC:698]
ENSG00000175906	ARL4D	907.25	0.378066	1.2996	0.0842039	4.48988	7.12632e-06	2.67702e-05	731.166	778.238	857.345	1001.66	1092.39	982.694	ADP ribosylation factor like GTPase 4D [Source:HGNC Symbol;Acc:HGNC:656]
ENSG00000162980	ARL5A	871.993	-0.133293	-1.09679	0.0959605	-1.38904	0.16482	0.247177	840.545	925.819	969.616	709.426	893.583	892.965	ADP ribosylation factor like GTPase 5A [Source:HGNC Symbol;Acc:HGNC:696]
ENSG00000165997	ARL5B	722.99	0.0324142	1.02272	0.0812036	0.399172	0.689766	0.769164	709.487	721.406	713.526	710.459	734.959	748.102	ADP ribosylation factor like GTPase 5B [Source:HGNC Symbol;Acc:HGNC:23052]
ENSG00000141748	ARL5C	0	NA	NA	NA	NA	NA	NA	0	0	0	0	0	0	ADP ribosylation factor like GTPase 5C [Source:HGNC Symbol;Acc:HGNC:31111]
ENSG00000113966	ARL6	289.572	-0.583525	-1.49851	0.142776	-4.08701	4.36977e-05	0.000146372	372.481	339.162	330.319	181.745	281.294	232.43	ADP ribosylation factor like GTPase 6 [Source:HGNC Symbol;Acc:HGNC:13210]
ENSG00000170540	ARL6IP1	11510	0.523069	1.43701	0.0547566	9.55262	1.26462e-21	1.83828e-20	9330.74	9798.1	9209.03	14221.6	12692.1	13808.5	ADP ribosylation factor like GTPase 6 interacting protein 1 [Source:HGNC Symbol;Acc:HGNC:697]
ENSG00000182196	ARL6IP4	2623.15	-0.000259912	-1.00018	0.0732837	-0.00354666	0.99717	0.997892	2619.19	2557.46	2693.58	2474.21	2960.99	2433.49	ADP ribosylation factor like GTPase 6 interacting protein 4 [Source:HGNC Symbol;Acc:HGNC:18076]
ENSG00000144746	ARL6IP5	7338.17	0.385842	1.30662	0.0484516	7.96345	1.67304e-15	1.60501e-14	6446.48	6317.57	6324.31	8443.93	8018.99	8477.77	ADP ribosylation factor like GTPase 6 interacting protein 5 [Source:HGNC Symbol;Acc:HGNC:16937]
ENSG00000177917	ARL6IP6	675.257	0.390813	1.31113	0.0886827	4.40687	1.04874e-05	3.8476e-05	585.327	552.742	615.173	768.287	811.099	718.913	ADP ribosylation factor like GTPase 6 interacting protein 6 [Source:HGNC Symbol;Acc:HGNC:24048]
ENSG00000143862	ARL8A	1034.9	0.0444043	1.03126	0.0816347	0.543939	0.586484	0.680107	1088.87	937.736	1030.85	1018.19	1128.35	1005.4	ADP ribosylation factor like GTPase 8A [Source:HGNC Symbol;Acc:HGNC:25192]
ENSG00000134108	ARL8B	3691.63	0.109769	1.07906	0.0646073	1.69902	0.0893153	0.147761	3520.83	3325.62	3807.02	3729.91	3685.37	4081.05	ADP ribosylation factor like GTPase 8B [Source:HGNC Symbol;Acc:HGNC:25564]
ENSG00000196503	ARL9	12.505	-0.693913	-1.61767	0.550859	-1.25969	0.20778	0.299266	17.7372	12.8331	15.7737	6.19586	9.51746	12.9729	ADP ribosylation factor like GTPase 9 [Source:HGNC Symbol;Acc:HGNC:23592]
ENSG00000104442	ARMC1	2485.65	0.148788	1.10864	0.0659469	2.25618	0.0240596	0.0473249	2173.79	2429.13	2469.04	2546.5	2747.37	2548.09	armadillo repeat containing 1 [Source:HGNC Symbol;Acc:HGNC:17684]
ENSG00000170632	ARMC10	821.632	-0.0982791	-1.0705	0.107723	-0.912329	0.361596	0.467707	808.027	823.154	917.656	760.026	951.746	669.184	armadillo repeat containing 10 [Source:HGNC Symbol;Acc:HGNC:21706]
ENSG00000157343	ARMC12	0.985957	-2.08669	-4.24773	2.15704	-0.967384	0.333352	0.438765	3.94159	0.916653	0	0	1.0575	0	armadillo repeat containing 12 [Source:HGNC Symbol;Acc:HGNC:21099]
ENSG00000118690	ARMC2	38.4858	0.0236474	1.01653	0.3203	0.0738288	0.941147	0.959187	46.3137	31.1662	37.1145	41.3057	29.6099	45.405	armadillo repeat containing 2 [Source:HGNC Symbol;Acc:HGNC:23045]
ENSG00000165309	ARMC3	0	NA	NA	NA	NA	NA	NA	0	0	0	0	0	0	armadillo repeat containing 3 [Source:HGNC Symbol;Acc:HGNC:30964]
ENSG00000169126	ARMC4	0	NA	NA	NA	NA	NA	NA	0	0	0	0	0	0	armadillo repeat containing 4 [Source:HGNC Symbol;Acc:HGNC:25583]
ENSG00000140691	ARMC5	404.684	-0.289118	-1.22189	0.111212	-2.59971	0.00933037	0.0202592	428.648	440.91	465.787	404.796	321.479	366.483	armadillo repeat containing 5 [Source:HGNC Symbol;Acc:HGNC:25781]
ENSG00000105676	ARMC6	1965.66	-0.219115	-1.16402	0.0747587	-2.93097	0.00337907	0.00807472	1970.8	2108.3	2264.91	1956.86	1835.81	1657.28	armadillo repeat containing 6 [Source:HGNC Symbol;Acc:HGNC:25049]
ENSG00000125449	ARMC7	345.028	0.0626739	1.0444	0.116327	0.538775	0.590042	0.683146	313.357	335.495	363.722	372.784	365.893	318.916	armadillo repeat containing 7 [Source:HGNC Symbol;Acc:HGNC:26168]
ENSG00000114098	ARMC8	1099.63	0.00730048	1.00507	0.0727776	0.100312	0.920096	0.945324	1074.08	1089.9	1126.42	1132.81	1042.69	1131.88	armadillo repeat containing 8 [Source:HGNC Symbol;Acc:HGNC:24999]
ENSG00000126947	ARMCX1	1148.59	-0.108711	-1.07826	0.0729003	-1.49123	0.135901	0.210309	1163.76	1225.57	1185.81	1098.73	1047.98	1169.72	armadillo repeat containing X-linked 1 [Source:HGNC Symbol;Acc:HGNC:18073]
ENSG00000184867	ARMCX2	1028.68	-2.9106	-7.51932	0.0877971	-33.1515	5.39706e-241	6.78263e-238	1836.78	1815.89	1795.41	258.161	247.454	218.377	armadillo repeat containing X-linked 2 [Source:HGNC Symbol;Acc:HGNC:16869]
ENSG00000102401	ARMCX3	2256.05	0.0357966	1.02512	0.0624622	0.573092	0.566583	0.662788	2217.15	2220.13	2246.35	2143.77	2290.53	2418.36	armadillo repeat containing X-linked 3 [Source:HGNC Symbol;Acc:HGNC:24065]
ENSG00000196440	ARMCX4	452.603	-0.707699	-1.6332	0.104737	-6.75694	1.4094e-11	9.8851e-11	588.283	573.825	522.386	362.458	314.076	354.592	armadillo repeat containing X-linked 4 [Source:HGNC Symbol;Acc:HGNC:28615]
ENSG00000125962	ARMCX5	299.651	0.29322	1.22537	0.118422	2.47605	0.0132845	0.0278545	260.145	288.746	258.874	323.217	343.686	323.241	armadillo repeat containing X-linked 5 [Source:HGNC Symbol;Acc:HGNC:25772]
ENSG00000198960	ARMCX6	1379.54	-0.130143	-1.0944	0.0749106	-1.73731	0.0823333	0.13761	1386.46	1410.73	1528.19	1412.66	1319.75	1219.45	armadillo repeat containing X-linked 6 [Source:HGNC Symbol;Acc:HGNC:26094]
ENSG00000198520	ARMH1	27.1678	0.142837	1.10407	0.366997	0.389204	0.697125	0.775619	29.562	21.083	26.908	30.9793	29.6099	24.8647	armadillo like helical domain containing 1 [Source:HGNC Symbol;Acc:HGNC:34345]
ENSG00000260286	ARMH2	0	NA	NA	NA	NA	NA	NA	0	0	0	0	0	0	armadillo like helical domain containing 2 [Source:HGNC Symbol;Acc:HGNC:49394]
ENSG00000120029	ARMH3	1488.25	0.36275	1.28587	0.0677843	5.35154	8.72109e-08	4.16156e-07	1330.29	1308.06	1268.39	1756.53	1585.19	1681.07	armadillo like helical domain containing 3 [Source:HGNC Symbol;Acc:HGNC:25788]
ENSG00000139971	ARMH4	216.133	-3.00424	-8.02352	0.178012	-16.8766	6.69353e-64	4.58076e-62	371.495	434.494	347.02	45.4363	49.7023	48.6482	armadillo like helical domain containing 4 [Source:HGNC Symbol;Acc:HGNC:19846]
ENSG00000254636	ARMS2	0.833681	0.755815	1.68859	2.23354	0.338394	0.735067	0.807306	0	0	1.85572	2.06529	0	1.08107	age-related maculopathy susceptibility 2 [Source:HGNC Symbol;Acc:HGNC:32685]
ENSG00000146476	ARMT1	1098.83	0.338106	1.2641	0.0761346	4.4409	8.95818e-06	3.31826e-05	1010.03	901.987	1000.24	1222.65	1176.99	1281.07	acidic residue methyltransferase 1 [Source:HGNC Symbol;Acc:HGNC:17872]
ENSG00000143437	ARNT	1507.18	0.313345	1.24259	0.0710673	4.40913	1.03789e-05	3.8098e-05	1362.81	1294.31	1375.09	1550	1680.36	1780.53	aryl hydrocarbon receptor nuclear translocator [Source:HGNC Symbol;Acc:HGNC:700]
ENSG00000172379	ARNT2	1945.97	0.575703	1.4904	0.0649755	8.8603	7.97962e-19	9.67634e-18	1497.81	1511.56	1678.5	2314.15	2313.8	2359.98	aryl hydrocarbon receptor nuclear translocator 2 [Source:HGNC Symbol;Acc:HGNC:16876]
ENSG00000133794	ARNTL	482.388	-0.161014	-1.11807	0.10461	-1.53918	0.12376	0.194426	477.918	495.909	553.934	453.331	497.023	416.213	aryl hydrocarbon receptor nuclear translocator like [Source:HGNC Symbol;Acc:HGNC:701]
ENSG00000029153	ARNTL2	241.975	-0.779748	-1.71683	0.145771	-5.34913	8.83784e-08	4.21145e-07	275.912	276.829	364.65	187.941	168.142	178.377	aryl hydrocarbon receptor nuclear translocator like 2 [Source:HGNC Symbol;Acc:HGNC:18984]
ENSG00000241685	ARPC1A	3154.19	-0.350378	-1.27489	0.0556451	-6.29665	3.04156e-10	1.87123e-09	3421.3	3515.36	3668.77	2711.72	2790.73	2817.27	actin related protein 2/3 complex subunit 1A [Source:HGNC Symbol;Acc:HGNC:703]
ENSG00000130429	ARPC1B	5596.52	-0.239167	-1.18031	0.05548	-4.31087	1.62613e-05	5.82222e-05	5713.34	6131.49	6332.66	5122.94	5291.71	4986.99	actin related protein 2/3 complex subunit 1B [Source:HGNC Symbol;Acc:HGNC:704]
ENSG00000163466	ARPC2	9009.2	-0.20255	-1.15073	0.0630673	-3.21164	0.00131979	0.00341855	9332.71	9597.36	9991.22	7780.97	9232.99	8119.93	actin related protein 2/3 complex subunit 2 [Source:HGNC Symbol;Acc:HGNC:705]
ENSG00000111229	ARPC3	2665.48	1.08707	2.12442	0.0578318	18.7971	7.98063e-79	7.60856e-77	1659.41	1783.81	1674.79	3569.85	3628.27	3676.73	actin related protein 2/3 complex subunit 3 [Source:HGNC Symbol;Acc:HGNC:706]
ENSG00000241553	ARPC4	6235.64	0.0312883	1.02192	0.0518945	0.602921	0.546561	0.645672	5857.21	6346.91	6299.26	6342.5	6378.81	6189.14	actin related protein 2/3 complex subunit 4 [Source:HGNC Symbol;Acc:HGNC:707]
ENSG00000250151	ARPC4-TTLL3	69.6652	0.321001	1.2492	0.249023	1.28904	0.197383	0.286769	51.2407	82.4988	51.9603	79.5136	81.4271	71.3508	ARPC4-TTLL3 readthrough [Source:HGNC Symbol;Acc:HGNC:38830]
ENSG00000162704	ARPC5	5727.72	-0.20186	-1.15018	0.0581498	-3.47138	0.000517795	0.00144752	5863.12	6018.74	6500.6	5039.3	5489.46	5455.09	actin related protein 2/3 complex subunit 5 [Source:HGNC Symbol;Acc:HGNC:708]
ENSG00000136950	ARPC5L	1074.72	-0.0596559	-1.04222	0.0785094	-0.759857	0.44734	0.553381	1058.32	1115.57	1116.22	966.554	1053.27	1138.37	actin related protein 2/3 complex subunit 5 like [Source:HGNC Symbol;Acc:HGNC:23366]
ENSG00000242498	ARPIN	1469.49	0.0273611	1.01915	0.0716849	0.381686	0.702694	0.780182	1347.04	1553.73	1465.09	1474.62	1441.37	1535.12	actin related protein 2/3 complex inhibitor [Source:HGNC Symbol;Acc:HGNC:28782]
ENSG00000250021	ARPIN-AP3S2	505.145	0.0167024	1.01164	0.100329	0.166476	0.867782	0.907567	447.371	517.909	540.944	516.322	499.138	509.185	ARPIN-AP3S2 readthrough [Source:HGNC Symbol;Acc:HGNC:38824]
ENSG00000128989	ARPP19	3375.77	0.187252	1.13859	0.0667044	2.80719	0.00499763	0.0115145	2964.08	3031.37	3474.84	3444.9	3683.26	3656.19	cAMP regulated phosphoprotein 19 [Source:HGNC Symbol;Acc:HGNC:16967]
ENSG00000172995	ARPP21	27.3946	3.51619	11.4413	0.501612	7.00977	2.38711e-12	1.79637e-11	4.92699	1.83331	6.49503	50.5995	49.7023	50.8104	cAMP regulated phosphoprotein 21 [Source:HGNC Symbol;Acc:HGNC:16968]
ENSG00000137486	ARRB1	914.705	0.034722	1.02436	0.0809956	0.42869	0.668149	0.750507	834.633	945.986	929.718	883.943	925.308	968.641	arrestin beta 1 [Source:HGNC Symbol;Acc:HGNC:711]
ENSG00000141480	ARRB2	353.401	-0.643304	-1.5619	0.110077	-5.84413	5.09226e-09	2.78573e-08	423.721	422.577	446.302	269.52	270.719	287.565	arrestin beta 2 [Source:HGNC Symbol;Acc:HGNC:712]
ENSG00000197070	ARRDC1	333.204	-0.258841	-1.19652	0.121814	-2.12489	0.0335954	0.0636806	366.568	396.911	325.68	333.544	277.064	299.457	arrestin domain containing 1 [Source:HGNC Symbol;Acc:HGNC:28633]
ENSG00000105643	ARRDC2	573.278	-0.312713	-1.24204	0.0918241	-3.40557	0.00066026	0.00181677	649.378	606.824	649.503	504.963	541.438	487.563	arrestin domain containing 2 [Source:HGNC Symbol;Acc:HGNC:25225]
ENSG00000113369	ARRDC3	2379.55	-0.299859	-1.23102	0.0720252	-4.16325	3.13755e-05	0.000107314	2751.23	2544.63	2582.24	1977.51	2371.96	2049.71	arrestin domain containing 3 [Source:HGNC Symbol;Acc:HGNC:29263]
ENSG00000140450	ARRDC4	16.5857	-4.49554	-22.5576	0.830288	-5.41444	6.1481e-08	2.98215e-07	32.5182	24.7496	38.0423	2.06529	1.0575	1.08107	arrestin domain containing 4 [Source:HGNC Symbol;Acc:HGNC:28087]
ENSG00000100299	ARSA	2904.39	-0.237839	-1.17923	0.068788	-3.45757	0.000545077	0.00151796	3377.95	3084.54	2968.23	2872.81	2491.46	2631.33	arylsulfatase A [Source:HGNC Symbol;Acc:HGNC:713]
ENSG00000113273	ARSB	1669.08	-0.649744	-1.56889	0.0671026	-9.68285	3.56634e-22	5.32985e-21	2135.36	1966.22	2015.32	1355.86	1303.89	1237.83	arylsulfatase B [Source:HGNC Symbol;Acc:HGNC:714]
ENSG00000006756	ARSD	543.083	0.658356	1.57828	0.0934033	7.04853	1.80822e-12	1.37876e-11	421.751	419.827	422.177	667.088	626.037	701.616	arylsulfatase D [Source:HGNC Symbol;Acc:HGNC:717]
ENSG00000062096	ARSF	3.10508	2.46275	5.51267	1.37658	1.78903	0.0736099	0.125303	1.9708	0	0.927862	10.3264	0	5.40536	arylsulfatase F [Source:HGNC Symbol;Acc:HGNC:721]
ENSG00000141337	ARSG	233.006	0.257569	1.19546	0.139322	1.84874	0.0644954	0.111629	225.656	196.164	215.264	261.259	280.236	219.458	arylsulfatase G [Source:HGNC Symbol;Acc:HGNC:24102]
ENSG00000205667	ARSH	3.32883	0.446476	1.36271	1.08018	0.413336	0.67936	0.760323	2.9562	4.58326	0.927862	7.22851	2.11499	2.16214	arylsulfatase family member H [Source:HGNC Symbol;Acc:HGNC:32488]
ENSG00000183876	ARSI	112.352	1.04083	2.05741	0.202342	5.14392	2.69061e-07	1.21196e-06	90.6567	54.0825	76.0847	154.897	144.877	153.512	arylsulfatase family member I [Source:HGNC Symbol;Acc:HGNC:32521]
ENSG00000180801	ARSJ	5953.97	1.31774	2.49275	0.0518299	25.4242	1.3616e-142	4.00485e-140	3504.08	3290.78	3434.02	8594.69	8685.21	8215.07	arylsulfatase family member J [Source:HGNC Symbol;Acc:HGNC:26286]
ENSG00000164291	ARSK	708.313	-0.341104	-1.26673	0.0916841	-3.72043	0.000198886	0.000599783	806.056	793.821	774.765	582.411	587.967	704.859	arylsulfatase family member K [Source:HGNC Symbol;Acc:HGNC:25239]
ENSG00000157399	ARSL	325.89	0.149498	1.10918	0.118243	1.26433	0.206113	0.297422	341.933	302.495	282.998	339.74	360.606	327.565	arylsulfatase L [Source:HGNC Symbol;Acc:HGNC:719]
ENSG00000129744	ART1	0	NA	NA	NA	NA	NA	NA	0	0	0	0	0	0	ADP-ribosyltransferase 1 [Source:HGNC Symbol;Acc:HGNC:723]
ENSG00000156219	ART3	0.493258	-0.739665	-1.66979	2.71296	-0.272642	0.785129	NA	0.985399	0.916653	0	0	1.0575	0	ADP-ribosyltransferase 3 [Source:HGNC Symbol;Acc:HGNC:725]
ENSG00000111339	ART4	0.164233	-0.797047	-1.73754	4.08047	-0.195332	0.845133	NA	0.985399	0	0	0	0	0	ADP-ribosyltransferase 4 (Dombrock blood group) [Source:HGNC Symbol;Acc:HGNC:726]
ENSG00000167311	ART5	0.984242	-0.85443	-1.80804	1.91872	-0.445314	0.656093	0.74112	1.9708	0.916653	0.927862	1.03264	1.0575	0	ADP-ribosyltransferase 5 [Source:HGNC Symbol;Acc:HGNC:24049]
ENSG00000117407	ARTN	219.387	0.198809	1.14775	0.141618	1.40384	0.160368	0.241627	231.569	197.997	183.717	248.867	236.879	217.295	artemin [Source:HGNC Symbol;Acc:HGNC:727]
ENSG00000173409	ARV1	658.772	0.5126	1.42662	0.0985601	5.20088	1.98347e-07	9.0673e-07	541.969	593.991	492.695	780.679	700.062	843.236	ARV1 homolog, fatty acid homeostasis modulator [Source:HGNC Symbol;Acc:HGNC:29561]
ENSG00000099889	ARVCF	225.822	-0.931004	-1.9066	0.13591	-6.85013	7.37821e-12	5.29852e-11	298.576	301.579	288.565	155.929	144.877	165.404	ARVCF delta catenin family member [Source:HGNC Symbol;Acc:HGNC:728]
ENSG00000004848	ARX	0	NA	NA	NA	NA	NA	NA	0	0	0	0	0	0	aristaless related homeobox [Source:HGNC Symbol;Acc:HGNC:18060]
ENSG00000214435	AS3MT	1.72823	2.15734	4.46091	1.59579	1.35189	0.176409	0.261521	0.985399	0	0.927862	3.09793	2.11499	3.24322	arsenite methyltransferase [Source:HGNC Symbol;Acc:HGNC:17452]
ENSG00000104763	ASAH1	8528.5	0.749	1.68063	0.0595122	12.5857	2.53247e-36	7.21832e-35	6390.31	6591.65	6107.19	11125.7	9814.61	11141.5	N-acylsphingosine amidohydrolase 1 [Source:HGNC Symbol;Acc:HGNC:735]
ENSG00000204147	ASAH2B	7.34622	-0.828906	-1.77634	0.706741	-1.17286	0.240853	0.337681	7.88319	10.0832	10.2065	4.13057	5.28748	6.48643	N-acylsphingosine amidohydrolase 2B [Source:HGNC Symbol;Acc:HGNC:23456]
ENSG00000153317	ASAP1	11978.8	0.158287	1.11596	0.0445204	3.55537	0.000377448	0.00108187	11338	11185.9	11443.3	12878.1	12484.8	12542.6	ArfGAP with SH3 domain, ankyrin repeat and PH domain 1 [Source:HGNC Symbol;Acc:HGNC:2720]
ENSG00000151693	ASAP2	3773.39	-0.230268	-1.17305	0.0516943	-4.45441	8.41253e-06	3.12789e-05	3981.01	4115.77	4124.35	3420.12	3480.22	3518.89	ArfGAP with SH3 domain, ankyrin repeat and PH domain 2 [Source:HGNC Symbol;Acc:HGNC:2721]
ENSG00000088280	ASAP3	1373.54	-0.000561657	-1.00039	0.0691352	-0.00812405	0.993518	0.99539	1416.02	1332.81	1373.24	1430.21	1390.61	1298.37	ArfGAP with SH3 domain, ankyrin repeat and PH domain 3 [Source:HGNC Symbol;Acc:HGNC:14987]
ENSG00000065802	ASB1	2328.9	-0.611678	-1.52804	0.0584698	-10.4614	1.29888e-25	2.27575e-24	2855.69	2726.13	2864.31	1806.09	1885.51	1835.66	ankyrin repeat and SOCS box containing 1 [Source:HGNC Symbol;Acc:HGNC:16011]
ENSG00000146926	ASB10	0	NA	NA	NA	NA	NA	NA	0	0	0	0	0	0	ankyrin repeat and SOCS box containing 10 [Source:HGNC Symbol;Acc:HGNC:17185]
ENSG00000165192	ASB11	0	NA	NA	NA	NA	NA	NA	0	0	0	0	0	0	ankyrin repeat and SOCS box containing 11 [Source:HGNC Symbol;Acc:HGNC:17186]
ENSG00000198881	ASB12	1.17795	0.551274	1.46538	1.82223	0.302527	0.76225	0.828278	1.9708	0.916653	0	2.06529	2.11499	0	ankyrin repeat and SOCS box containing 12 [Source:HGNC Symbol;Acc:HGNC:19763]
ENSG00000196372	ASB13	405.397	0.242075	1.18269	0.110758	2.18563	0.028843	0.055688	377.408	337.328	399.909	447.135	469.528	401.078	ankyrin repeat and SOCS box containing 13 [Source:HGNC Symbol;Acc:HGNC:19765]
ENSG00000239388	ASB14	20.538	-0.349861	-1.27444	0.447336	-0.782098	0.434157	0.541045	25.6204	18.3331	25.0523	13.4244	12.6899	28.1079	ankyrin repeat and SOCS box containing 14 [Source:HGNC Symbol;Acc:HGNC:19766]
ENSG00000161664	ASB16	31.7289	-1.58426	-2.99854	0.376031	-4.21311	2.51877e-05	8.74421e-05	37.4451	45.8326	59.3832	13.4244	13.7474	20.5404	ankyrin repeat and SOCS box containing 16 [Source:HGNC Symbol;Acc:HGNC:19768]
ENSG00000154007	ASB17	0	NA	NA	NA	NA	NA	NA	0	0	0	0	0	0	ankyrin repeat and SOCS box containing 17 [Source:HGNC Symbol;Acc:HGNC:19769]
ENSG00000182177	ASB18	4.27366	-0.0465279	-1.03278	0.954584	-0.0487415	0.961125	0.972427	1.9708	8.24988	2.78359	4.13057	6.34497	2.16214	ankyrin repeat and SOCS box containing 18 [Source:HGNC Symbol;Acc:HGNC:19770]
ENSG00000100628	ASB2	18.6996	2.38827	5.23528	0.509328	4.68906	2.74468e-06	1.09187e-05	8.86859	4.58326	4.63931	27.8814	35.9548	30.27	ankyrin repeat and SOCS box containing 2 [Source:HGNC Symbol;Acc:HGNC:16012]
ENSG00000115239	ASB3	495.004	0.0789257	1.05623	0.097833	0.80674	0.419817	0.527841	485.802	447.327	511.252	491.538	506.54	527.563	ankyrin repeat and SOCS box containing 3 [Source:HGNC Symbol;Acc:HGNC:16013]
ENSG00000005981	ASB4	0.317009	-1.70285	-3.25542	3.33781	-0.510169	0.609933	NA	0.985399	0.916653	0	0	0	0	ankyrin repeat and SOCS box containing 4 [Source:HGNC Symbol;Acc:HGNC:16009]
ENSG00000164122	ASB5	5.98409	1.69808	3.24469	0.83228	2.04027	0.041323	0.0760551	1.9708	1.83331	4.63931	8.26115	11.6324	7.5675	ankyrin repeat and SOCS box containing 5 [Source:HGNC Symbol;Acc:HGNC:17180]
ENSG00000148331	ASB6	1289.47	-0.105132	-1.07559	0.0667038	-1.5761	0.115002	0.183092	1360.84	1313.56	1335.19	1255.69	1252.07	1219.45	ankyrin repeat and SOCS box containing 6 [Source:HGNC Symbol;Acc:HGNC:17181]
ENSG00000183475	ASB7	373.334	0.0306631	1.02148	0.110857	0.276601	0.782087	0.842624	361.641	347.411	398.981	359.36	403.963	368.646	ankyrin repeat and SOCS box containing 7 [Source:HGNC Symbol;Acc:HGNC:17182]
ENSG00000177981	ASB8	528.628	0.281835	1.21574	0.0921171	3.05953	0.00221684	0.00548909	474.962	462.91	493.623	576.215	593.255	570.806	ankyrin repeat and SOCS box containing 8 [Source:HGNC Symbol;Acc:HGNC:17183]
ENSG00000138303	ASCC1	924.891	0.269138	1.20509	0.0765869	3.51415	0.000441159	0.00124639	819.852	855.237	841.571	1057.43	1012.02	963.235	activating signal cointegrator 1 complex subunit 1 [Source:HGNC Symbol;Acc:HGNC:24268]
ENSG00000100325	ASCC2	2110.28	-0.523058	-1.437	0.0659969	-7.92549	2.27249e-15	2.16654e-14	2455.61	2466.71	2544.2	1803	1805.14	1587.01	activating signal cointegrator 1 complex subunit 2 [Source:HGNC Symbol;Acc:HGNC:24103]
ENSG00000112249	ASCC3	3015.33	0.0169075	1.01179	0.0611487	0.276497	0.782166	0.842633	3074.44	2955.29	2963.59	3151.63	2809.76	3137.27	activating signal cointegrator 1 complex subunit 3 [Source:HGNC Symbol;Acc:HGNC:18697]
ENSG00000139352	ASCL1	0	NA	NA	NA	NA	NA	NA	0	0	0	0	0	0	achaete-scute family bHLH transcription factor 1 [Source:HGNC Symbol;Acc:HGNC:738]
ENSG00000183734	ASCL2	0	NA	NA	NA	NA	NA	NA	0	0	0	0	0	0	achaete-scute family bHLH transcription factor 2 [Source:HGNC Symbol;Acc:HGNC:739]
ENSG00000176009	ASCL3	0.176249	1.12651	2.18329	4.08047	0.276072	0.782492	NA	0	0	0	0	1.0575	0	achaete-scute family bHLH transcription factor 3 [Source:HGNC Symbol;Acc:HGNC:740]
ENSG00000187855	ASCL4	0	NA	NA	NA	NA	NA	NA	0	0	0	0	0	0	achaete-scute family bHLH transcription factor 4 [Source:HGNC Symbol;Acc:HGNC:24311]
ENSG00000111875	ASF1A	598.756	0.233418	1.17562	0.0878442	2.65719	0.00787955	0.0174005	552.809	538.075	560.429	634.043	671.509	635.67	anti-silencing function 1A histone chaperone [Source:HGNC Symbol;Acc:HGNC:20995]
ENSG00000105011	ASF1B	1238.39	-0.280373	-1.21451	0.0755633	-3.71044	0.000206897	0.000622584	1311.57	1325.48	1438.19	1206.13	1074.42	1074.59	anti-silencing function 1B histone chaperone [Source:HGNC Symbol;Acc:HGNC:20996]
ENSG00000141505	ASGR1	7.85482	-0.567648	-1.48211	0.680983	-0.833571	0.404523	0.51224	6.89779	9.16653	12.0622	7.22851	5.28748	6.48643	asialoglycoprotein receptor 1 [Source:HGNC Symbol;Acc:HGNC:742]
ENSG00000161944	ASGR2	0.176249	1.12651	2.18329	4.08047	0.276072	0.782492	NA	0	0	0	0	1.0575	0	asialoglycoprotein receptor 2 [Source:HGNC Symbol;Acc:HGNC:743]
ENSG00000116539	ASH1L	2243.43	-0.00851305	-1.00592	0.0615657	-0.138276	0.890022	0.923491	2314.7	2246.72	2188.83	2234.64	2130.85	2344.85	ASH1 like histone lysine methyltransferase [Source:HGNC Symbol;Acc:HGNC:19088]
ENSG00000129691	ASH2L	3182.19	0.0888687	1.06354	0.0550127	1.61542	0.106219	0.17096	3032.07	3183.54	3036.89	3371.58	3203.15	3265.92	ASH2 like, histone lysine methyltransferase complex subunit [Source:HGNC Symbol;Acc:HGNC:744]
ENSG00000110881	ASIC1	546.887	-0.396147	-1.31599	0.100511	-3.94131	8.10369e-05	0.000259739	669.086	625.157	570.635	464.69	515	436.753	acid sensing ion channel subunit 1 [Source:HGNC Symbol;Acc:HGNC:100]
ENSG00000108684	ASIC2	0	NA	NA	NA	NA	NA	NA	0	0	0	0	0	0	acid sensing ion channel subunit 2 [Source:HGNC Symbol;Acc:HGNC:99]
ENSG00000213199	ASIC3	100.664	-0.536866	-1.45082	0.203383	-2.63969	0.00829829	0.0182291	140.912	102.665	114.127	77.4483	88.8296	79.9993	acid sensing ion channel subunit 3 [Source:HGNC Symbol;Acc:HGNC:101]
ENSG00000072182	ASIC4	2.11822	-0.498096	-1.41235	1.31148	-0.379798	0.704095	0.781082	0.985399	4.58326	1.85572	2.06529	1.0575	2.16214	acid sensing ion channel subunit family member 4 [Source:HGNC Symbol;Acc:HGNC:21263]
ENSG00000256394	ASIC5	0.49699	1.03602	2.05057	2.88359	0.359283	0.719383	NA	0	0.916653	0	2.06529	0	0	acid sensing ion channel subunit family member 5 [Source:HGNC Symbol;Acc:HGNC:17537]
ENSG00000101440	ASIP	1.21584	1.49536	2.81934	1.89745	0.788087	0.430646	0.538061	0.985399	0	0.927862	0	1.0575	4.32429	agouti signaling protein [Source:HGNC Symbol;Acc:HGNC:745]
ENSG00000126522	ASL	1162.47	-0.980721	-1.97345	0.0811358	-12.0874	1.23137e-33	3.0671e-32	1620	1445.56	1564.38	857.094	765.627	722.156	argininosuccinate lyase [Source:HGNC Symbol;Acc:HGNC:746]
ENSG00000196433	ASMT	0.66142	-1.33784	-2.52772	2.43601	-0.549191	0.582874	NA	1.9708	0.916653	0	0	0	1.08107	acetylserotonin O-methyltransferase [Source:HGNC Symbol;Acc:HGNC:750]
ENSG00000169093	ASMTL	1516.38	0.457541	1.3732	0.0731089	6.25834	3.89098e-10	2.37269e-09	1318.46	1206.32	1309.21	1647.07	1893.97	1723.23	acetylserotonin O-methyltransferase like [Source:HGNC Symbol;Acc:HGNC:751]
ENSG00000070669	ASNS	4389.93	0.140079	1.10197	0.0539674	2.59562	0.00944202	0.0204715	4380.1	4085.52	4065.89	4567.38	4523.96	4716.72	asparagine synthetase (glutamine-hydrolyzing) [Source:HGNC Symbol;Acc:HGNC:753]
ENSG00000138381	ASNSD1	1028.02	0.144738	1.10553	0.0797906	1.81398	0.0696813	0.119335	886.859	1022.98	1018.79	1050.2	1062.78	1126.48	asparagine synthetase domain containing 1 [Source:HGNC Symbol;Acc:HGNC:24910]
ENSG00000108381	ASPA	0.49699	1.03602	2.05057	2.88359	0.359283	0.719383	NA	0	0.916653	0	2.06529	0	0	aspartoacylase [Source:HGNC Symbol;Acc:HGNC:756]
ENSG00000204653	ASPDH	0.708926	3.02958	8.1657	2.48108	1.22107	0.222059	0.315785	0	0	0	0	3.17249	1.08107	aspartate dehydrogenase domain containing [Source:HGNC Symbol;Acc:HGNC:33856]
ENSG00000166183	ASPG	0	NA	NA	NA	NA	NA	NA	0	0	0	0	0	0	asparaginase [Source:HGNC Symbol;Acc:HGNC:20123]
ENSG00000198363	ASPH	48695.6	0.346547	1.27151	0.0500343	6.9262	4.32306e-12	3.16872e-11	44367.6	42203.6	42054.4	54958.3	51716.8	56873	aspartate beta-hydroxylase [Source:HGNC Symbol;Acc:HGNC:757]
ENSG00000174939	ASPHD1	71.4966	-0.327921	-1.2552	0.235149	-1.39453	0.163159	0.245164	83.7589	65.999	89.0748	68.1545	56.0472	65.9454	aspartate beta-hydroxylase domain containing 1 [Source:HGNC Symbol;Acc:HGNC:27380]
ENSG00000128203	ASPHD2	323.273	-0.979754	-1.97213	0.131603	-7.44476	9.71214e-14	8.24191e-13	458.21	410.661	418.466	213.757	259.086	179.458	aspartate beta-hydroxylase domain containing 2 [Source:HGNC Symbol;Acc:HGNC:30437]
ENSG00000066279	ASPM	4754.15	-0.141859	-1.10333	0.071865	-1.97396	0.0483864	0.0872546	4932.91	5184.59	4845.3	4692.33	3946.57	4923.2	assembly factor for spindle microtubules [Source:HGNC Symbol;Acc:HGNC:19048]
ENSG00000106819	ASPN	561.609	3.71048	13.0908	0.136086	27.2658	1.07978e-163	4.0343e-161	71.9341	91.6653	75.1568	911.824	1180.16	1038.91	asporin [Source:HGNC Symbol;Acc:HGNC:14872]
ENSG00000244617	ASPRV1	5.08445	0.765217	1.69963	0.888888	0.86087	0.38931	0.496936	2.9562	3.66661	4.63931	2.06529	5.28748	11.8918	aspartic peptidase retroviral like 1 [Source:HGNC Symbol;Acc:HGNC:26321]
ENSG00000169696	ASPSCR1	763.685	0.0224296	1.01567	0.0852446	0.263121	0.792457	0.85034	788.319	774.572	710.742	819.919	730.729	757.831	ASPSCR1 tether for SLC2A4, UBX domain containing [Source:HGNC Symbol;Acc:HGNC:13825]
ENSG00000162174	ASRGL1	3.57289	-0.908242	-1.87676	1.13434	-0.800676	0.423319	0.531031	0.985399	2.74996	10.2065	1.03264	1.0575	5.40536	asparaginase and isoaspartyl peptidase 1 [Source:HGNC Symbol;Acc:HGNC:16448]
ENSG00000130707	ASS1	1403.95	2.37349	5.18192	0.0775028	30.6245	5.77163e-206	3.98935e-203	495.656	415.244	452.797	2443.23	2301.11	2315.66	argininosuccinate synthase 1 [Source:HGNC Symbol;Acc:HGNC:758]
ENSG00000034533	ASTE1	451.763	-0.128853	-1.09342	0.101553	-1.26883	0.204502	0.295507	468.064	496.826	450.941	436.808	455.78	402.159	asteroid homolog 1 [Source:HGNC Symbol;Acc:HGNC:25021]
ENSG00000188886	ASTL	0.154644	-0.797047	-1.73754	4.08047	-0.195332	0.845133	NA	0	0	0.927862	0	0	0	astacin like metalloendopeptidase [Source:HGNC Symbol;Acc:HGNC:31704]
ENSG00000152092	ASTN1	23.9254	-6.97025	-125.387	1.22682	-5.68157	1.33461e-08	6.97002e-08	51.2407	51.3326	39.8981	0	0	1.08107	astrotactin 1 [Source:HGNC Symbol;Acc:HGNC:773]
ENSG00000148219	ASTN2	64.9487	0.131967	1.09579	0.242467	0.544267	0.586258	0.679902	50.2553	69.6656	65.8782	69.1871	67.6797	67.0265	astrotactin 2 [Source:HGNC Symbol;Acc:HGNC:17021]
ENSG00000171456	ASXL1	5681.75	0.305046	1.23546	0.054933	5.55306	2.80707e-08	1.41624e-07	5114.22	5200.17	4935.3	6306.35	5942.07	6592.38	ASXL transcriptional regulator 1 [Source:HGNC Symbol;Acc:HGNC:18318]
ENSG00000143970	ASXL2	423.693	0.105773	1.07607	0.106362	0.994461	0.319998	0.425066	391.203	382.244	450.941	447.135	419.826	450.807	ASXL transcriptional regulator 2 [Source:HGNC Symbol;Acc:HGNC:23805]
ENSG00000141431	ASXL3	0	NA	NA	NA	NA	NA	NA	0	0	0	0	0	0	ASXL transcriptional regulator 3 [Source:HGNC Symbol;Acc:HGNC:29357]
ENSG00000154438	ASZ1	0	NA	NA	NA	NA	NA	NA	0	0	0	0	0	0	ankyrin repeat, SAM and basic leucine zipper domain containing 1 [Source:HGNC Symbol;Acc:HGNC:1350]
ENSG00000138138	ATAD1	1892.36	-0.236513	-1.17814	0.0654379	-3.61432	0.000301139	0.00087863	2088.06	2037.72	2015.32	1661.52	1686.7	1864.85	ATPase family AAA domain containing 1 [Source:HGNC Symbol;Acc:HGNC:25903]
ENSG00000156802	ATAD2	10574.8	-0.00962973	-1.0067	0.0654731	-0.147079	0.883069	0.918851	10799	10735.8	10295.6	11241.4	9323.94	11052.9	ATPase family AAA domain containing 2 [Source:HGNC Symbol;Acc:HGNC:30123]
ENSG00000119778	ATAD2B	431.453	-0.147197	-1.10742	0.119769	-1.22901	0.219068	0.312367	476.933	469.326	413.826	360.393	381.756	486.482	ATPase family AAA domain containing 2B [Source:HGNC Symbol;Acc:HGNC:29230]
ENSG00000197785	ATAD3A	2532.56	-0.306504	-1.23671	0.0698504	-4.38801	1.1439e-05	4.17459e-05	2654.66	2810.46	2936.68	2331.71	2412.15	2049.71	ATPase family AAA domain containing 3A [Source:HGNC Symbol;Acc:HGNC:25567]
ENSG00000160072	ATAD3B	2246.41	0.936347	1.91368	0.0695646	13.4601	2.68484e-41	9.18695e-40	1532.29	1424.48	1669.22	2862.49	3115.38	2874.57	ATPase family AAA domain containing 3B [Source:HGNC Symbol;Acc:HGNC:24007]
ENSG00000215915	ATAD3C	5.16164	-0.304408	-1.23491	0.869359	-0.350152	0.726225	0.80001	7.88319	4.58326	4.63931	1.03264	6.34497	6.48643	ATPase family AAA domain containing 3C [Source:HGNC Symbol;Acc:HGNC:32151]
ENSG00000176208	ATAD5	459.237	-0.0668346	-1.04742	0.111031	-0.601944	0.547211	0.646385	495.656	441.827	472.282	469.853	381.756	494.05	ATPase family AAA domain containing 5 [Source:HGNC Symbol;Acc:HGNC:25752]
ENSG00000137343	ATAT1	710.793	-0.188672	-1.13971	0.0903838	-2.08746	0.0368468	0.0691234	808.027	766.322	697.752	712.524	623.922	656.211	alpha tubulin acetyltransferase 1 [Source:HGNC Symbol;Acc:HGNC:21186]
ENSG00000167654	ATCAY	0.154644	-0.797047	-1.73754	4.08047	-0.195332	0.845133	NA	0	0	0.927862	0	0	0	ATCAY kinesin light chain interacting caytaxin [Source:HGNC Symbol;Acc:HGNC:779]
ENSG00000123268	ATF1	460.233	0.0508508	1.03588	0.102148	0.497816	0.618614	0.708686	418.794	439.993	497.334	469.853	471.643	463.78	activating transcription factor 1 [Source:HGNC Symbol;Acc:HGNC:783]
ENSG00000115966	ATF2	1239.13	-0.403791	-1.32298	0.0740335	-5.45417	4.92029e-08	2.40687e-07	1406.16	1349.31	1479.01	1069.82	1129.4	1001.07	activating transcription factor 2 [Source:HGNC Symbol;Acc:HGNC:784]
ENSG00000162772	ATF3	98.2339	-1.07757	-2.11048	0.210888	-5.10966	3.22734e-07	1.44337e-06	150.766	111.832	137.324	55.7628	63.4497	70.2697	activating transcription factor 3 [Source:HGNC Symbol;Acc:HGNC:785]
ENSG00000128272	ATF4	10456.9	-0.407412	-1.3263	0.0579661	-7.02845	2.08836e-12	1.58362e-11	12027.8	11368.3	12374.9	8447.02	9626.38	8897.22	activating transcription factor 4 [Source:HGNC Symbol;Acc:HGNC:786]
ENSG00000169136	ATF5	1079.08	-0.31834	-1.2469	0.0762215	-4.17651	2.96011e-05	0.000101616	1227.81	1125.65	1239.62	965.522	910.503	1005.4	activating transcription factor 5 [Source:HGNC Symbol;Acc:HGNC:790]
ENSG00000118217	ATF6	3747.82	0.772262	1.70795	0.0597583	12.9231	3.33496e-38	1.01997e-36	2736.45	2777.46	2790.08	4964.95	4378.03	4839.96	activating transcription factor 6 [Source:HGNC Symbol;Acc:HGNC:791]
ENSG00000213676	ATF6B	9598.03	1.29197	2.44862	0.0568368	22.7312	2.2006e-114	4.11096e-112	5789.22	5393.59	5517.07	14470.4	12765	13652.9	activating transcription factor 6 beta [Source:HGNC Symbol;Acc:HGNC:2349]
ENSG00000170653	ATF7	1080.16	-0.154421	-1.11297	0.0706149	-2.1868	0.0287571	0.0555453	1130.25	1135.73	1147.77	1018.19	1049.04	999.992	activating transcription factor 7 [Source:HGNC Symbol;Acc:HGNC:792]
ENSG00000171681	ATF7IP	1344.07	0.0629319	1.04459	0.0734388	0.85693	0.391483	0.49902	1310.58	1356.65	1276.74	1366.19	1274.28	1479.99	activating transcription factor 7 interacting protein [Source:HGNC Symbol;Acc:HGNC:20092]
ENSG00000152348	ATG10	168.659	-1.0644	-2.0913	0.158794	-6.70301	2.04173e-11	1.41054e-10	221.715	233.747	229.182	108.428	122.669	96.2154	autophagy related 10 [Source:HGNC Symbol;Acc:HGNC:20315]
ENSG00000123395	ATG101	1090.09	-0.0342311	-1.02401	0.071412	-0.479347	0.631692	0.720198	1126.31	1070.65	1112.51	1111.12	1067.01	1052.96	autophagy related 101 [Source:HGNC Symbol;Acc:HGNC:25679]
ENSG00000145782	ATG12	1143.14	-0.761345	-1.69507	0.0741588	-10.2664	9.9845e-25	1.67507e-23	1341.13	1481.31	1491.07	856.062	843.881	845.398	autophagy related 12 [Source:HGNC Symbol;Acc:HGNC:588]
ENSG00000175224	ATG13	2137.69	-0.0861229	-1.06151	0.0604353	-1.42504	0.154145	0.233523	2290.07	2162.38	2152.64	2092.14	2119.22	2009.71	autophagy related 13 [Source:HGNC Symbol;Acc:HGNC:29091]
ENSG00000126775	ATG14	805.018	-0.00368786	-1.00256	0.0801801	-0.0459947	0.963314	0.973597	806.056	794.738	817.446	795.136	849.169	767.561	autophagy related 14 [Source:HGNC Symbol;Acc:HGNC:19962]
ENSG00000085978	ATG16L1	1230.39	-0.377353	-1.29896	0.0708408	-5.32678	9.99679e-08	4.73435e-07	1355.91	1384.15	1430.76	1065.69	1021.54	1124.31	autophagy related 16 like 1 [Source:HGNC Symbol;Acc:HGNC:21498]
ENSG00000168010	ATG16L2	276.168	0.17766	1.13105	0.125864	1.41153	0.15809	0.238715	281.824	265.829	230.11	287.075	302.444	289.727	autophagy related 16 like 2 [Source:HGNC Symbol;Acc:HGNC:25464]
ENSG00000110046	ATG2A	2009.01	0.247138	1.18685	0.0704139	3.50979	0.000448461	0.00126443	1905.76	1771.89	1835.31	2361.66	2181.61	1997.82	autophagy related 2A [Source:HGNC Symbol;Acc:HGNC:29028]
ENSG00000066739	ATG2B	1356.81	0.516219	1.4302	0.071426	7.22732	4.92625e-13	3.92963e-12	1106.6	1090.82	1152.4	1652.23	1483.67	1655.12	autophagy related 2B [Source:HGNC Symbol;Acc:HGNC:20187]
ENSG00000144848	ATG3	2711.73	0.121585	1.08793	0.0593454	2.04877	0.0404848	0.0747612	2473.35	2633.54	2685.23	2912.05	2725.17	2841.06	autophagy related 3 [Source:HGNC Symbol;Acc:HGNC:20962]
ENSG00000101844	ATG4A	325.114	-0.23063	-1.17335	0.115725	-1.99291	0.046271	0.0838337	345.875	376.744	330.319	283.977	303.501	310.268	autophagy related 4A cysteine peptidase [Source:HGNC Symbol;Acc:HGNC:16489]
ENSG00000168397	ATG4B	1865.14	0.0735597	1.05231	0.064239	1.14509	0.25217	0.350846	1931.38	1743.47	1778.71	1910.39	1943.68	1883.23	autophagy related 4B cysteine peptidase [Source:HGNC Symbol;Acc:HGNC:20790]
ENSG00000125703	ATG4C	331.795	-0.182572	-1.13491	0.116891	-1.56189	0.118313	0.187436	335.036	367.578	355.371	280.879	338.398	313.511	autophagy related 4C cysteine peptidase [Source:HGNC Symbol;Acc:HGNC:16040]
ENSG00000130734	ATG4D	669.891	-0.100148	-1.07188	0.0918778	-1.09001	0.275708	0.376583	690.764	684.74	704.247	687.741	679.969	571.887	autophagy related 4D cysteine peptidase [Source:HGNC Symbol;Acc:HGNC:20789]
ENSG00000057663	ATG5	729.476	-0.0271932	-1.01903	0.0911082	-0.298472	0.765343	0.829927	700.618	745.239	762.703	646.435	788.891	732.967	autophagy related 5 [Source:HGNC Symbol;Acc:HGNC:589]
ENSG00000197548	ATG7	1179.09	-0.216444	-1.16187	0.0707997	-3.05713	0.00223466	0.00552826	1266.24	1273.23	1262.82	1146.23	1039.52	1086.48	autophagy related 7 [Source:HGNC Symbol;Acc:HGNC:16935]
ENSG00000198925	ATG9A	7711.49	-0.00557114	-1.00387	0.065583	-0.0849479	0.932303	0.952702	8322.68	7060.98	7796.82	8067.01	7856.13	7165.35	autophagy related 9A [Source:HGNC Symbol;Acc:HGNC:22408]
ENSG00000138363	ATIC	3797.88	0.119798	1.08658	0.0526328	2.27611	0.0228392	0.0452464	3512.95	3708.78	3698.46	3945.73	3912.73	4008.61	5-aminoimidazole-4-carboxamide ribonucleotide formyltransferase/IMP cyclohydrolase [Source:HGNC Symbol;Acc:HGNC:794]
ENSG00000198513	ATL1	625.726	-0.528188	-1.44212	0.100946	-5.23236	1.67359e-07	7.72218e-07	685.837	847.904	682.906	498.767	531.92	507.023	atlastin GTPase 1 [Source:HGNC Symbol;Acc:HGNC:11231]
ENSG00000119787	ATL2	1569.28	0.119709	1.08652	0.0722774	1.65625	0.0976718	0.159299	1511.6	1594.98	1405.71	1590.27	1568.27	1744.85	atlastin GTPase 2 [Source:HGNC Symbol;Acc:HGNC:24047]
ENSG00000184743	ATL3	12321.2	0.190435	1.14111	0.0460889	4.1319	3.5978e-05	0.000122022	11281.8	11687.3	11557.4	12827.5	13088.6	13484.2	atlastin GTPase 3 [Source:HGNC Symbol;Acc:HGNC:24526]
ENSG00000149311	ATM	187.746	-0.557262	-1.47147	0.146329	-3.80829	0.000139933	0.000432082	216.788	229.163	224.543	140.44	151.222	164.323	ATM serine/threonine kinase [Source:HGNC Symbol;Acc:HGNC:795]
ENSG00000166454	ATMIN	1654.53	0.705749	1.63099	0.061817	11.4167	3.44912e-30	7.47346e-29	1257.37	1267.73	1247.97	2025.01	2064.23	2064.85	ATM interactor [Source:HGNC Symbol;Acc:HGNC:29034]
ENSG00000111676	ATN1	5619.57	0.00956542	1.00665	0.0546372	0.175072	0.861023	0.902532	5736.99	5450.42	5616.35	5870.58	5725.28	5317.79	atrophin 1 [Source:HGNC Symbol;Acc:HGNC:3033]
ENSG00000172238	ATOH1	0	NA	NA	NA	NA	NA	NA	0	0	0	0	0	0	atonal bHLH transcription factor 1 [Source:HGNC Symbol;Acc:HGNC:797]
ENSG00000179774	ATOH7	1.24755	-2.50808	-5.68863	2.02677	-1.23747	0.215911	0.308597	0	5.49992	0.927862	0	1.0575	0	atonal bHLH transcription factor 7 [Source:HGNC Symbol;Acc:HGNC:13907]
ENSG00000168874	ATOH8	1594.04	0.628835	1.54632	0.0917043	6.8572	7.02219e-12	5.05334e-11	1158.83	1130.23	1466.95	2111.76	1828.41	1868.09	atonal bHLH transcription factor 8 [Source:HGNC Symbol;Acc:HGNC:24126]
ENSG00000177556	ATOX1	570.065	-0.674724	-1.59629	0.1019	-6.62144	3.55727e-11	2.41058e-10	639.524	707.656	755.28	393.437	476.93	447.564	antioxidant 1 copper chaperone [Source:HGNC Symbol;Acc:HGNC:798]
ENSG00000206190	ATP10A	320.993	-1.46777	-2.76594	0.120531	-12.1776	4.09382e-34	1.05781e-32	474.962	481.243	458.364	165.223	184.004	162.161	ATPase phospholipid transporting 10A (putative) [Source:HGNC Symbol;Acc:HGNC:13542]
ENSG00000118322	ATP10B	0.79825	-3.03346	-8.1877	2.35798	-1.28647	0.198281	0.287772	2.9562	1.83331	0	0	0	0	ATPase phospholipid transporting 10B (putative) [Source:HGNC Symbol;Acc:HGNC:13543]
ENSG00000145246	ATP10D	1966.16	0.741647	1.67208	0.0765651	9.68648	3.44171e-22	5.15474e-21	1543.13	1413.48	1458.6	2505.19	2187.96	2688.63	ATPase phospholipid transporting 10D (putative) [Source:HGNC Symbol;Acc:HGNC:13549]
ENSG00000058063	ATP11B	5014.43	0.153541	1.1123	0.0514232	2.98584	0.00282799	0.00684781	4800.86	4686.85	4756.22	5456.49	5078.09	5308.06	ATPase phospholipid transporting 11B (putative) [Source:HGNC Symbol;Acc:HGNC:13553]
ENSG00000101974	ATP11C	2706.55	0.309859	1.23959	0.0698315	4.43724	9.11184e-06	3.36797e-05	2379.74	2513.46	2357.7	3189.84	2680.75	3117.81	ATPase phospholipid transporting 11C [Source:HGNC Symbol;Acc:HGNC:13554]
ENSG00000105726	ATP13A1	4420.98	0.453347	1.36921	0.0642701	7.05377	1.7413e-12	1.3292e-11	4002.69	3563.03	3631.65	5499.86	4918.41	4910.23	ATPase 13A1 [Source:HGNC Symbol;Acc:HGNC:24215]
ENSG00000159363	ATP13A2	2333.95	0.236938	1.17849	0.0713757	3.31959	0.000901504	0.00241519	2248.68	2009.3	2171.2	2712.75	2562.31	2299.44	ATPase cation transporting 13A2 [Source:HGNC Symbol;Acc:HGNC:30213]
ENSG00000127249	ATP13A4	0	NA	NA	NA	NA	NA	NA	0	0	0	0	0	0	ATPase 13A4 [Source:HGNC Symbol;Acc:HGNC:25422]
ENSG00000187527	ATP13A5	0.969205	-0.814628	-1.75884	2.11612	-0.384962	0.700265	0.778052	0	0.916653	2.78359	0	2.11499	0	ATPase 13A5 [Source:HGNC Symbol;Acc:HGNC:31789]
ENSG00000163399	ATP1A1	25235.3	-0.168184	-1.12364	0.0506741	-3.31893	0.00090362	0.00241992	27279.8	26927.6	25906.8	24911.5	22528.9	23857.1	ATPase Na+/K+ transporting subunit alpha 1 [Source:HGNC Symbol;Acc:HGNC:799]
ENSG00000018625	ATP1A2	10.782	0.611636	1.52799	0.583063	1.049	0.294176	0.396905	11.8248	7.33322	6.49503	14.457	12.6899	11.8918	ATPase Na+/K+ transporting subunit alpha 2 [Source:HGNC Symbol;Acc:HGNC:800]
ENSG00000105409	ATP1A3	80.7379	-1.99192	-3.97767	0.241154	-8.25995	1.4573e-16	1.53316e-15	140.912	128.331	117.838	30.9793	29.6099	36.7564	ATPase Na+/K+ transporting subunit alpha 3 [Source:HGNC Symbol;Acc:HGNC:801]
ENSG00000132681	ATP1A4	0.176249	1.12651	2.18329	4.08047	0.276072	0.782492	NA	0	0	0	0	1.0575	0	ATPase Na+/K+ transporting subunit alpha 4 [Source:HGNC Symbol;Acc:HGNC:14073]
ENSG00000143153	ATP1B1	1214.79	0.226517	1.17001	0.0729333	3.1058	0.00189764	0.0047601	1150.95	1156.82	1051.27	1343.47	1247.84	1338.37	ATPase Na+/K+ transporting subunit beta 1 [Source:HGNC Symbol;Acc:HGNC:804]
ENSG00000129244	ATP1B2	2.83785	-0.0137472	-1.00957	1.13265	-0.0121372	0.990316	0.99316	3.94159	0.916653	3.71145	2.06529	4.22998	2.16214	ATPase Na+/K+ transporting subunit beta 2 [Source:HGNC Symbol;Acc:HGNC:805]
ENSG00000069849	ATP1B3	13904.6	0.356151	1.28001	0.06518	5.4641	4.65248e-08	2.29042e-07	12110.5	12714	11766.2	16251.7	13890.2	16695	ATPase Na+/K+ transporting subunit beta 3 [Source:HGNC Symbol;Acc:HGNC:806]
ENSG00000101892	ATP1B4	0	NA	NA	NA	NA	NA	NA	0	0	0	0	0	0	ATPase Na+/K+ transporting family member beta 4 [Source:HGNC Symbol;Acc:HGNC:808]
ENSG00000166896	ATP23	76.9539	-0.623851	-1.54098	0.238679	-2.61377	0.00895494	0.0195411	79.8173	103.582	96.4977	50.5995	78.2546	52.9725	ATP23 metallopeptidase and ATP synthase assembly factor homolog [Source:HGNC Symbol;Acc:HGNC:29452]
ENSG00000196296	ATP2A1	40.6952	-0.538985	-1.45295	0.308867	-1.74504	0.0809777	0.135673	56.1677	49.4993	38.9702	28.914	32.7824	37.8375	ATPase sarcoplasmic/endoplasmic reticulum Ca2+ transporting 1 [Source:HGNC Symbol;Acc:HGNC:811]
ENSG00000174437	ATP2A2	20691.9	0.409232	1.32798	0.0508494	8.04792	8.42149e-16	8.29193e-15	18278.2	17627.2	17425.2	24493.3	22256	24071.1	ATPase sarcoplasmic/endoplasmic reticulum Ca2+ transporting 2 [Source:HGNC Symbol;Acc:HGNC:812]
ENSG00000074370	ATP2A3	1089.16	0.61225	1.52864	0.0803045	7.62411	2.45727e-14	2.17334e-13	864.195	809.405	911.161	1382.71	1361	1206.48	ATPase sarcoplasmic/endoplasmic reticulum Ca2+ transporting 3 [Source:HGNC Symbol;Acc:HGNC:813]
ENSG00000070961	ATP2B1	7784.94	0.163164	1.11974	0.0544796	2.99495	0.00274488	0.00667227	7597.42	7206.73	7231.76	8323.11	7736.64	8613.98	ATPase plasma membrane Ca2+ transporting 1 [Source:HGNC Symbol;Acc:HGNC:814]
ENSG00000157087	ATP2B2	0.520464	2.58988	6.02048	2.76225	0.937596	0.348452	NA	0	0	0	2.06529	1.0575	0	ATPase plasma membrane Ca2+ transporting 2 [Source:HGNC Symbol;Acc:HGNC:815]
ENSG00000067842	ATP2B3	1.71477	1.37268	2.58952	1.56323	0.87811	0.379884	0.487154	1.9708	0.916653	0	1.03264	5.28748	1.08107	ATPase plasma membrane Ca2+ transporting 3 [Source:HGNC Symbol;Acc:HGNC:816]
ENSG00000058668	ATP2B4	14788.3	-0.0611681	-1.04331	0.0568726	-1.07553	0.282139	0.383471	15720.1	14821.4	14764.1	14894.9	13351.9	15177.2	ATPase plasma membrane Ca2+ transporting 4 [Source:HGNC Symbol;Acc:HGNC:817]
ENSG00000017260	ATP2C1	14793.8	-0.238687	-1.17992	0.0522244	-4.57041	4.86775e-06	1.87599e-05	16417.7	16000.2	15627.1	14127.6	12737.5	13852.9	ATPase secretory pathway Ca2+ transporting 1 [Source:HGNC Symbol;Acc:HGNC:13211]
ENSG00000064270	ATP2C2	4.96864	-0.0378016	-1.02655	0.856619	-0.0441289	0.964802	0.974516	5.91239	4.58326	4.63931	8.26115	3.17249	3.24322	ATPase secretory pathway Ca2+ transporting 2 [Source:HGNC Symbol;Acc:HGNC:29103]
ENSG00000105675	ATP4A	0.328466	-1.74626	-3.35487	3.57562	-0.488379	0.625281	NA	1.9708	0	0	0	0	0	ATPase H+/K+ transporting subunit alpha [Source:HGNC Symbol;Acc:HGNC:819]
ENSG00000186009	ATP4B	0	NA	NA	NA	NA	NA	NA	0	0	0	0	0	0	ATPase H+/K+ transporting subunit beta [Source:HGNC Symbol;Acc:HGNC:820]
ENSG00000110955	ATP5F1B	15558.1	0.148689	1.10856	0.0463536	3.2077	0.00133799	0.0034592	14558.3	14964.4	14748.4	16641.1	15746.1	16690.7	ATP synthase F1 subunit beta [Source:HGNC Symbol;Acc:HGNC:830]
ENSG00000165629	ATP5F1C	3401.77	0.431863	1.34897	0.0632506	6.8278	8.62246e-12	6.16323e-11	2763.06	3122.12	2803.07	3714.42	4052.32	3955.64	ATP synthase F1 subunit gamma [Source:HGNC Symbol;Acc:HGNC:833]
ENSG00000099624	ATP5F1D	1502.36	-0.349744	-1.27433	0.0818088	-4.27514	1.91021e-05	6.76058e-05	1677.15	1588.56	1785.21	1274.28	1487.9	1201.07	ATP synthase F1 subunit delta [Source:HGNC Symbol;Acc:HGNC:837]
ENSG00000124172	ATP5F1E	2361.91	-0.175591	-1.12943	0.0774621	-2.2668	0.0234026	0.0462167	2536.42	2669.29	2310.38	1990.94	2441.76	2222.68	ATP synthase F1 subunit epsilon [Source:HGNC Symbol;Acc:HGNC:838]
ENSG00000130770	ATP5IF1	1286.81	0.162395	1.11914	0.0721234	2.25162	0.0243461	0.0478205	1224.85	1262.23	1156.12	1284.61	1426.56	1366.48	ATP synthase inhibitory factor subunit 1 [Source:HGNC Symbol;Acc:HGNC:871]
ENSG00000159199	ATP5MC1	931.757	-0.336038	-1.26229	0.0882972	-3.80576	0.000141368	0.000436098	1043.54	1083.48	992.812	898.4	853.399	718.913	ATP synthase membrane subunit c locus 1 [Source:HGNC Symbol;Acc:HGNC:841]
ENSG00000154518	ATP5MC3	2758.84	0.0291338	1.0204	0.0623953	0.466922	0.640555	0.728091	2573.86	2882.87	2735.34	2677.64	2904.94	2778.36	ATP synthase membrane subunit c locus 3 [Source:HGNC Symbol;Acc:HGNC:843]
ENSG00000173915	ATP5MD	906.274	-0.169718	-1.12484	0.0836776	-2.02824	0.0425363	0.0779559	947.953	1032.15	898.17	802.364	909.446	847.56	ATP synthase membrane subunit DAPIT [Source:HGNC Symbol;Acc:HGNC:30889]
ENSG00000169020	ATP5ME	511.982	-0.16046	-1.11764	0.0931739	-1.72215	0.0850418	0.141607	530.144	538.075	553.006	480.179	499.138	471.347	ATP synthase membrane subunit e [Source:HGNC Symbol;Acc:HGNC:846]
ENSG00000241468	ATP5MF	2226.08	-0.175294	-1.12919	0.0624487	-2.807	0.00500048	0.0115192	2386.64	2446.55	2250.07	1997.13	2160.46	2115.66	ATP synthase membrane subunit f [Source:HGNC Symbol;Acc:HGNC:848]
ENSG00000248919	ATP5MF-PTCD1	0.69518	1.67064	3.18355	2.56156	0.652196	0.514275	0.615578	0	0	0.927862	0	0	3.24322	ATP5MF-PTCD1 readthrough [Source:HGNC Symbol;Acc:HGNC:38844]
ENSG00000167283	ATP5MG	1492.13	-0.333455	-1.26003	0.0725476	-4.59636	4.29928e-06	1.66947e-05	1645.62	1727.89	1617.26	1213.36	1331.39	1417.29	ATP synthase membrane subunit g [Source:HGNC Symbol;Acc:HGNC:14247]
ENSG00000156411	ATP5MPL	712.4	0.17426	1.12839	0.0905054	1.92541	0.0541782	0.0961561	698.648	715.906	593.832	749.699	746.592	769.723	ATP synthase membrane subunit 6.8PL [Source:HGNC Symbol;Acc:HGNC:1188]
ENSG00000116459	ATP5PB	5056.31	-0.102772	-1.07384	0.0522314	-1.96764	0.04911	0.0883979	5079.73	5437.59	5191.39	4919.51	4969.17	4740.5	ATP synthase peripheral stalk-membrane subunit b [Source:HGNC Symbol;Acc:HGNC:840]
ENSG00000167863	ATP5PD	1703.34	0.134747	1.0979	0.0645583	2.08722	0.0368685	0.0691548	1578.61	1700.39	1592.21	1757.56	1844.27	1747.01	ATP synthase peripheral stalk subunit d [Source:HGNC Symbol;Acc:HGNC:845]
ENSG00000154723	ATP5PF	989.288	-0.253899	-1.19243	0.0768855	-3.3023	0.00095894	0.00255569	1052.41	1083.48	1092.09	842.637	958.091	907.019	ATP synthase peripheral stalk subunit F6 [Source:HGNC Symbol;Acc:HGNC:847]
ENSG00000241837	ATP5PO	1871.78	-0.0403312	-1.02835	0.073228	-0.550762	0.581797	0.676146	1868.32	1955.22	1869.64	1642.94	1962.71	1931.88	ATP synthase peripheral stalk subunit OSCP [Source:HGNC Symbol;Acc:HGNC:850]
ENSG00000071553	ATP6AP1	9010.7	0.813141	1.75703	0.0517803	15.7037	1.42749e-55	7.41865e-54	6850.49	6424.82	6335.44	11914.6	11223.2	11315.6	ATPase H+ transporting accessory protein 1 [Source:HGNC Symbol;Acc:HGNC:868]
ENSG00000182220	ATP6AP2	8199.53	0.611543	1.52789	0.0589269	10.378	3.12294e-25	5.33641e-24	6807.13	6543.07	6111.83	9655.22	9500.54	10579.4	ATPase H+ transporting accessory protein 2 [Source:HGNC Symbol;Acc:HGNC:18305]
ENSG00000033627	ATP6V0A1	1980.74	0.115083	1.08304	0.0651372	1.76678	0.0772656	0.130497	1990.51	1784.72	1930.88	2138.6	1997.61	2042.15	ATPase H+ transporting V0 subunit a1 [Source:HGNC Symbol;Acc:HGNC:865]
ENSG00000185344	ATP6V0A2	1006.57	0.183326	1.1355	0.0753801	2.43202	0.0150148	0.0310354	997.223	926.736	904.666	1096.67	1037.4	1076.75	ATPase H+ transporting V0 subunit a2 [Source:HGNC Symbol;Acc:HGNC:18481]
ENSG00000105929	ATP6V0A4	18.5729	-1.13378	-2.19432	0.458041	-2.47527	0.0133134	0.0278941	28.5766	20.1664	27.8359	12.3917	10.575	11.8918	ATPase H+ transporting V0 subunit a4 [Source:HGNC Symbol;Acc:HGNC:866]
ENSG00000117410	ATP6V0B	4185.99	0.229005	1.17203	0.0589015	3.88793	0.000101105	0.00031874	3926.81	3944.36	3692.89	4780.11	4511.27	4260.5	ATPase H+ transporting V0 subunit b [Source:HGNC Symbol;Acc:HGNC:861]
ENSG00000185883	ATP6V0C	4730.45	0.542715	1.45671	0.0670395	8.09545	5.70553e-16	5.69071e-15	4021.41	3557.53	3974.96	5530.84	6076.37	5221.58	ATPase H+ transporting V0 subunit c [Source:HGNC Symbol;Acc:HGNC:855]
ENSG00000159720	ATP6V0D1	3009.21	0.550761	1.46486	0.0604104	9.11699	7.72373e-20	1.0092e-18	2474.34	2382.38	2469.04	3786.7	3580.68	3362.13	ATPase H+ transporting V0 subunit d1 [Source:HGNC Symbol;Acc:HGNC:13724]
ENSG00000147614	ATP6V0D2	5.02348	-3.08867	-8.50714	1.14712	-2.69255	0.00709078	0.0158204	2.9562	10.9998	12.9901	1.03264	0	2.16214	ATPase H+ transporting V0 subunit d2 [Source:HGNC Symbol;Acc:HGNC:18266]
ENSG00000113732	ATP6V0E1	4154.46	0.265444	1.20201	0.0554715	4.78523	1.70793e-06	6.99007e-06	3868.68	3811.44	3640	4342.27	4722.77	4541.58	ATPase H+ transporting V0 subunit e1 [Source:HGNC Symbol;Acc:HGNC:863]
ENSG00000171130	ATP6V0E2	158.91	-0.342696	-1.26812	0.155561	-2.20296	0.0275972	0.0535069	174.416	185.164	173.51	146.635	135.359	138.377	ATPase H+ transporting V0 subunit e2 [Source:HGNC Symbol;Acc:HGNC:21723]
ENSG00000114573	ATP6V1A	4628.05	-0.0208508	-1.01456	0.0634257	-0.328744	0.742349	0.813817	4395.86	4909.59	4678.28	4720.21	4237.38	4826.99	ATPase H+ transporting V1 subunit A [Source:HGNC Symbol;Acc:HGNC:851]
ENSG00000116039	ATP6V1B1	33.3781	-0.141755	-1.10325	0.334007	-0.424407	0.671269	0.753094	43.3575	32.0829	29.6916	30.9793	31.7249	32.4322	ATPase H+ transporting V1 subunit B1 [Source:HGNC Symbol;Acc:HGNC:853]
ENSG00000147416	ATP6V1B2	6587.27	0.196838	1.14618	0.055591	3.54083	0.00039887	0.00113679	5933.09	6201.16	6280.7	6980.67	6666.45	7461.56	ATPase H+ transporting V1 subunit B2 [Source:HGNC Symbol;Acc:HGNC:854]
ENSG00000155097	ATP6V1C1	5098.91	-0.0211302	-1.01475	0.0503073	-0.420023	0.674469	0.756009	5041.3	5177.26	5189.53	4965.98	4994.55	5224.82	ATPase H+ transporting V1 subunit C1 [Source:HGNC Symbol;Acc:HGNC:856]
ENSG00000143882	ATP6V1C2	725.621	-0.427579	-1.34497	0.0914088	-4.67766	2.9017e-06	1.15003e-05	865.18	784.655	847.138	589.64	577.392	689.724	ATPase H+ transporting V1 subunit C2 [Source:HGNC Symbol;Acc:HGNC:18264]
ENSG00000100554	ATP6V1D	1811.08	-0.0808789	-1.05766	0.0616528	-1.31184	0.189572	0.277464	1795.4	1869.06	1920.67	1769.95	1741.69	1769.71	ATPase H+ transporting V1 subunit D [Source:HGNC Symbol;Acc:HGNC:13527]
ENSG00000131100	ATP6V1E1	5991.39	-0.0773222	-1.05506	0.055253	-1.39942	0.161687	0.243323	6006	6003.16	6445.86	5533.94	5937.84	6021.57	ATPase H+ transporting V1 subunit E1 [Source:HGNC Symbol;Acc:HGNC:857]
ENSG00000250565	ATP6V1E2	39.3156	-0.196697	-1.14607	0.310275	-0.633944	0.526118	0.626717	35.4744	42.166	48.2488	37.1752	30.6674	42.1618	ATPase H+ transporting V1 subunit E2 [Source:HGNC Symbol;Acc:HGNC:18125]
ENSG00000128524	ATP6V1F	1315.71	-0.195691	-1.14527	0.0707255	-2.76691	0.0056591	0.012867	1400.25	1373.15	1440.97	1177.21	1310.24	1192.42	ATPase H+ transporting V1 subunit F [Source:HGNC Symbol;Acc:HGNC:16832]
ENSG00000272899	ATP6V1FNB	18.6772	-0.965531	-1.95278	0.46667	-2.06898	0.0385478	0.07174	18.7226	23.833	31.5473	12.3917	16.9199	8.64858	ATP6V1F neighbor [Source:HGNC Symbol;Acc:HGNC:52392]
ENSG00000136888	ATP6V1G1	1037.76	-0.136796	-1.09946	0.0774559	-1.76612	0.0773761	0.130637	1046.49	1155.9	1057.76	936.608	989.816	1039.99	ATPase H+ transporting V1 subunit G1 [Source:HGNC Symbol;Acc:HGNC:864]
ENSG00000213760	ATP6V1G2	157.165	1.0715	2.10161	0.180695	5.92985	3.03215e-09	1.69771e-08	92.6275	95.3319	115.983	195.17	262.259	181.62	ATPase H+ transporting V1 subunit G2 [Source:HGNC Symbol;Acc:HGNC:862]
ENSG00000151418	ATP6V1G3	3.20683	0.957144	1.94146	1.07611	0.889444	0.373764	0.480465	0.985399	3.66661	1.85572	3.09793	4.22998	5.40536	ATPase H+ transporting V1 subunit G3 [Source:HGNC Symbol;Acc:HGNC:18265]
ENSG00000047249	ATP6V1H	4169.5	0.25169	1.1906	0.05357	4.69834	2.62288e-06	1.04612e-05	3786.89	3783.03	3850.63	4741.9	4482.72	4371.86	ATPase H+ transporting V1 subunit H [Source:HGNC Symbol;Acc:HGNC:18303]
ENSG00000165240	ATP7A	956.731	0.277323	1.21194	0.0810826	3.42026	0.000625622	0.00172834	921.348	814.904	859.2	1020.25	1001.45	1123.23	ATPase copper transporting alpha [Source:HGNC Symbol;Acc:HGNC:869]
ENSG00000123191	ATP7B	232.851	-0.188944	-1.13993	0.13248	-1.42621	0.153809	0.233193	264.087	250.246	230.11	226.149	216.787	209.728	ATPase copper transporting beta [Source:HGNC Symbol;Acc:HGNC:870]
ENSG00000124406	ATP8A1	1.39017	-3.84286	-14.3489	1.88988	-2.03339	0.042013	0.0771708	0.985399	5.49992	1.85572	0	0	0	ATPase phospholipid transporting 8A1 [Source:HGNC Symbol;Acc:HGNC:13531]
ENSG00000132932	ATP8A2	8.44303	0.738711	1.66868	0.691549	1.0682	0.285431	0.387071	9.85399	7.33322	1.85572	12.3917	10.575	8.64858	ATPase phospholipid transporting 8A2 [Source:HGNC Symbol;Acc:HGNC:13533]
ENSG00000143515	ATP8B2	943.652	0.4636	1.37898	0.0861668	5.38027	7.43752e-08	3.57373e-07	858.282	701.24	821.158	1090.47	1141.04	1049.72	ATPase phospholipid transporting 8B2 [Source:HGNC Symbol;Acc:HGNC:13534]
ENSG00000130270	ATP8B3	473.384	-0.29477	-1.22669	0.104816	-2.81225	0.00491956	0.0113536	566.604	526.159	472.282	444.037	393.388	437.834	ATPase phospholipid transporting 8B3 [Source:HGNC Symbol;Acc:HGNC:13535]
ENSG00000104043	ATP8B4	1.96711	0.174534	1.1286	1.40867	0.1239	0.901395	0.932073	0	2.74996	2.78359	4.13057	1.0575	1.08107	ATPase phospholipid transporting 8B4 (putative) [Source:HGNC Symbol;Acc:HGNC:13536]
ENSG00000054793	ATP9A	4539.05	0.0519214	1.03664	0.0584209	0.888748	0.374139	0.480857	4570.28	4417.35	4385.08	4891.63	4301.89	4668.07	ATPase phospholipid transporting 9A (putative) [Source:HGNC Symbol;Acc:HGNC:13540]
ENSG00000166377	ATP9B	499.141	0.119762	1.08656	0.098399	1.21711	0.223562	0.317546	484.816	481.243	469.498	567.954	485.39	505.942	ATPase phospholipid transporting 9B (putative) [Source:HGNC Symbol;Acc:HGNC:13541]
ENSG00000123472	ATPAF1	1019.98	0.0379505	1.02665	0.0771985	0.491596	0.623005	0.712836	964.705	1057.82	996.524	971.718	1044.81	1084.32	ATP synthase mitochondrial F1 complex assembly factor 1 [Source:HGNC Symbol;Acc:HGNC:18803]
ENSG00000171953	ATPAF2	306.314	-0.0768003	-1.05468	0.124171	-0.618502	0.536245	0.636258	331.094	284.162	328.463	304.63	323.594	265.944	ATP synthase mitochondrial F1 complex assembly factor 2 [Source:HGNC Symbol;Acc:HGNC:18802]
ENSG00000150756	ATPSCKMT	730.973	-0.570347	-1.48488	0.0886359	-6.43472	1.23704e-10	7.93911e-10	869.122	868.987	882.397	575.182	538.265	651.886	ATP synthase c subunit lysine N-methyltransferase [Source:HGNC Symbol;Acc:HGNC:27029]
ENSG00000175054	ATR	1899	-0.191055	-1.1416	0.0797919	-2.39442	0.0166469	0.0340123	2171.82	2013.89	1888.2	1809.19	1571.44	1939.44	ATR serine/threonine kinase [Source:HGNC Symbol;Acc:HGNC:882]
ENSG00000164053	ATRIP	885.019	-0.215721	-1.16128	0.0784888	-2.74843	0.0059881	0.0135548	904.596	1000.99	947.347	842.637	801.581	812.966	ATR interacting protein [Source:HGNC Symbol;Acc:HGNC:33499]
ENSG00000088812	ATRN	6925.76	0.175889	1.12966	0.059371	2.96253	0.00305118	0.00734194	6915.53	6379.9	6217.6	7530.04	6874.78	7636.69	attractin [Source:HGNC Symbol;Acc:HGNC:885]
ENSG00000107518	ATRNL1	166.279	-1.26474	-2.40283	0.166619	-7.59058	3.18476e-14	2.78647e-13	236.496	215.413	252.378	83.6441	96.2321	113.513	attractin like 1 [Source:HGNC Symbol;Acc:HGNC:29063]
ENSG00000085224	ATRX	2286.87	0.0399354	1.02807	0.0665827	0.599787	0.548648	0.647268	2353.13	2201.8	2211.1	2384.37	2130.85	2439.98	ATRX chromatin remodeler [Source:HGNC Symbol;Acc:HGNC:886]
ENSG00000124788	ATXN1	2936.03	-0.0338672	-1.02375	0.0551225	-0.6144	0.538951	0.638757	3049.81	2906.71	2955.24	2838.74	2967.33	2898.35	ataxin 1 [Source:HGNC Symbol;Acc:HGNC:10548]
ENSG00000130638	ATXN10	4569.86	-0.773649	-1.70959	0.0532914	-14.5173	9.40969e-48	3.9418e-46	5566.52	5944.49	5788	3279.68	3370.24	3470.24	ataxin 10 [Source:HGNC Symbol;Acc:HGNC:10549]
ENSG00000224470	ATXN1L	1212.31	0.165499	1.12155	0.0687641	2.40677	0.0160944	0.0330336	1174.6	1106.4	1147.77	1256.73	1296.49	1291.88	ataxin 1 like [Source:HGNC Symbol;Acc:HGNC:33279]
ENSG00000204842	ATXN2	1701.5	0.0930751	1.06664	0.0690297	1.34833	0.177551	0.26265	1710.65	1580.31	1649.74	1888.71	1688.82	1690.8	ataxin 2 [Source:HGNC Symbol;Acc:HGNC:10555]
ENSG00000168488	ATXN2L	5925.48	0.0462708	1.03259	0.0553811	0.835499	0.403437	0.511151	6074	5667.67	5750.89	6297.06	6055.22	5708.06	ataxin 2 like [Source:HGNC Symbol;Acc:HGNC:31326]
ENSG00000066427	ATXN3	648.84	0.259872	1.19737	0.0882462	2.94485	0.00323109	0.00773983	607.006	594.908	569.707	657.794	733.902	729.724	ataxin 3 [Source:HGNC Symbol;Acc:HGNC:7106]
ENSG00000163635	ATXN7	1165.1	-0.0537637	-1.03797	0.0704029	-0.763657	0.445072	0.551265	1164.74	1169.65	1225.71	1119.39	1125.17	1185.94	ataxin 7 [Source:HGNC Symbol;Acc:HGNC:10560]
ENSG00000146776	ATXN7L1	272.257	0.215544	1.16114	0.134081	1.60756	0.107931	0.173371	265.072	237.413	253.306	266.422	267.546	343.781	ataxin 7 like 1 [Source:HGNC Symbol;Acc:HGNC:22210]
ENSG00000162650	ATXN7L2	174.396	-0.166801	-1.12257	0.159067	-1.04863	0.294351	0.397102	206.934	166.831	180.005	187.941	154.394	150.269	ataxin 7 like 2 [Source:HGNC Symbol;Acc:HGNC:28713]
ENSG00000087152	ATXN7L3	2279.43	0.0142244	1.00991	0.0601321	0.236553	0.813004	0.866268	2276.27	2217.38	2311.3	2325.51	2366.67	2179.44	ataxin 7 like 3 [Source:HGNC Symbol;Acc:HGNC:25416]
ENSG00000253719	ATXN7L3B	1759.96	0.815082	1.7594	0.069128	11.7909	4.34857e-32	1.00864e-30	1217.95	1284.23	1324.06	2120.02	2399.46	2214.04	ataxin 7 like 3B [Source:HGNC Symbol;Acc:HGNC:37931]
ENSG00000148090	AUH	159.434	0.609787	1.52603	0.155883	3.91184	9.1597e-05	0.000290955	124.16	129.248	125.261	188.974	204.097	184.863	AU RNA binding methylglutaconyl-CoA hydratase [Source:HGNC Symbol;Acc:HGNC:890]
ENSG00000127423	AUNIP	203.777	-0.0484811	-1.03418	0.139289	-0.348062	0.727794	0.80142	201.021	208.997	211.553	197.235	214.672	189.188	aurora kinase A and ninein interacting protein [Source:HGNC Symbol;Acc:HGNC:28363]
ENSG00000115307	AUP1	5727.42	-0.0840947	-1.06002	0.0601846	-1.39728	0.162329	0.244129	6209.98	5916.08	5557.89	5931.5	5383.71	5365.36	AUP1 lipid droplet regulating VLDL assembly factor [Source:HGNC Symbol;Acc:HGNC:891]
ENSG00000087586	AURKA	3267.7	-0.333348	-1.25993	0.057919	-5.75541	8.64301e-09	4.63105e-08	3479.44	3816.94	3633.51	2892.43	2806.59	2977.27	aurora kinase A [Source:HGNC Symbol;Acc:HGNC:11393]
ENSG00000175756	AURKAIP1	2584.39	-0.32324	-1.25114	0.0623996	-5.18015	2.21705e-07	1.00723e-06	2820.21	2843.46	2954.31	2222.25	2465.02	2201.06	aurora kinase A interacting protein 1 [Source:HGNC Symbol;Acc:HGNC:24114]
ENSG00000178999	AURKB	2528.24	-0.151561	-1.11077	0.0609597	-2.48624	0.0129099	0.027135	2586.67	2770.13	2625.85	2511.39	2288.42	2387.01	aurora kinase B [Source:HGNC Symbol;Acc:HGNC:11390]
ENSG00000105146	AURKC	29.4588	0.654354	1.57391	0.397716	1.64528	0.0999118	0.162301	38.4305	13.7498	16.7015	33.0446	38.0698	36.7564	aurora kinase C [Source:HGNC Symbol;Acc:HGNC:11391]
ENSG00000169857	AVEN	1025.88	-0.00318876	-1.00221	0.0812495	-0.0392466	0.968694	0.976891	942.041	1108.23	1029.93	988.24	1002.51	1084.32	apoptosis and caspase activation inhibitor [Source:HGNC Symbol;Acc:HGNC:13509]
ENSG00000135407	AVIL	29.1654	-1.24618	-2.37213	0.383412	-3.25024	0.00115308	0.00302757	34.489	47.666	40.8259	14.457	12.6899	24.8647	advillin [Source:HGNC Symbol;Acc:HGNC:14188]
ENSG00000105778	AVL9	1680.1	-0.655897	-1.5756	0.0630214	-10.4075	2.29101e-25	3.94408e-24	2044.7	2111.05	2010.68	1279.45	1301.78	1332.96	AVL9 cell migration associated [Source:HGNC Symbol;Acc:HGNC:28994]
ENSG00000101200	AVP	0	NA	NA	NA	NA	NA	NA	0	0	0	0	0	0	arginine vasopressin [Source:HGNC Symbol;Acc:HGNC:894]
ENSG00000119986	AVPI1	177.021	0.722132	1.64962	0.153465	4.70551	2.53229e-06	1.01204e-05	122.189	141.165	137.324	210.659	243.224	207.566	arginine vasopressin induced 1 [Source:HGNC Symbol;Acc:HGNC:30898]
ENSG00000166148	AVPR1A	4.08836	-5.39401	-42.0494	1.43687	-3.75401	0.000174026	0.000529114	8.86859	9.16653	6.49503	0	0	0	arginine vasopressin receptor 1A [Source:HGNC Symbol;Acc:HGNC:895]
ENSG00000198049	AVPR1B	0	NA	NA	NA	NA	NA	NA	0	0	0	0	0	0	arginine vasopressin receptor 1B [Source:HGNC Symbol;Acc:HGNC:896]
ENSG00000126895	AVPR2	1.60453	-2.91187	-7.52594	1.77171	-1.64354	0.100271	0.162808	3.94159	0.916653	3.71145	0	1.0575	0	arginine vasopressin receptor 2 [Source:HGNC Symbol;Acc:HGNC:897]
ENSG00000204195	AWAT1	0	NA	NA	NA	NA	NA	NA	0	0	0	0	0	0	acyl-CoA wax alcohol acyltransferase 1 [Source:HGNC Symbol;Acc:HGNC:23252]
ENSG00000147160	AWAT2	5.77644	-0.265435	-1.202	0.822593	-0.32268	0.746937	0.817033	7.88319	3.66661	7.4229	9.29379	4.22998	2.16214	acyl-CoA wax alcohol acyltransferase 2 [Source:HGNC Symbol;Acc:HGNC:23251]
ENSG00000162779	AXDND1	1.15075	-1.1736	-2.25574	1.98162	-0.592242	0.553689	0.651289	2.9562	1.83331	0	0	2.11499	0	axonemal dynein light chain domain containing 1 [Source:HGNC Symbol;Acc:HGNC:26564]
ENSG00000103126	AXIN1	1255.99	0.295047	1.22692	0.0706244	4.17769	2.94485e-05	0.000101167	1074.08	1127.48	1182.1	1373.42	1430.79	1348.1	axin 1 [Source:HGNC Symbol;Acc:HGNC:903]
ENSG00000168646	AXIN2	297.578	-0.24114	-1.18193	0.117499	-2.05227	0.0401436	0.0741708	325.182	316.245	325.68	267.455	262.259	288.646	axin 2 [Source:HGNC Symbol;Acc:HGNC:904]
ENSG00000167601	AXL	48650.4	0.128881	1.09345	0.0485297	2.65571	0.00791414	0.0174629	47728.8	45397.2	46311.5	53315.4	48910.2	50239.6	AXL receptor tyrosine kinase [Source:HGNC Symbol;Acc:HGNC:905]
ENSG00000160862	AZGP1	0.152775	-0.797047	-1.73754	4.08047	-0.195332	0.845133	NA	0	0.916653	0	0	0	0	alpha-2-glycoprotein 1, zinc-binding [Source:HGNC Symbol;Acc:HGNC:910]
ENSG00000163512	AZI2	1393.88	0.16758	1.12317	0.0685906	2.44318	0.0145583	0.0302092	1297.77	1252.15	1389.01	1459.13	1461.46	1503.77	5-azacytidine induced 2 [Source:HGNC Symbol;Acc:HGNC:24002]
ENSG00000155096	AZIN1	10197.5	-0.275941	-1.21078	0.0538089	-5.12817	2.92579e-07	1.31318e-06	10790.1	11039.3	11679	8745.46	9330.28	9601	antizyme inhibitor 1 [Source:HGNC Symbol;Acc:HGNC:16432]
ENSG00000142920	AZIN2	78.5631	-1.31011	-2.47961	0.229196	-5.71612	1.08983e-08	5.76793e-08	117.262	109.082	109.488	39.2405	44.4148	51.8915	antizyme inhibitor 2 [Source:HGNC Symbol;Acc:HGNC:29957]
ENSG00000172232	AZU1	5.47844	-0.100283	-1.07198	0.81266	-0.123401	0.901789	0.932279	6.89779	7.33322	2.78359	5.16322	5.28748	5.40536	azurocidin 1 [Source:HGNC Symbol;Acc:HGNC:913]
ENSG00000166710	B2M	28557.9	0.765513	1.69997	0.0663088	11.5447	7.85418e-31	1.73722e-29	20769.2	22783.4	19909.1	34087.6	34098.9	39699.1	beta-2-microglobulin [Source:HGNC Symbol;Acc:HGNC:914]
ENSG00000169255	B3GALNT1	351.907	0.588103	1.50327	0.12276	4.79069	1.6621e-06	6.81602e-06	271.97	325.412	245.883	434.743	391.273	442.158	beta-1,3-N-acetylgalactosaminyltransferase 1 (globoside blood group) [Source:HGNC Symbol;Acc:HGNC:918]
ENSG00000162885	B3GALNT2	1222.81	0.383413	1.30442	0.069616	5.50754	3.63878e-08	1.8127e-07	1051.42	1057.82	1074.46	1408.53	1318.7	1425.93	beta-1,3-N-acetylgalactosaminyltransferase 2 [Source:HGNC Symbol;Acc:HGNC:28596]
ENSG00000172318	B3GALT1	92.8397	0.254421	1.19286	0.210782	1.20703	0.227419	0.322059	91.6421	77.9155	84.4354	85.7094	95.1746	122.161	beta-1,3-galactosyltransferase 1 [Source:HGNC Symbol;Acc:HGNC:916]
ENSG00000162630	B3GALT2	0	NA	NA	NA	NA	NA	NA	0	0	0	0	0	0	beta-1,3-galactosyltransferase 2 [Source:HGNC Symbol;Acc:HGNC:917]
ENSG00000235863	B3GALT4	1.15109	-0.24098	-1.18179	1.78035	-0.135355	0.892331	0.925122	0.985399	2.74996	0	1.03264	1.0575	1.08107	beta-1,3-galactosyltransferase 4 [Source:HGNC Symbol;Acc:HGNC:919]
ENSG00000183778	B3GALT5	49.7863	-2.15341	-4.44879	0.328208	-6.56112	5.34056e-11	3.55454e-10	67.0071	100.832	76.0847	24.7834	11.6324	18.3782	beta-1,3-galactosyltransferase 5 [Source:HGNC Symbol;Acc:HGNC:920]
ENSG00000176022	B3GALT6	2134.13	0.00462852	1.00321	0.071255	0.0649571	0.948208	0.96333	2179.7	2078.05	2135.01	2199.53	2300.05	1912.42	beta-1,3-galactosyltransferase 6 [Source:HGNC Symbol;Acc:HGNC:17978]
ENSG00000109956	B3GAT1	0	NA	NA	NA	NA	NA	NA	0	0	0	0	0	0	beta-1,3-glucuronyltransferase 1 [Source:HGNC Symbol;Acc:HGNC:921]
ENSG00000149541	B3GAT3	2077.83	0.0253747	1.01774	0.0659952	0.384493	0.700613	0.778371	2134.37	1995.55	2049.65	2233.61	2093.84	1959.98	beta-1,3-glucuronyltransferase 3 [Source:HGNC Symbol;Acc:HGNC:923]
ENSG00000187676	B3GLCT	1758.81	0.448641	1.36475	0.0714878	6.27577	3.47909e-10	2.13376e-09	1526.38	1482.23	1453.96	2031.21	1858.02	2201.06	beta 3-glucosyltransferase [Source:HGNC Symbol;Acc:HGNC:20207]
ENSG00000170340	B3GNT2	912.621	-0.414557	-1.33289	0.103263	-4.01457	5.95547e-05	0.00019523	1057.33	972.569	1098.59	823.017	634.497	889.722	UDP-GlcNAc:betaGal beta-1,3-N-acetylglucosaminyltransferase 2 [Source:HGNC Symbol;Acc:HGNC:15629]
ENSG00000179913	B3GNT3	0	NA	NA	NA	NA	NA	NA	0	0	0	0	0	0	UDP-GlcNAc:betaGal beta-1,3-N-acetylglucosaminyltransferase 3 [Source:HGNC Symbol;Acc:HGNC:13528]
ENSG00000176383	B3GNT4	103.832	-0.319909	-1.24825	0.200994	-1.59163	0.111468	0.178266	129.087	91.6653	125.261	88.8074	94.1171	94.0533	UDP-GlcNAc:betaGal beta-1,3-N-acetylglucosaminyltransferase 4 [Source:HGNC Symbol;Acc:HGNC:15683]
ENSG00000176597	B3GNT5	460.154	-1.07772	-2.1107	0.107578	-10.018	1.26985e-23	2.01081e-22	579.414	662.74	630.946	306.695	264.374	316.754	UDP-GlcNAc:betaGal beta-1,3-N-acetylglucosaminyltransferase 5 [Source:HGNC Symbol;Acc:HGNC:15684]
ENSG00000198488	B3GNT6	0.154644	-0.797047	-1.73754	4.08047	-0.195332	0.845133	NA	0	0	0.927862	0	0	0	UDP-GlcNAc:betaGal beta-1,3-N-acetylglucosaminyltransferase 6 [Source:HGNC Symbol;Acc:HGNC:24141]
ENSG00000156966	B3GNT7	23.6418	2.96854	7.82743	0.495267	5.99382	2.04971e-09	1.16798e-08	7.88319	6.41657	1.85572	42.3384	43.3573	39.9997	UDP-GlcNAc:betaGal beta-1,3-N-acetylglucosaminyltransferase 7 [Source:HGNC Symbol;Acc:HGNC:18811]
ENSG00000177191	B3GNT8	0.503	1.04932	2.06956	2.69748	0.389002	0.697274	NA	0	0	0.927862	1.03264	1.0575	0	UDP-GlcNAc:betaGal beta-1,3-N-acetylglucosaminyltransferase 8 [Source:HGNC Symbol;Acc:HGNC:24139]
ENSG00000237172	B3GNT9	2501.12	0.929568	1.90471	0.0611853	15.1927	3.95444e-52	1.9114e-50	1764.85	1690.31	1711.91	3446.96	3282.47	3110.24	UDP-GlcNAc:betaGal beta-1,3-N-acetylglucosaminyltransferase 9 [Source:HGNC Symbol;Acc:HGNC:28714]
ENSG00000175711	B3GNTL1	147.94	-0.312276	-1.24166	0.168886	-1.84903	0.0644535	0.111571	162.591	174.164	154.953	129.08	153.337	113.513	UDP-GlcNAc:betaGal beta-1,3-N-acetylglucosaminyltransferase like 1 [Source:HGNC Symbol;Acc:HGNC:21727]
ENSG00000135454	B4GALNT1	4144.58	-0.190335	-1.14103	0.0611697	-3.11159	0.0018608	0.00467703	4574.22	4389.85	4289.51	4173.95	3635.67	3804.29	beta-1,4-N-acetyl-galactosaminyltransferase 1 [Source:HGNC Symbol;Acc:HGNC:4117]
ENSG00000167080	B4GALNT2	0.78094	-3.00786	-8.04373	2.24522	-1.33968	0.18035	0.266136	0.985399	0.916653	2.78359	0	0	0	beta-1,4-N-acetyl-galactosaminyltransferase 2 [Source:HGNC Symbol;Acc:HGNC:24136]
ENSG00000139044	B4GALNT3	3.00905	0.13223	1.09599	1.20302	0.109915	0.912477	0.939775	5.91239	2.74996	0	6.19586	2.11499	1.08107	beta-1,4-N-acetyl-galactosaminyltransferase 3 [Source:HGNC Symbol;Acc:HGNC:24137]
ENSG00000182272	B4GALNT4	6.856	-2.76173	-6.78209	0.896678	-3.07996	0.00207031	0.00515488	12.8102	12.8331	10.2065	1.03264	3.17249	1.08107	beta-1,4-N-acetyl-galactosaminyltransferase 4 [Source:HGNC Symbol;Acc:HGNC:26315]
ENSG00000086062	B4GALT1	10546.3	1.24477	2.36981	0.0523176	23.7926	3.98537e-125	9.1823e-123	6653.41	6100.33	6025.54	14913.4	15065.1	14519.9	beta-1,4-galactosyltransferase 1 [Source:HGNC Symbol;Acc:HGNC:924]
ENSG00000117411	B4GALT2	4705.59	-0.389972	-1.31037	0.070462	-5.5345	3.12113e-08	1.56896e-07	5141.81	5108.51	5762.95	4033.51	4468.97	3717.81	beta-1,4-galactosyltransferase 2 [Source:HGNC Symbol;Acc:HGNC:925]
ENSG00000158850	B4GALT3	1244	0.414997	1.3333	0.0806804	5.14371	2.69359e-07	1.2129e-06	1003.14	1111.9	1083.74	1489.07	1505.87	1270.26	beta-1,4-galactosyltransferase 3 [Source:HGNC Symbol;Acc:HGNC:926]
ENSG00000121578	B4GALT4	3225.04	0.110477	1.07959	0.0544479	2.02905	0.0424534	0.077835	3173.97	3121.2	3009.98	3387.07	3262.37	3395.65	beta-1,4-galactosyltransferase 4 [Source:HGNC Symbol;Acc:HGNC:927]
ENSG00000158470	B4GALT5	2981.47	0.627308	1.54468	0.057129	10.9806	4.73961e-28	9.22821e-27	2283.17	2324.63	2421.72	3535.77	3765.74	3557.81	beta-1,4-galactosyltransferase 5 [Source:HGNC Symbol;Acc:HGNC:928]
ENSG00000118276	B4GALT6	26.2533	-6.19874	-73.4524	1.07	-5.79319	6.90603e-09	3.73363e-08	49.2699	50.4159	55.6717	0	0	2.16214	beta-1,4-galactosyltransferase 6 [Source:HGNC Symbol;Acc:HGNC:929]
ENSG00000027847	B4GALT7	1145.88	-0.147641	-1.10776	0.104897	-1.40748	0.159285	0.240127	1293.83	1173.32	1146.84	1101.83	1283.8	875.668	beta-1,4-galactosyltransferase 7 [Source:HGNC Symbol;Acc:HGNC:930]
ENSG00000174684	B4GAT1	2060.32	0.347501	1.27235	0.0651321	5.33532	9.53753e-08	4.52771e-07	1888.02	1809.47	1743.45	2418.45	2333.89	2168.63	beta-1,4-glucuronyltransferase 1 [Source:HGNC Symbol;Acc:HGNC:15685]
ENSG00000108641	B9D1	324.841	-0.130212	-1.09445	0.114432	-1.13789	0.255164	0.354441	332.079	340.995	345.165	286.042	319.364	325.403	B9 domain containing 1 [Source:HGNC Symbol;Acc:HGNC:24123]
ENSG00000123810	B9D2	92.4357	-0.227836	-1.17108	0.202615	-1.12448	0.26081	0.360397	90.6567	100.832	107.632	91.9053	81.4271	82.1615	B9 domain containing 2 [Source:HGNC Symbol;Acc:HGNC:28636]
ENSG00000164929	BAALC	1002.11	0.937975	1.91584	0.0997168	9.40638	5.13507e-21	7.16319e-20	666.129	650.824	745.073	1239.17	1546.06	1165.4	BAALC binder of MAP3K1 and KLF4 [Source:HGNC Symbol;Acc:HGNC:14333]
ENSG00000136881	BAAT	0.487598	-0.708853	-1.6345	2.72333	-0.260289	0.79464	NA	0	0.916653	0.927862	0	0	1.08107	bile acid-CoA:amino acid N-acyltransferase [Source:HGNC Symbol;Acc:HGNC:932]
ENSG00000105393	BABAM1	1765.89	-0.101987	-1.07325	0.0691595	-1.47467	0.140302	0.216032	1853.53	1841.56	1789.85	1625.38	1858.02	1627.01	BRISC and BRCA1 A complex member 1 [Source:HGNC Symbol;Acc:HGNC:25008]
ENSG00000158019	BABAM2	651.016	0.487474	1.40199	0.0864265	5.64032	1.6973e-08	8.78123e-08	515.363	538.075	572.491	762.091	764.569	753.507	BRISC and BRCA1 A complex member 2 [Source:HGNC Symbol;Acc:HGNC:1106]
ENSG00000186318	BACE1	5298.83	0.440587	1.35716	0.0538703	8.17865	2.87039e-16	2.9568e-15	4511.15	4387.1	4590.13	6271.24	6257.2	5776.17	beta-secretase 1 [Source:HGNC Symbol;Acc:HGNC:933]
ENSG00000182240	BACE2	3775.79	0.267439	1.20367	0.0586753	4.55795	5.16559e-06	1.98579e-05	3445.94	3463.11	3371.85	4219.38	4319.87	3834.56	beta-secretase 2 [Source:HGNC Symbol;Acc:HGNC:934]
ENSG00000156273	BACH1	1554.97	0.110054	1.07927	0.064525	1.7056	0.0880825	0.145996	1547.08	1435.48	1504.99	1632.61	1602.11	1607.55	BTB domain and CNC homolog 1 [Source:HGNC Symbol;Acc:HGNC:935]
ENSG00000112182	BACH2	12.5015	-3.72692	-13.2408	0.799236	-4.6631	3.11482e-06	1.22501e-05	23.6496	20.1664	25.9801	3.09793	2.11499	0	BTB domain and CNC homolog 2 [Source:HGNC Symbol;Acc:HGNC:14078]
ENSG00000002330	BAD	1413.53	0.150456	1.10992	0.0714384	2.10609	0.0351967	0.0663881	1299.74	1332.81	1387.15	1516.95	1567.21	1377.29	BCL2 associated agonist of cell death [Source:HGNC Symbol;Acc:HGNC:936]
ENSG00000107262	BAG1	619.865	-0.606236	-1.52228	0.093772	-6.465	1.013e-10	6.53766e-10	723.283	705.823	815.591	516.322	469.528	488.645	BAG cochaperone 1 [Source:HGNC Symbol;Acc:HGNC:937]
ENSG00000112208	BAG2	2270.64	0.110069	1.07928	0.0631486	1.74301	0.081331	0.136166	2072.29	2298.05	2181.4	2374.05	2437.53	2260.52	BAG cochaperone 2 [Source:HGNC Symbol;Acc:HGNC:938]
ENSG00000151929	BAG3	3202.56	-0.0593521	-1.042	0.0562169	-1.05577	0.291073	0.393448	3186.78	3250.45	3368.14	3256.96	3122.78	3030.24	BAG cochaperone 3 [Source:HGNC Symbol;Acc:HGNC:939]
ENSG00000156735	BAG4	1370.78	0.27426	1.20937	0.0714089	3.8407	0.000122683	0.000382063	1154.89	1242.06	1324.99	1483.91	1481.55	1537.28	BAG cochaperone 4 [Source:HGNC Symbol;Acc:HGNC:940]
ENSG00000166170	BAG5	434.652	0.112371	1.081	0.104099	1.07946	0.280381	0.381532	407.955	403.327	441.662	431.645	432.516	490.807	BAG cochaperone 5 [Source:HGNC Symbol;Acc:HGNC:941]
ENSG00000204463	BAG6	16287.9	0.0624787	1.04426	0.0488025	1.28024	0.200462	0.29042	15830.4	15877.3	16098.4	17497.1	16424	15999.9	BAG cochaperone 6 [Source:HGNC Symbol;Acc:HGNC:13919]
ENSG00000140320	BAHD1	1507.12	0.206454	1.15385	0.0646133	3.19522	0.00139722	0.00359955	1412.08	1349.31	1437.26	1633.64	1616.91	1593.5	bromo adjacent homology domain containing 1 [Source:HGNC Symbol;Acc:HGNC:29153]
ENSG00000175866	BAIAP2	844.742	0.279531	1.2138	0.0827513	3.37796	0.000730244	0.00199459	769.596	722.323	797.961	986.175	922.136	870.263	BAR/IMD domain containing adaptor protein 2 [Source:HGNC Symbol;Acc:HGNC:947]
ENSG00000006453	BAIAP2L1	1271.93	-0.168966	-1.12425	0.0808451	-2.09	0.0366181	0.0687502	1310.58	1408.9	1319.42	1154.5	1340.9	1097.29	BAR/IMD domain containing adaptor protein 2 like 1 [Source:HGNC Symbol;Acc:HGNC:21649]
ENSG00000128298	BAIAP2L2	45.7705	-0.136995	-1.09961	0.286903	-0.477495	0.63301	0.721174	42.3721	51.3326	50.1046	45.4363	49.7023	35.6754	BAR/IMD domain containing adaptor protein 2 like 2 [Source:HGNC Symbol;Acc:HGNC:26203]
ENSG00000007516	BAIAP3	135.498	-0.452556	-1.36846	0.190712	-2.37297	0.0176455	0.0358513	155.693	131.998	181.861	92.9379	111.037	139.458	BAI1 associated protein 3 [Source:HGNC Symbol;Acc:HGNC:948]
ENSG00000030110	BAK1	2065.67	-0.118572	-1.08566	0.0749718	-1.58156	0.113751	0.181393	2175.76	2071.64	2204.6	1995.07	2184.79	1762.15	BCL2 antagonist/killer 1 [Source:HGNC Symbol;Acc:HGNC:949]
ENSG00000095739	BAMBI	1949.6	0.0503294	1.0355	0.0637532	0.789442	0.429854	0.537376	1992.48	1824.14	1930.88	2062.19	1921.47	1966.47	BMP and activin membrane bound inhibitor [Source:HGNC Symbol;Acc:HGNC:30251]
ENSG00000175334	BANF1	4501.23	0.351954	1.27629	0.0544939	6.4586	1.05675e-10	6.81365e-10	3843.05	4097.44	3923.93	5268.55	4902.55	4971.85	BAF nuclear assembly factor 1 [Source:HGNC Symbol;Acc:HGNC:17397]
ENSG00000125888	BANF2	0	NA	NA	NA	NA	NA	NA	0	0	0	0	0	0	BANF family member 2 [Source:HGNC Symbol;Acc:HGNC:16172]
ENSG00000153064	BANK1	152.407	0.904778	1.87226	0.176732	5.1195	3.06348e-07	1.37231e-06	103.467	110.915	103.921	215.823	155.452	224.863	B cell scaffold protein with ankyrin repeats 1 [Source:HGNC Symbol;Acc:HGNC:18233]
ENSG00000172530	BANP	636.924	-0.473223	-1.38821	0.0990626	-4.77701	1.77922e-06	7.24901e-06	719.341	740.656	761.775	604.097	532.978	462.699	BTG3 associated nuclear protein [Source:HGNC Symbol;Acc:HGNC:13450]
ENSG00000163930	BAP1	4743.69	0.069015	1.049	0.0551575	1.25123	0.210849	0.302834	4659.95	4399.02	4832.31	4991.8	4862.36	4716.72	BRCA1 associated protein 1 [Source:HGNC Symbol;Acc:HGNC:950]
ENSG00000138376	BARD1	915.885	-0.0875633	-1.06257	0.0755724	-1.15867	0.246591	0.344505	947.953	955.152	927.862	896.335	852.341	915.668	BRCA1 associated RING domain 1 [Source:HGNC Symbol;Acc:HGNC:952]
ENSG00000125492	BARHL1	0.152775	-0.797047	-1.73754	4.08047	-0.195332	0.845133	NA	0	0.916653	0	0	0	0	BarH like homeobox 1 [Source:HGNC Symbol;Acc:HGNC:953]
ENSG00000143032	BARHL2	0	NA	NA	NA	NA	NA	NA	0	0	0	0	0	0	BarH like homeobox 2 [Source:HGNC Symbol;Acc:HGNC:954]
ENSG00000131668	BARX1	3.07485	-1.73708	-3.3336	1.19507	-1.45354	0.146073	0.223601	4.92699	2.74996	6.49503	0	2.11499	2.16214	BARX homeobox 1 [Source:HGNC Symbol;Acc:HGNC:955]
ENSG00000043039	BARX2	0	NA	NA	NA	NA	NA	NA	0	0	0	0	0	0	BARX homeobox 2 [Source:HGNC Symbol;Acc:HGNC:956]
ENSG00000176788	BASP1	3655.39	-0.131418	-1.09537	0.0687746	-1.91086	0.0560232	0.0988467	3632.18	3686.78	4145.69	3230.11	3743.53	3494.02	brain abundant membrane attached signal protein 1 [Source:HGNC Symbol;Acc:HGNC:957]
ENSG00000156127	BATF	1.64621	-1.04524	-2.06371	1.61357	-0.647778	0.517129	0.618247	2.9562	2.74996	0.927862	0	0	3.24322	basic leucine zipper ATF-like transcription factor [Source:HGNC Symbol;Acc:HGNC:958]
ENSG00000168062	BATF2	9.02346	0.598089	1.51371	0.6404	0.933931	0.35034	0.456336	4.92699	9.16653	7.4229	13.4244	11.6324	7.5675	basic leucine zipper ATF-like transcription factor 2 [Source:HGNC Symbol;Acc:HGNC:25163]
ENSG00000123685	BATF3	31.6989	-2.77305	-6.83554	0.421217	-6.58343	4.5971e-11	3.08347e-10	57.1531	54.0825	54.7439	11.3591	5.28748	7.5675	basic leucine zipper ATF-like transcription factor 3 [Source:HGNC Symbol;Acc:HGNC:28915]
ENSG00000087088	BAX	1993.53	-0.0357316	-1.02508	0.063414	-0.563466	0.573118	0.668138	2000.36	1996.47	2058	1979.58	2071.63	1855.12	BCL2 associated X, apoptosis regulator [Source:HGNC Symbol;Acc:HGNC:959]
ENSG00000198604	BAZ1A	2002.42	0.102674	1.07376	0.0670884	1.53043	0.125911	0.19719	1971.78	1897.47	1924.39	2104.53	1907.72	2208.63	bromodomain adjacent to zinc finger domain 1A [Source:HGNC Symbol;Acc:HGNC:960]
ENSG00000009954	BAZ1B	6490.51	-0.261237	-1.19851	0.0495105	-5.2764	1.31746e-07	6.15499e-07	7169.76	6944.56	7115.77	6078.14	5706.24	5928.6	bromodomain adjacent to zinc finger domain 1B [Source:HGNC Symbol;Acc:HGNC:961]
ENSG00000076108	BAZ2A	2837.05	0.249425	1.18873	0.0550643	4.5297	5.9067e-06	2.25005e-05	2603.42	2636.29	2537.7	3157.82	3026.55	3060.51	bromodomain adjacent to zinc finger domain 2A [Source:HGNC Symbol;Acc:HGNC:962]
ENSG00000123636	BAZ2B	498.872	-0.417871	-1.33595	0.0961857	-4.34441	1.39649e-05	5.04972e-05	579.414	553.658	578.986	451.265	403.963	425.942	bromodomain adjacent to zinc finger domain 2B [Source:HGNC Symbol;Acc:HGNC:963]
ENSG00000105327	BBC3	212.801	0.911473	1.88097	0.147418	6.18291	6.29296e-10	3.78108e-09	152.737	139.331	151.242	262.291	321.479	249.728	BCL2 binding component 3 [Source:HGNC Symbol;Acc:HGNC:17868]
ENSG00000214413	BBIP1	250.211	-0.567205	-1.48165	0.130363	-4.35098	1.35531e-05	4.90982e-05	313.357	281.412	301.555	184.843	213.614	206.485	BBSome interacting protein 1 [Source:HGNC Symbol;Acc:HGNC:28093]
ENSG00000119636	BBOF1	107.069	0.502743	1.41691	0.200121	2.51219	0.0119984	0.0253851	107.408	78.8322	79.7961	113.591	141.704	121.08	basal body orientation factor 1 [Source:HGNC Symbol;Acc:HGNC:19855]
ENSG00000129151	BBOX1	0.152775	-0.797047	-1.73754	4.08047	-0.195332	0.845133	NA	0	0.916653	0	0	0	0	gamma-butyrobetaine hydroxylase 1 [Source:HGNC Symbol;Acc:HGNC:964]
ENSG00000174483	BBS1	461.501	0.176162	1.12987	0.10759	1.63734	0.101559	0.164551	417.809	459.243	423.105	554.53	448.378	465.942	Bardet-Biedl syndrome 1 [Source:HGNC Symbol;Acc:HGNC:966]
ENSG00000179941	BBS10	754.343	0.426327	1.34381	0.0823018	5.18004	2.21839e-07	1.00746e-06	662.188	617.824	651.359	895.302	826.961	872.425	Bardet-Biedl syndrome 10 [Source:HGNC Symbol;Acc:HGNC:26291]
ENSG00000181004	BBS12	146.663	0.0383213	1.02692	0.165763	0.231181	0.817174	0.869572	139.927	148.498	145.674	139.407	170.257	136.215	Bardet-Biedl syndrome 12 [Source:HGNC Symbol;Acc:HGNC:26648]
ENSG00000125124	BBS2	840.187	-0.0802246	-1.05718	0.0880766	-0.910851	0.362374	0.468418	940.07	820.404	830.437	748.667	875.606	825.939	Bardet-Biedl syndrome 2 [Source:HGNC Symbol;Acc:HGNC:967]
ENSG00000140463	BBS4	361.267	-0.252252	-1.19106	0.11226	-2.24703	0.024638	0.0483251	390.218	417.994	370.217	344.903	341.571	302.7	Bardet-Biedl syndrome 4 [Source:HGNC Symbol;Acc:HGNC:969]
ENSG00000163093	BBS5	516.799	0.0867336	1.06196	0.0975572	0.889054	0.373974	0.48069	502.553	498.659	502.901	582.411	523.46	490.807	Bardet-Biedl syndrome 5 [Source:HGNC Symbol;Acc:HGNC:970]
ENSG00000138686	BBS7	611.602	0.177388	1.13083	0.0885951	2.00223	0.0452599	0.0821416	594.195	549.075	578.986	638.174	630.267	678.913	Bardet-Biedl syndrome 7 [Source:HGNC Symbol;Acc:HGNC:18758]
ENSG00000122507	BBS9	424.194	-0.790048	-1.72913	0.111177	-7.10622	1.19261e-12	9.21554e-12	534.086	518.826	559.501	274.683	353.203	304.862	Bardet-Biedl syndrome 9 [Source:HGNC Symbol;Acc:HGNC:30000]
ENSG00000114439	BBX	4363.74	-0.229613	-1.17252	0.0507409	-4.52521	6.03357e-06	2.29458e-05	4644.18	4637.35	4849.01	3993.23	4008.96	4049.7	BBX high mobility group box domain containing [Source:HGNC Symbol;Acc:HGNC:14422]
ENSG00000187244	BCAM	4365.05	0.558452	1.47269	0.0657415	8.49467	1.98494e-17	2.21111e-16	3801.67	3459.45	3331.95	5393.5	5404.86	4798.88	basal cell adhesion molecule (Lutheran blood group) [Source:HGNC Symbol;Acc:HGNC:6722]
ENSG00000132692	BCAN	1.36414	0.882876	1.84405	1.66772	0.52939	0.596535	0.689218	1.9708	0	0.927862	1.03264	3.17249	1.08107	brevican [Source:HGNC Symbol;Acc:HGNC:23059]
ENSG00000075790	BCAP29	3141.6	-0.0700672	-1.04977	0.0546102	-1.28304	0.199477	0.289289	3237.03	3282.53	3134.32	3152.66	3011.75	3031.33	B cell receptor associated protein 29 [Source:HGNC Symbol;Acc:HGNC:24131]
ENSG00000185825	BCAP31	8485.47	0.192309	1.14259	0.0572486	3.35919	0.000781719	0.002121	7937.39	7773.22	8051.06	8514.15	8856.52	9780.46	B cell receptor associated protein 31 [Source:HGNC Symbol;Acc:HGNC:16695]
ENSG00000050820	BCAR1	3366.99	-0.0616995	-1.04369	0.0603789	-1.02187	0.306842	0.411025	3468.6	3378.78	3470.2	3418.05	3424.17	3042.14	BCAR1 scaffold protein, Cas family member [Source:HGNC Symbol;Acc:HGNC:971]
ENSG00000137936	BCAR3	4170.29	-0.359265	-1.28277	0.057285	-6.27154	3.57493e-10	2.18768e-09	4552.54	4656.6	4851.79	3854.86	3632.5	3473.48	BCAR3 adaptor protein, NSP family member [Source:HGNC Symbol;Acc:HGNC:973]
ENSG00000064787	BCAS1	1.00639	0.18232	1.13471	1.95137	0.0934317	0.925561	0.949027	0.985399	1.83331	0	0	1.0575	2.16214	brain enriched myelin associated protein 1 [Source:HGNC Symbol;Acc:HGNC:974]
ENSG00000116752	BCAS2	1096.72	-0.0459894	-1.03239	0.0767407	-0.599282	0.548985	0.647425	1064.23	1154.07	1123.64	996.501	1126.23	1115.67	BCAS2 pre-mRNA processing factor [Source:HGNC Symbol;Acc:HGNC:975]
ENSG00000124243	BCAS4	603.582	0.479432	1.39419	0.0946456	5.06555	4.07223e-07	1.7974e-06	468.064	491.326	553.006	714.589	730.729	663.778	breast carcinoma amplified sequence 4 [Source:HGNC Symbol;Acc:HGNC:14367]
ENSG00000060982	BCAT1	3103.05	-0.0977852	-1.07013	0.0607744	-1.60899	0.107619	0.172952	3170.03	3221.12	3232.67	2769.55	3098.46	3126.46	branched chain amino acid transaminase 1 [Source:HGNC Symbol;Acc:HGNC:976]
ENSG00000105552	BCAT2	1353.7	0.200669	1.14923	0.0718881	2.7914	0.00524799	0.0120212	1286.93	1175.15	1317.56	1514.89	1424.45	1403.23	branched chain amino acid transaminase 2 [Source:HGNC Symbol;Acc:HGNC:977]
ENSG00000107949	BCCIP	1203.23	-0.127388	-1.09231	0.0728047	-1.74972	0.0801666	0.134575	1241.6	1247.56	1279.52	1078.08	1226.69	1145.94	BRCA2 and CDKN1A interacting protein [Source:HGNC Symbol;Acc:HGNC:978]
ENSG00000186666	BCDIN3D	175.081	0.0131513	1.00916	0.14961	0.0879038	0.929953	0.95102	187.226	164.081	171.654	173.484	170.257	183.782	BCDIN3 domain containing RNA methyltransferase [Source:HGNC Symbol;Acc:HGNC:27050]
ENSG00000114200	BCHE	3880.51	1.84508	3.59273	0.0658884	28.0031	1.48888e-172	6.86078e-170	1757.95	1707.72	1604.27	6119.45	5589.92	6503.73	butyrylcholinesterase [Source:HGNC Symbol;Acc:HGNC:983]
ENSG00000248098	BCKDHA	966.645	-0.453841	-1.36968	0.0861179	-5.27	1.36426e-07	6.365e-07	1083.94	1079.82	1188.59	789.972	909.446	748.102	branched chain keto acid dehydrogenase E1 subunit alpha [Source:HGNC Symbol;Acc:HGNC:986]
ENSG00000083123	BCKDHB	486.429	-0.0801705	-1.05714	0.101047	-0.793401	0.427544	0.535117	502.553	492.243	504.757	421.319	490.678	507.023	branched chain keto acid dehydrogenase E1 subunit beta [Source:HGNC Symbol;Acc:HGNC:987]
ENSG00000103507	BCKDK	1718.03	0.245612	1.1856	0.0964187	2.54734	0.0108546	0.0232146	1652.51	1468.48	1595.92	1806.09	2215.45	1569.72	branched chain keto acid dehydrogenase kinase [Source:HGNC Symbol;Acc:HGNC:16902]
ENSG00000142867	BCL10	768.686	-0.368828	-1.2913	0.0882638	-4.17869	2.93188e-05	0.000100772	804.085	888.237	906.521	637.141	730.729	645.4	BCL10 immune signaling adaptor [Source:HGNC Symbol;Acc:HGNC:989]
ENSG00000119866	BCL11A	3.70534	-3.25089	-9.51956	1.35605	-2.39732	0.0165155	0.0337736	11.8248	2.74996	5.56717	1.03264	1.0575	0	BAF chromatin remodeling complex subunit BCL11A [Source:HGNC Symbol;Acc:HGNC:13221]
ENSG00000127152	BCL11B	0.164233	-0.797047	-1.73754	4.08047	-0.195332	0.845133	NA	0.985399	0	0	0	0	0	BAF chromatin remodeling complex subunit BCL11B [Source:HGNC Symbol;Acc:HGNC:13222]
ENSG00000171791	BCL2	46.15	0.0612608	1.04338	0.292015	0.209786	0.833835	0.882681	44.3429	55.9158	35.2588	50.5995	49.7023	41.0807	BCL2 apoptosis regulator [Source:HGNC Symbol;Acc:HGNC:990]
ENSG00000140379	BCL2A1	0.64376	-1.31644	-2.49051	2.33308	-0.564251	0.572583	NA	0.985399	0.916653	0.927862	1.03264	0	0	BCL2 related protein A1 [Source:HGNC Symbol;Acc:HGNC:991]
ENSG00000171552	BCL2L1	2888.2	-0.111236	-1.08015	0.0628625	-1.76952	0.0768075	0.129898	2817.25	2953.46	3227.1	2713.79	2844.66	2772.95	BCL2 like 1 [Source:HGNC Symbol;Acc:HGNC:992]
ENSG00000137875	BCL2L10	0	NA	NA	NA	NA	NA	NA	0	0	0	0	0	0	BCL2 like 10 [Source:HGNC Symbol;Acc:HGNC:993]
ENSG00000153094	BCL2L11	113.538	-0.911806	-1.8814	0.193735	-4.70646	2.52051e-06	1.00847e-05	135.985	165.914	142.891	89.84	67.6797	78.9183	BCL2 like 11 [Source:HGNC Symbol;Acc:HGNC:994]
ENSG00000126453	BCL2L12	852.789	-0.0738538	-1.05252	0.0855144	-0.863642	0.387785	0.495273	853.355	879.07	891.675	884.976	868.204	739.453	BCL2 like 12 [Source:HGNC Symbol;Acc:HGNC:13787]
ENSG00000099968	BCL2L13	1956.21	-0.161208	-1.11822	0.0723715	-2.22751	0.0259129	0.050539	1966.86	1993.72	2235.22	1752.4	1991.26	1797.82	BCL2 like 13 [Source:HGNC Symbol;Acc:HGNC:17164]
ENSG00000121380	BCL2L14	0.328466	-1.74626	-3.35487	3.57562	-0.488379	0.625281	NA	1.9708	0	0	0	0	0	BCL2 like 14 [Source:HGNC Symbol;Acc:HGNC:16657]
ENSG00000188761	BCL2L15	4.43184	1.09155	2.13103	0.987275	1.10562	0.26889	0.369313	2.9562	3.66661	1.85572	5.16322	1.0575	11.8918	BCL2 like 15 [Source:HGNC Symbol;Acc:HGNC:33624]
ENSG00000129473	BCL2L2	1645.76	-0.376977	-1.29862	0.0661239	-5.70107	1.19055e-08	6.26262e-08	1902.8	1774.64	1901.19	1381.68	1420.22	1494.04	BCL2 like 2 [Source:HGNC Symbol;Acc:HGNC:995]
ENSG00000258643	BCL2L2-PABPN1	3.04427	-1.7283	-3.31337	1.20818	-1.4305	0.152573	0.231701	2.9562	6.41657	4.63931	0	3.17249	1.08107	BCL2L2-PABPN1 readthrough [Source:HGNC Symbol;Acc:HGNC:42959]
ENSG00000069399	BCL3	1383.02	-0.109171	-1.07861	0.0799901	-1.3648	0.172316	0.256749	1456.42	1407.98	1441.9	1309.39	1491.07	1191.34	BCL3 transcription coactivator [Source:HGNC Symbol;Acc:HGNC:998]
ENSG00000113916	BCL6	2471.56	0.216346	1.16179	0.0618339	3.49883	0.000467312	0.00131464	2429.01	2175.22	2256.56	2735.47	2634.22	2598.9	BCL6 transcription repressor [Source:HGNC Symbol;Acc:HGNC:1001]
ENSG00000161940	BCL6B	5.50498	-1.08219	-2.11724	0.849617	-1.27373	0.202758	0.293255	3.94159	9.16653	9.27862	2.06529	3.17249	5.40536	BCL6B transcription repressor [Source:HGNC Symbol;Acc:HGNC:1002]
ENSG00000110987	BCL7A	259.597	0.0973055	1.06977	0.148147	0.656816	0.511299	0.613186	274.926	211.747	266.296	321.152	232.649	250.809	BAF chromatin remodeling complex subunit BCL7A [Source:HGNC Symbol;Acc:HGNC:1004]
ENSG00000106635	BCL7B	1545.85	-0.283298	-1.21697	0.0684614	-4.13807	3.50236e-05	0.000118989	1692.91	1596.81	1801.91	1411.62	1406.47	1365.39	BAF chromatin remodeling complex subunit BCL7B [Source:HGNC Symbol;Acc:HGNC:1005]
ENSG00000099385	BCL7C	962.905	0.0910941	1.06518	0.0821281	1.10917	0.267357	0.367536	845.472	956.986	994.668	1021.28	1013.08	945.938	BAF chromatin remodeling complex subunit BCL7C [Source:HGNC Symbol;Acc:HGNC:1006]
ENSG00000116128	BCL9	295.825	-0.303384	-1.23404	0.120408	-2.51965	0.0117473	0.0248995	330.109	301.579	348.876	266.422	272.834	255.133	BCL9 transcription coactivator [Source:HGNC Symbol;Acc:HGNC:1008]
ENSG00000186174	BCL9L	6629.79	0.149471	1.10916	0.0670506	2.22923	0.0257984	0.0503299	6416.92	6116.83	6327.09	7393.73	7371.8	6152.38	BCL9 like [Source:HGNC Symbol;Acc:HGNC:23688]
ENSG00000029363	BCLAF1	5509.6	0.0784545	1.05589	0.0666179	1.17768	0.238925	0.335524	5264	5477.92	5337.06	5722.91	5062.23	6193.46	BCL2 associated transcription factor 1 [Source:HGNC Symbol;Acc:HGNC:16863]
ENSG00000173681	BCLAF3	209.182	0.678092	1.60002	0.141181	4.803	1.56308e-06	6.44054e-06	163.576	162.248	156.809	236.475	252.741	283.241	BCLAF1 and THRAP3 family member 3 [Source:HGNC Symbol;Acc:HGNC:27413]
ENSG00000135697	BCO1	0.307419	-1.66726	-3.1761	3.37584	-0.493879	0.621392	NA	0	0.916653	0.927862	0	0	0	beta-carotene oxygenase 1 [Source:HGNC Symbol;Acc:HGNC:13815]
ENSG00000197580	BCO2	5.98117	-1.47166	-2.7734	0.828912	-1.77541	0.0758308	0.128545	8.86859	10.0832	7.4229	4.13057	1.0575	4.32429	beta-carotene oxygenase 2 [Source:HGNC Symbol;Acc:HGNC:18503]
ENSG00000183337	BCOR	1496.05	0.0651308	1.04618	0.0667184	0.976204	0.328963	0.434511	1505.69	1398.81	1482.72	1561.36	1470.98	1556.74	BCL6 corepressor [Source:HGNC Symbol;Acc:HGNC:20893]
ENSG00000186716	BCR	2219.03	-0.409144	-1.3279	0.0645	-6.34333	2.24858e-10	1.40653e-09	2530.5	2395.21	2669.46	1949.63	1954.25	1815.12	BCR activator of RhoGEF and GTPase [Source:HGNC Symbol;Acc:HGNC:1014]
ENSG00000074582	BCS1L	780.54	0.0241484	1.01688	0.0852437	0.283286	0.776958	0.838459	788.319	816.738	717.237	828.18	784.661	748.102	BCS1 homolog, ubiquinol-cytochrome c reductase complex chaperone [Source:HGNC Symbol;Acc:HGNC:1020]
ENSG00000161267	BDH1	11.6043	-1.21181	-2.31628	0.633924	-1.9116	0.0559278	0.0987279	9.85399	13.7498	25.0523	12.3917	3.17249	5.40536	3-hydroxybutyrate dehydrogenase 1 [Source:HGNC Symbol;Acc:HGNC:1027]
ENSG00000164039	BDH2	486.083	0.634019	1.55188	0.0952089	6.65924	2.75249e-11	1.88369e-10	375.437	383.161	384.135	576.215	594.312	603.238	3-hydroxybutyrate dehydrogenase 2 [Source:HGNC Symbol;Acc:HGNC:32389]
ENSG00000168398	BDKRB2	337.398	0.0656032	1.04652	0.116586	0.562704	0.573636	0.66863	340.948	313.495	334.958	374.85	308.789	351.348	bradykinin receptor B2 [Source:HGNC Symbol;Acc:HGNC:1030]
ENSG00000176697	BDNF	2220.11	0.696611	1.62069	0.0634076	10.9862	4.45058e-28	8.67769e-27	1702.77	1639.89	1740.67	2919.28	2654.31	2663.76	brain derived neurotrophic factor [Source:HGNC Symbol;Acc:HGNC:1033]
ENSG00000145734	BDP1	1416.28	-0.232114	-1.17456	0.0660934	-3.51191	0.000444896	0.0012549	1541.16	1545.48	1503.14	1293.9	1261.59	1352.42	B double prime 1, subunit of RNA polymerase III transcription initiation factor IIIB [Source:HGNC Symbol;Acc:HGNC:13652]
ENSG00000166546	BEAN1	31.3679	-0.273366	-1.20862	0.387046	-0.706288	0.480009	0.584381	21.6788	29.3329	51.9603	36.1425	28.5524	20.5404	brain expressed associated with NEDD4 1 [Source:HGNC Symbol;Acc:HGNC:24160]
ENSG00000126581	BECN1	1643.03	0.00289983	1.00201	0.0645488	0.0449247	0.964167	0.974103	1620	1623.39	1680.36	1565.49	1681.42	1687.55	beclin 1 [Source:HGNC Symbol;Acc:HGNC:1034]
ENSG00000196289	BECN2	0.869017	2.06091	4.17249	2.12006	0.972099	0.331001	0.436535	0.985399	0	0	1.03264	2.11499	1.08107	beclin 2 [Source:HGNC Symbol;Acc:HGNC:38606]
ENSG00000183092	BEGAIN	89.4144	0.170916	1.12577	0.204229	0.836884	0.402658	0.510568	79.8173	79.7488	92.7862	97.0685	95.1746	91.8911	brain enriched guanylate kinase associated [Source:HGNC Symbol;Acc:HGNC:24163]
ENSG00000177324	BEND2	0.638505	-1.28474	-2.43638	2.63067	-0.488369	0.625289	NA	0	2.74996	0	0	0	1.08107	BEN domain containing 2 [Source:HGNC Symbol;Acc:HGNC:28509]
ENSG00000188848	BEND4	0.176249	1.12651	2.18329	4.08047	0.276072	0.782492	NA	0	0	0	0	1.0575	0	BEN domain containing 4 [Source:HGNC Symbol;Acc:HGNC:23815]
ENSG00000162373	BEND5	25.8431	-4.57405	-23.8191	1.24056	-3.68708	0.000226839	0.000676114	49.2699	50.4159	49.1767	6.19586	0	0	BEN domain containing 5 [Source:HGNC Symbol;Acc:HGNC:25668]
ENSG00000151917	BEND6	147.969	-0.549263	-1.46334	0.161185	-3.40765	0.000655248	0.00180369	169.489	179.664	178.15	116.689	119.497	124.323	BEN domain containing 6 [Source:HGNC Symbol;Acc:HGNC:20871]
ENSG00000165626	BEND7	2.9675	-4.93375	-30.5637	1.53806	-3.20777	0.00133768	0.00345904	4.92699	9.16653	3.71145	0	0	0	BEN domain containing 7 [Source:HGNC Symbol;Acc:HGNC:23514]
ENSG00000167995	BEST1	4945.99	-1.23908	-2.36048	0.206178	-6.00977	1.85792e-09	1.06307e-08	6491.81	6221.32	8131.78	2318.28	3474.93	3037.81	bestrophin 1 [Source:HGNC Symbol;Acc:HGNC:12703]
ENSG00000127325	BEST3	0.779071	-3.00515	-8.02862	2.22654	-1.3497	0.177113	0.262198	0.985399	1.83331	1.85572	0	0	0	bestrophin 3 [Source:HGNC Symbol;Acc:HGNC:17105]
ENSG00000142959	BEST4	10.7655	-0.33548	-1.2618	0.59107	-0.56758	0.57032	0.666014	15.7664	8.24988	12.0622	11.3591	6.34497	10.8107	bestrophin 4 [Source:HGNC Symbol;Acc:HGNC:17106]
ENSG00000105829	BET1	571.482	-0.0904548	-1.06471	0.0936815	-0.965556	0.334266	0.439458	600.108	622.407	545.583	527.681	575.277	557.833	Bet1 golgi vesicular membrane trafficking protein [Source:HGNC Symbol;Acc:HGNC:14562]
ENSG00000177951	BET1L	1861.54	0.306908	1.23705	0.0639198	4.80145	1.57522e-06	6.48442e-06	1694.89	1610.56	1687.78	2040.5	2162.58	1972.96	Bet1 golgi vesicular membrane trafficking protein like [Source:HGNC Symbol;Acc:HGNC:19348]
ENSG00000133169	BEX1	0.328466	-1.74626	-3.35487	3.57562	-0.488379	0.625281	NA	1.9708	0	0	0	0	0	brain expressed X-linked 1 [Source:HGNC Symbol;Acc:HGNC:1036]
ENSG00000166681	BEX3	2302.99	0.441093	1.35763	0.0627452	7.02991	2.06668e-12	1.56891e-11	1875.21	2066.14	1918.82	2547.53	2739.97	2670.25	brain expressed X-linked 3 [Source:HGNC Symbol;Acc:HGNC:13388]
ENSG00000102409	BEX4	37.5292	-1.98774	-3.96614	0.354557	-5.60626	2.06748e-08	1.06012e-07	60.1093	66.9157	52.8881	17.5549	17.9774	9.72965	brain expressed X-linked 4 [Source:HGNC Symbol;Acc:HGNC:25475]
ENSG00000184515	BEX5	0	NA	NA	NA	NA	NA	NA	0	0	0	0	0	0	brain expressed X-linked 5 [Source:HGNC Symbol;Acc:HGNC:27990]
ENSG00000103429	BFAR	2401.16	-0.153036	-1.11191	0.0575006	-2.66148	0.00777986	0.0172101	2537.4	2536.38	2511.72	2306.93	2327.55	2187.01	bifunctional apoptosis regulator [Source:HGNC Symbol;Acc:HGNC:17613]
ENSG00000125864	BFSP1	37.3227	-0.415383	-1.33365	0.31967	-1.29941	0.193803	0.28287	41.3867	48.5826	38.0423	39.2405	27.4949	29.1889	beaded filament structural protein 1 [Source:HGNC Symbol;Acc:HGNC:1040]
ENSG00000170819	BFSP2	0	NA	NA	NA	NA	NA	NA	0	0	0	0	0	0	beaded filament structural protein 2 [Source:HGNC Symbol;Acc:HGNC:1041]
ENSG00000242252	BGLAP	1.10769	-2.30764	-4.95074	1.97676	-1.16739	0.243053	0.340285	0.985399	0.916653	3.71145	1.03264	0	0	bone gamma-carboxyglutamate protein [Source:HGNC Symbol;Acc:HGNC:1043]
ENSG00000182492	BGN	39901.8	1.42319	2.68177	0.0587918	24.2072	1.86695e-129	4.60871e-127	23231.8	20764	21031.8	59661	60651.6	54070.9	biglycan [Source:HGNC Symbol;Acc:HGNC:1044]
ENSG00000180535	BHLHA15	2.29053	0.183472	1.13561	1.43672	0.127702	0.898385	0.929517	0	6.41657	0	4.13057	2.11499	1.08107	basic helix-loop-helix family member a15 [Source:HGNC Symbol;Acc:HGNC:22265]
ENSG00000205899	BHLHA9	0	NA	NA	NA	NA	NA	NA	0	0	0	0	0	0	basic helix-loop-helix family member a9 [Source:HGNC Symbol;Acc:HGNC:35126]
ENSG00000198908	BHLHB9	320.507	0.251931	1.1908	0.125221	2.01188	0.0442322	0.0805196	309.415	317.162	251.451	381.045	330.996	332.97	basic helix-loop-helix family member b9 [Source:HGNC Symbol;Acc:HGNC:29353]
ENSG00000180828	BHLHE22	0	NA	NA	NA	NA	NA	NA	0	0	0	0	0	0	basic helix-loop-helix family member e22 [Source:HGNC Symbol;Acc:HGNC:11963]
ENSG00000134107	BHLHE40	4536.91	0.155217	1.11359	0.0754158	2.05814	0.0395763	0.0733186	4525.94	3846.28	4507.55	4480.64	5306.51	4554.56	basic helix-loop-helix family member e40 [Source:HGNC Symbol;Acc:HGNC:1046]
ENSG00000123095	BHLHE41	1258.77	-0.091909	-1.06578	0.0820944	-1.11955	0.262904	0.362714	1321.42	1157.73	1417.77	1223.68	1278.51	1153.5	basic helix-loop-helix family member e41 [Source:HGNC Symbol;Acc:HGNC:16617]
ENSG00000145692	BHMT	0.176249	1.12651	2.18329	4.08047	0.276072	0.782492	NA	0	0	0	0	1.0575	0	betaine--homocysteine S-methyltransferase [Source:HGNC Symbol;Acc:HGNC:1047]
ENSG00000132840	BHMT2	0.356428	2.03575	4.10035	3.19911	0.636347	0.52455	NA	0	0	0	0	1.0575	1.08107	betaine--homocysteine S-methyltransferase 2 [Source:HGNC Symbol;Acc:HGNC:1048]
ENSG00000122870	BICC1	2554.93	-0.37773	-1.2993	0.05735	-6.5864	4.5063e-11	3.02697e-10	2835.98	2839.79	2986.79	2246	2254.58	2166.47	BicC family RNA binding protein 1 [Source:HGNC Symbol;Acc:HGNC:19351]
ENSG00000151746	BICD1	477.246	-0.588445	-1.50363	0.101335	-5.80694	6.36241e-09	3.44782e-08	537.042	563.742	618.884	400.666	368.008	375.132	BICD cargo adaptor 1 [Source:HGNC Symbol;Acc:HGNC:1049]
ENSG00000185963	BICD2	2762.03	-0.296393	-1.22807	0.0667032	-4.44346	8.8523e-06	3.28169e-05	3056.71	2842.54	3235.45	2495.9	2617.3	2324.3	BICD cargo adaptor 2 [Source:HGNC Symbol;Acc:HGNC:17208]
ENSG00000135127	BICDL1	1.40799	-2.70421	-6.51701	1.91927	-1.40898	0.158842	0.239537	0	4.58326	2.78359	0	0	1.08107	BICD family like cargo adaptor 1 [Source:HGNC Symbol;Acc:HGNC:28095]
ENSG00000063169	BICRA	813.802	-0.27361	-1.20883	0.084899	-3.22276	0.0012696	0.00330217	876.019	901.07	895.387	768.287	780.431	661.616	BRD4 interacting chromatin remodeling complex associated protein [Source:HGNC Symbol;Acc:HGNC:4332]
ENSG00000015475	BID	642.202	-1.04766	-2.06718	0.0892758	-11.7351	8.42016e-32	1.93035e-30	869.122	896.487	831.364	432.678	397.618	425.942	BH3 interacting domain death agonist [Source:HGNC Symbol;Acc:HGNC:1050]
ENSG00000100290	BIK	1.57732	-4.01902	-16.2124	1.78303	-2.25404	0.0241939	0.0475689	3.94159	3.66661	1.85572	0	0	0	BCL2 interacting killer [Source:HGNC Symbol;Acc:HGNC:1051]
ENSG00000136717	BIN1	1028.45	1.15925	2.23342	0.0927554	12.498	7.65862e-36	2.13024e-34	637.553	632.491	638.369	1299.07	1648.64	1314.58	bridging integrator 1 [Source:HGNC Symbol;Acc:HGNC:1052]
ENSG00000110934	BIN2	0.918521	-3.24663	-9.49146	2.28491	-1.4209	0.155346	0.235007	0	4.58326	0.927862	0	0	0	bridging integrator 2 [Source:HGNC Symbol;Acc:HGNC:1053]
ENSG00000147439	BIN3	989.087	-0.117898	-1.08515	0.0749538	-1.57294	0.115734	0.184045	1038.61	1017.48	1032.71	986.175	965.493	894.047	bridging integrator 3 [Source:HGNC Symbol;Acc:HGNC:1054]
ENSG00000023445	BIRC3	214.379	-1.34412	-2.53875	0.146503	-9.17467	4.52948e-20	6.01495e-19	300.547	338.245	283.926	123.917	113.152	126.485	baculoviral IAP repeat containing 3 [Source:HGNC Symbol;Acc:HGNC:591]
ENSG00000089685	BIRC5	3501.09	-0.0422687	-1.02973	0.0643384	-0.656974	0.511198	0.613171	3239.01	3673.95	3743	3319.95	3470.7	3559.97	baculoviral IAP repeat containing 5 [Source:HGNC Symbol;Acc:HGNC:593]
ENSG00000115760	BIRC6	2892	-0.269687	-1.20555	0.0586918	-4.59496	4.32822e-06	1.68024e-05	3183.82	3250.45	3049.88	2533.07	2583.46	2751.33	baculoviral IAP repeat containing 6 [Source:HGNC Symbol;Acc:HGNC:13516]
ENSG00000101197	BIRC7	0.524393	2.59847	6.05646	2.75539	0.943051	0.345655	NA	0	0	0	2.06529	0	1.08107	baculoviral IAP repeat containing 7 [Source:HGNC Symbol;Acc:HGNC:13702]
ENSG00000134897	BIVM	579.435	-0.15039	-1.10987	0.096856	-1.55271	0.120492	0.190189	565.619	626.074	636.513	497.734	563.645	587.022	basic, immunoglobulin-like variable motif containing [Source:HGNC Symbol;Acc:HGNC:16034]
ENSG00000166619	BLCAP	1545.11	-0.424034	-1.34167	0.0681518	-6.2219	4.91164e-10	2.96759e-09	1791.45	1666.48	1853.87	1327.98	1279.57	1351.34	BLCAP apoptosis inducing factor [Source:HGNC Symbol;Acc:HGNC:1055]
ENSG00000259571	BLID	5.71133	-0.984301	-1.97836	0.891827	-1.10369	0.269727	0.370279	10.8394	5.49992	6.49503	8.26115	3.17249	0	BH3-like motif containing, cell death inducer [Source:HGNC Symbol;Acc:HGNC:33495]
ENSG00000136573	BLK	0.696698	1.65348	3.14591	2.39913	0.689199	0.490698	0.594514	0.985399	0	0	1.03264	0	2.16214	BLK proto-oncogene, Src family tyrosine kinase [Source:HGNC Symbol;Acc:HGNC:1057]
ENSG00000197299	BLM	411.773	-0.44203	-1.35851	0.119345	-3.70379	0.000212399	0.000637384	464.123	505.076	453.725	367.621	286.581	393.51	BLM RecQ like helicase [Source:HGNC Symbol;Acc:HGNC:1058]
ENSG00000108578	BLMH	2209.95	0.0917955	1.0657	0.0609569	1.50591	0.132091	0.205264	2174.77	2087.22	2157.28	2351.33	2161.52	2327.55	bleomycin hydrolase [Source:HGNC Symbol;Acc:HGNC:1059]
ENSG00000095585	BLNK	0	NA	NA	NA	NA	NA	NA	0	0	0	0	0	0	B cell linker [Source:HGNC Symbol;Acc:HGNC:14211]
ENSG00000135441	BLOC1S1	501.202	-0.224001	-1.16797	0.0958409	-2.33722	0.0194278	0.0390648	511.422	559.158	549.294	455.396	482.218	449.726	biogenesis of lysosomal organelles complex 1 subunit 1 [Source:HGNC Symbol;Acc:HGNC:4200]
ENSG00000196072	BLOC1S2	340.108	-0.425079	-1.34265	0.118894	-3.57527	0.000349869	0.00101078	359.671	421.66	387.846	286.042	265.431	319.997	biogenesis of lysosomal organelles complex 1 subunit 2 [Source:HGNC Symbol;Acc:HGNC:20984]
ENSG00000189114	BLOC1S3	686.063	0.079649	1.05676	0.0857651	0.928688	0.353051	0.459262	698.648	646.24	656.926	740.405	673.624	700.535	biogenesis of lysosomal organelles complex 1 subunit 3 [Source:HGNC Symbol;Acc:HGNC:20914]
ENSG00000186222	BLOC1S4	464.166	0.306547	1.23674	0.101494	3.02034	0.00252489	0.00617881	380.364	417.077	447.23	492.571	524.518	523.239	biogenesis of lysosomal organelles complex 1 subunit 4 [Source:HGNC Symbol;Acc:HGNC:24206]
ENSG00000188428	BLOC1S5	449.337	0.139243	1.10133	0.109648	1.26991	0.204118	0.295036	380.364	445.493	456.508	424.417	482.218	507.023	biogenesis of lysosomal organelles complex 1 subunit 5 [Source:HGNC Symbol;Acc:HGNC:18561]
ENSG00000104164	BLOC1S6	1774.46	-0.00963484	-1.0067	0.0665741	-0.144724	0.884929	0.920065	1689.96	1809.47	1840.88	1681.14	1772.36	1852.96	biogenesis of lysosomal organelles complex 1 subunit 6 [Source:HGNC Symbol;Acc:HGNC:8549]
ENSG00000106605	BLVRA	922.505	-0.158986	-1.1165	0.0839362	-1.89413	0.0582083	0.102206	920.362	1021.15	977.967	826.115	958.091	831.344	biliverdin reductase A [Source:HGNC Symbol;Acc:HGNC:1062]
ENSG00000090013	BLVRB	1303.75	0.334813	1.26121	0.0751006	4.45819	8.26564e-06	3.07582e-05	1203.17	1130.23	1126.42	1402.33	1584.13	1376.2	biliverdin reductase B [Source:HGNC Symbol;Acc:HGNC:1063]
ENSG00000117475	BLZF1	682.317	0.0826795	1.05898	0.0854683	0.96737	0.333359	0.438765	646.422	659.99	681.979	744.536	683.142	677.832	basic leucine zipper nuclear factor 1 [Source:HGNC Symbol;Acc:HGNC:1065]
ENSG00000166780	BMERB1	1386.18	-0.066739	-1.04735	0.0721619	-0.924851	0.355043	0.461073	1392.37	1377.73	1484.58	1319.72	1455.11	1287.56	bMERB domain containing 1 [Source:HGNC Symbol;Acc:HGNC:19213]
ENSG00000104081	BMF	370.942	-0.429896	-1.34714	0.113436	-3.78975	0.000150796	0.000462835	431.605	390.494	455.58	330.446	328.881	288.646	Bcl2 modifying factor [Source:HGNC Symbol;Acc:HGNC:24132]
ENSG00000168283	BMI1	1585.06	-0.15482	-1.11328	0.0684348	-2.2623	0.0236787	0.0467021	1573.68	1690.31	1745.31	1430.21	1524.91	1545.93	BMI1 proto-oncogene, polycomb ring finger [Source:HGNC Symbol;Acc:HGNC:1066]
ENSG00000168487	BMP1	8275.71	0.777243	1.71385	0.0607825	12.7873	1.93099e-37	5.80303e-36	6617.94	6063.66	5616.35	10737.4	10492.5	10126.4	bone morphogenetic protein 1 [Source:HGNC Symbol;Acc:HGNC:1067]
ENSG00000163217	BMP10	0	NA	NA	NA	NA	NA	NA	0	0	0	0	0	0	bone morphogenetic protein 10 [Source:HGNC Symbol;Acc:HGNC:20869]
ENSG00000130385	BMP15	0	NA	NA	NA	NA	NA	NA	0	0	0	0	0	0	bone morphogenetic protein 15 [Source:HGNC Symbol;Acc:HGNC:1068]
ENSG00000125845	BMP2	426.829	-1.69349	-3.23438	0.110169	-15.3717	2.53401e-53	1.25108e-51	676.969	640.74	638.369	183.811	217.844	203.242	bone morphogenetic protein 2 [Source:HGNC Symbol;Acc:HGNC:1069]
ENSG00000152785	BMP3	40.6888	-2.44144	-5.43184	0.357327	-6.83251	8.344e-12	5.97036e-11	66.0217	64.1657	76.0847	16.5223	12.6899	8.64858	bone morphogenetic protein 3 [Source:HGNC Symbol;Acc:HGNC:1070]
ENSG00000125378	BMP4	464.638	0.316869	1.24562	0.101213	3.13073	0.00174375	0.00441089	406.97	415.244	419.394	549.366	528.748	468.104	bone morphogenetic protein 4 [Source:HGNC Symbol;Acc:HGNC:1071]
ENSG00000112175	BMP5	0.489116	-0.739686	-1.66981	2.71991	-0.271953	0.785658	NA	0.985399	0.916653	0	1.03264	0	0	bone morphogenetic protein 5 [Source:HGNC Symbol;Acc:HGNC:1072]
ENSG00000153162	BMP6	260.453	0.0892168	1.06379	0.142407	0.626492	0.530992	0.631381	242.408	267.663	246.811	250.932	228.419	326.484	bone morphogenetic protein 6 [Source:HGNC Symbol;Acc:HGNC:1073]
ENSG00000101144	BMP7	6.17221	-2.95171	-7.73666	0.986579	-2.99186	0.0027728	0.00673068	7.88319	14.6664	10.2065	0	2.11499	2.16214	bone morphogenetic protein 7 [Source:HGNC Symbol;Acc:HGNC:1074]
ENSG00000183682	BMP8A	5.33657	-0.211349	-1.15777	0.83897	-0.251915	0.801107	0.857425	9.85399	4.58326	2.78359	5.16322	4.22998	5.40536	bone morphogenetic protein 8a [Source:HGNC Symbol;Acc:HGNC:21650]
ENSG00000116985	BMP8B	2.53546	0.767584	1.70242	1.21599	0.63124	0.527884	0.628441	0.985399	1.83331	2.78359	1.03264	3.17249	5.40536	bone morphogenetic protein 8b [Source:HGNC Symbol;Acc:HGNC:1075]
ENSG00000164619	BMPER	560.109	-0.535888	-1.44983	0.097502	-5.49618	3.88109e-08	1.92785e-07	704.56	672.823	611.461	437.841	439.918	494.05	BMP binding endothelial regulator [Source:HGNC Symbol;Acc:HGNC:24154]
ENSG00000107779	BMPR1A	1737.72	0.475448	1.39035	0.0611828	7.77093	7.79113e-15	7.10922e-14	1477.11	1418.98	1466.02	2018.82	2034.62	2010.79	bone morphogenetic protein receptor type 1A [Source:HGNC Symbol;Acc:HGNC:1076]
ENSG00000138696	BMPR1B	234.067	0.0199813	1.01395	0.141743	0.140968	0.887895	0.921837	222.7	262.163	212.48	266.422	213.614	227.025	bone morphogenetic protein receptor type 1B [Source:HGNC Symbol;Acc:HGNC:1077]
ENSG00000204217	BMPR2	4285.01	0.0584244	1.04133	0.0539969	1.08199	0.279255	0.380224	4198.78	4201.02	4194.86	4442.43	4143.27	4529.69	bone morphogenetic protein receptor type 2 [Source:HGNC Symbol;Acc:HGNC:1078]
ENSG00000165733	BMS1	2739.07	0.0683123	1.04849	0.0611726	1.11671	0.264116	0.364095	2638.9	2815.96	2567.39	2793.3	2690.27	2928.62	BMS1 ribosome biogenesis factor [Source:HGNC Symbol;Acc:HGNC:23505]
ENSG00000164603	BMT2	708.913	0.378873	1.30033	0.0946783	4.00169	6.28923e-05	0.000205295	562.663	626.074	659.71	723.883	869.261	811.885	base methyltransferase of 25S rRNA 2 homolog [Source:HGNC Symbol;Acc:HGNC:26475]
ENSG00000102010	BMX	0	NA	NA	NA	NA	NA	NA	0	0	0	0	0	0	BMX non-receptor tyrosine kinase [Source:HGNC Symbol;Acc:HGNC:1079]
ENSG00000169594	BNC1	0.164233	-0.797047	-1.73754	4.08047	-0.195332	0.845133	NA	0.985399	0	0	0	0	0	basonuclin 1 [Source:HGNC Symbol;Acc:HGNC:1081]
ENSG00000173068	BNC2	1399.35	0.0476741	1.0336	0.0681325	0.699726	0.484098	0.588375	1374.63	1406.15	1348.18	1502.5	1391.66	1372.96	basonuclin 2 [Source:HGNC Symbol;Acc:HGNC:30988]
ENSG00000113734	BNIP1	350.432	-0.0487187	-1.03435	0.120786	-0.403348	0.686692	0.766664	347.846	384.994	335.886	296.369	378.583	358.916	BCL2 interacting protein 1 [Source:HGNC Symbol;Acc:HGNC:1082]
ENSG00000176171	BNIP3	6185.51	-0.504664	-1.41879	0.161332	-3.1281	0.0017594	0.00444724	7453.56	6687.9	7627.95	4380.47	6157.79	4805.37	BCL2 interacting protein 3 [Source:HGNC Symbol;Acc:HGNC:1084]
ENSG00000104765	BNIP3L	12631.8	0.089717	1.06416	0.0697871	1.28558	0.198589	0.288159	12172.6	11550.7	12993.8	11730.8	14489.8	12852.9	BCL2 interacting protein 3 like [Source:HGNC Symbol;Acc:HGNC:1085]
ENSG00000189325	BNIP5	0.309287	-1.67366	-3.19023	3.66018	-0.457261	0.647483	NA	0	0	1.85572	0	0	0	BCL2 interacting protein 5 [Source:HGNC Symbol;Acc:HGNC:33769]
ENSG00000163141	BNIPL	7.57801	-0.362921	-1.28603	0.788647	-0.460181	0.645386	0.732257	10.8394	2.74996	12.0622	13.4244	4.22998	2.16214	BCL2 interacting protein like [Source:HGNC Symbol;Acc:HGNC:16976]
ENSG00000144857	BOC	325.124	-0.160516	-1.11769	0.121978	-1.31594	0.188195	0.275857	366.568	310.745	352.588	304.63	339.456	276.754	BOC cell adhesion associated, oncogene regulated [Source:HGNC Symbol;Acc:HGNC:17173]
ENSG00000145919	BOD1	2000.22	-0.847724	-1.79966	0.0676464	-12.5317	5.00793e-36	1.41007e-34	2422.11	2587.71	2704.72	1451.9	1490.01	1344.85	biorientation of chromosomes in cell division 1 [Source:HGNC Symbol;Acc:HGNC:25114]
ENSG00000038219	BOD1L1	2245.03	-0.0238492	-1.01667	0.0628013	-0.379756	0.704127	0.781082	2228.97	2338.38	2223.16	2287.31	2086.44	2305.93	biorientation of chromosomes in cell division 1 like 1 [Source:HGNC Symbol;Acc:HGNC:31792]
ENSG00000228075	BOD1L2	0	NA	NA	NA	NA	NA	NA	0	0	0	0	0	0	biorientation of chromosomes in cell division 1 like 2 [Source:HGNC Symbol;Acc:HGNC:28505]
ENSG00000176720	BOK	1831.77	0.14662	1.10697	0.0757705	1.93506	0.0529835	0.0943264	1639.7	1714.14	1862.22	1889.74	2110.76	1774.04	BCL2 family apoptosis regulator BOK [Source:HGNC Symbol;Acc:HGNC:1087]
ENSG00000178096	BOLA1	41.3045	1.48611	2.80132	0.316335	4.69789	2.62867e-06	1.04783e-05	26.6058	19.2497	19.4851	67.1218	62.3922	52.9725	bolA family member 1 [Source:HGNC Symbol;Acc:HGNC:24263]
ENSG00000163170	BOLA3	382.234	-0.491328	-1.40574	0.120987	-4.06099	4.88653e-05	0.000162578	417.809	476.66	445.374	281.912	374.353	297.295	bolA family member 3 [Source:HGNC Symbol;Acc:HGNC:24415]
ENSG00000152430	BOLL	0	NA	NA	NA	NA	NA	NA	0	0	0	0	0	0	boule homolog, RNA binding protein [Source:HGNC Symbol;Acc:HGNC:14273]
ENSG00000261236	BOP1	6852.48	0.0991451	1.07114	0.0539468	1.83783	0.0660876	0.114086	6665.24	6441.32	6745.56	7499.06	7003.79	6759.94	BOP1 ribosomal biogenesis factor [Source:HGNC Symbol;Acc:HGNC:15519]
ENSG00000165714	BORCS5	202.118	-0.156606	-1.11466	0.143674	-1.09001	0.275709	0.376583	214.817	208.08	216.192	166.256	203.039	204.323	BLOC-1 related complex subunit 5 [Source:HGNC Symbol;Acc:HGNC:17950]
ENSG00000196544	BORCS6	511.271	-0.132766	-1.09639	0.0983547	-1.34987	0.177058	0.262173	503.539	518.826	581.77	499.8	464.24	499.455	BLOC-1 related complex subunit 6 [Source:HGNC Symbol;Acc:HGNC:25939]
ENSG00000166275	BORCS7	250.229	-0.300179	-1.2313	0.14104	-2.12832	0.0333107	0.0631929	258.174	278.663	291.349	183.811	258.029	231.349	BLOC-1 related complex subunit 7 [Source:HGNC Symbol;Acc:HGNC:23516]
ENSG00000254901	BORCS8	328.441	-0.23703	-1.17856	0.119757	-1.97926	0.0477864	0.0863077	363.612	347.411	355.371	319.087	325.709	259.457	BLOC-1 related complex subunit 8 [Source:HGNC Symbol;Acc:HGNC:37247]
ENSG00000172331	BPGM	1290.09	-0.968147	-1.95633	0.0710036	-13.6352	2.47396e-42	8.76925e-41	1715.58	1640.81	1765.72	835.409	907.331	875.668	bisphosphoglycerate mutase [Source:HGNC Symbol;Acc:HGNC:1093]
ENSG00000137274	BPHL	651.168	-0.150908	-1.11027	0.0938828	-1.60741	0.107964	0.173404	659.232	638.907	757.135	581.378	626.037	644.319	biphenyl hydrolase like [Source:HGNC Symbol;Acc:HGNC:1094]
ENSG00000198183	BPIFA1	0	NA	NA	NA	NA	NA	NA	0	0	0	0	0	0	BPI fold containing family A member 1 [Source:HGNC Symbol;Acc:HGNC:15749]
ENSG00000131050	BPIFA2	0	NA	NA	NA	NA	NA	NA	0	0	0	0	0	0	BPI fold containing family A member 2 [Source:HGNC Symbol;Acc:HGNC:16203]
ENSG00000131059	BPIFA3	0	NA	NA	NA	NA	NA	NA	0	0	0	0	0	0	BPI fold containing family A member 3 [Source:HGNC Symbol;Acc:HGNC:16204]
ENSG00000125999	BPIFB1	0	NA	NA	NA	NA	NA	NA	0	0	0	0	0	0	BPI fold containing family B member 1 [Source:HGNC Symbol;Acc:HGNC:16108]
ENSG00000078898	BPIFB2	0.511072	1.0724	2.10292	2.68394	0.39956	0.68948	NA	0	0	0.927862	0	1.0575	1.08107	BPI fold containing family B member 2 [Source:HGNC Symbol;Acc:HGNC:16177]
ENSG00000186190	BPIFB3	0	NA	NA	NA	NA	NA	NA	0	0	0	0	0	0	BPI fold containing family B member 3 [Source:HGNC Symbol;Acc:HGNC:16178]
ENSG00000186191	BPIFB4	0.673436	0.167777	1.12333	2.31826	0.0723721	0.942306	NA	0.985399	0.916653	0	0	1.0575	1.08107	BPI fold containing family B member 4 [Source:HGNC Symbol;Acc:HGNC:16179]
ENSG00000167104	BPIFB6	0	NA	NA	NA	NA	NA	NA	0	0	0	0	0	0	BPI fold containing family B member 6 [Source:HGNC Symbol;Acc:HGNC:16504]
ENSG00000162813	BPNT1	952.909	0.241977	1.18261	0.0757701	3.19357	0.00140524	0.00361752	863.209	868.987	887.036	975.848	1056.44	1065.94	3'(2'), 5'-bisphosphate nucleotidase 1 [Source:HGNC Symbol;Acc:HGNC:1096]
ENSG00000104331	BPNT2	16477.4	0.34654	1.27151	0.050852	6.81467	9.44789e-12	6.72196e-11	15021.4	14365.8	14136.9	18605.1	17544.9	19190.1	3'(2'), 5'-bisphosphate nucleotidase 2 [Source:HGNC Symbol;Acc:HGNC:26019]
ENSG00000171634	BPTF	2222.71	-0.0776567	-1.0553	0.0672178	-1.1553	0.247968	0.346079	2340.32	2273.3	2234.29	2295.57	1971.17	2221.6	bromodomain PHD finger transcription factor [Source:HGNC Symbol;Acc:HGNC:3581]
ENSG00000157764	BRAF	266.353	-0.287123	-1.2202	0.125496	-2.2879	0.0221433	0.0440571	306.459	268.579	303.411	242.671	231.591	245.403	B-Raf proto-oncogene, serine/threonine kinase [Source:HGNC Symbol;Acc:HGNC:1097]
ENSG00000089234	BRAP	642.903	0.061025	1.04321	0.0908611	0.67163	0.501819	0.604703	594.195	692.073	601.255	652.631	655.647	661.616	BRCA1 associated protein [Source:HGNC Symbol;Acc:HGNC:1099]
ENSG00000106009	BRAT1	1985.43	-0.105044	-1.07553	0.0668241	-1.57194	0.115964	0.184263	2142.26	2042.3	1989.34	2019.85	1941.56	1777.28	BRCA1 associated ATM activator 1 [Source:HGNC Symbol;Acc:HGNC:21701]
ENSG00000012048	BRCA1	1112.93	-0.554359	-1.46852	0.0901621	-6.14847	7.82332e-10	4.64959e-09	1236.68	1433.65	1301.79	953.13	778.317	974.046	BRCA1 DNA repair associated [Source:HGNC Symbol;Acc:HGNC:1100]
ENSG00000139618	BRCA2	722.338	-0.301698	-1.23259	0.0933633	-3.23144	0.0012317	0.00321324	773.538	843.321	775.693	678.447	566.817	696.21	BRCA2 DNA repair associated [Source:HGNC Symbol;Acc:HGNC:1101]
ENSG00000204256	BRD2	10076	-0.033084	-1.0232	0.0474333	-0.697485	0.485499	0.589663	10003.8	10104.3	10466.3	10199.4	9698.29	9983.7	bromodomain containing 2 [Source:HGNC Symbol;Acc:HGNC:1103]
ENSG00000169925	BRD3	1281.62	-0.141119	-1.10276	0.0702637	-2.00843	0.0445981	0.081047	1373.65	1275.06	1384.37	1211.29	1262.65	1182.69	bromodomain containing 3 [Source:HGNC Symbol;Acc:HGNC:1104]
ENSG00000141867	BRD4	5309.11	0.326874	1.25429	0.0625502	5.22578	1.73426e-07	7.98613e-07	4706.26	4599.76	4824.88	5792.1	6454.95	5476.71	bromodomain containing 4 [Source:HGNC Symbol;Acc:HGNC:13575]
ENSG00000166164	BRD7	1352.15	0.377832	1.29939	0.0723306	5.22369	1.75392e-07	8.0713e-07	1082.95	1236.56	1208.08	1567.55	1481.55	1536.2	bromodomain containing 7 [Source:HGNC Symbol;Acc:HGNC:14310]
ENSG00000112983	BRD8	2251.75	-0.0191448	-1.01336	0.0659458	-0.290311	0.771578	0.834766	2311.75	2320.97	2167.49	2312.09	2065.29	2332.95	bromodomain containing 8 [Source:HGNC Symbol;Acc:HGNC:19874]
ENSG00000028310	BRD9	1855.39	-0.293093	-1.22526	0.0702315	-4.17324	3.00292e-05	0.000102983	1957.99	2124.8	2046.86	1808.16	1552.4	1642.15	bromodomain containing 9 [Source:HGNC Symbol;Acc:HGNC:25818]
ENSG00000137948	BRDT	0	NA	NA	NA	NA	NA	NA	0	0	0	0	0	0	bromodomain testis associated [Source:HGNC Symbol;Acc:HGNC:1105]
ENSG00000185024	BRF1	1341.97	0.128488	1.09315	0.0683411	1.8801	0.0600948	0.105079	1260.32	1244.81	1341.69	1443.64	1393.78	1367.56	BRF1 RNA polymerase III transcription initiation factor subunit [Source:HGNC Symbol;Acc:HGNC:11551]
ENSG00000104221	BRF2	1459.98	-0.0146428	-1.0102	0.0739883	-0.197907	0.843118	0.888765	1507.66	1400.65	1493.86	1332.11	1565.09	1460.53	BRF2 RNA polymerase III transcription initiation factor subunit [Source:HGNC Symbol;Acc:HGNC:17298]
ENSG00000164713	BRI3	3581.14	-0.255366	-1.19364	0.0721827	-3.53778	0.000403506	0.00114917	3709.04	3877.44	4104.86	3031.84	3665.28	3098.35	brain protein I3 [Source:HGNC Symbol;Acc:HGNC:1109]
ENSG00000184992	BRI3BP	926.356	0.00621132	1.00431	0.0892546	0.069591	0.944519	0.961281	927.26	886.403	959.409	972.75	804.754	1007.56	BRI3 binding protein [Source:HGNC Symbol;Acc:HGNC:14251]
ENSG00000182685	BRICD5	104.437	-1.11028	-2.15887	0.218779	-5.07488	3.87747e-07	1.71637e-06	170.474	142.998	115.055	82.6115	57.1047	58.3779	BRICHOS domain containing 5 [Source:HGNC Symbol;Acc:HGNC:28309]
ENSG00000078725	BRINP1	27.3177	-2.45128	-5.469	0.42867	-5.71833	1.07578e-08	5.69574e-08	47.2991	44.916	46.3931	9.29379	9.51746	6.48643	BMP/retinoic acid inducible neural specific 1 [Source:HGNC Symbol;Acc:HGNC:2687]
ENSG00000198797	BRINP2	7.88415	-0.713193	-1.63943	0.705023	-1.01159	0.311735	0.416128	12.8102	6.41657	10.2065	9.29379	3.17249	5.40536	BMP/retinoic acid inducible neural specific 2 [Source:HGNC Symbol;Acc:HGNC:13746]
ENSG00000162670	BRINP3	127.63	3.0035	8.01943	0.216029	13.9032	6.05313e-44	2.24339e-42	31.5328	25.6663	27.8359	230.28	209.384	241.079	BMP/retinoic acid inducible neural specific 3 [Source:HGNC Symbol;Acc:HGNC:22393]
ENSG00000136492	BRIP1	1475.53	-0.0213385	-1.0149	0.0773556	-0.275849	0.782664	0.842944	1443.61	1534.48	1480.87	1509.72	1300.72	1583.77	BRCA1 interacting protein C-terminal helicase 1 [Source:HGNC Symbol;Acc:HGNC:20473]
ENSG00000113460	BRIX1	1809.78	-0.0930298	-1.06661	0.0678557	-1.37099	0.170377	0.254282	1833.83	1966.22	1803.76	1725.55	1664.5	1864.85	biogenesis of ribosomes BRX1 [Source:HGNC Symbol;Acc:HGNC:24170]
ENSG00000254999	BRK1	3496.74	0.0381816	1.02682	0.064025	0.596354	0.550939	0.649102	3439.04	3407.2	3504.53	3215.65	3634.61	3779.43	BRICK1 subunit of SCAR/WAVE actin nucleating complex [Source:HGNC Symbol;Acc:HGNC:23057]
ENSG00000174744	BRMS1	1876.7	0.0527469	1.03724	0.0650963	0.810291	0.417773	0.525983	1741.2	1836.97	1948.51	1886.64	1969.06	1877.82	BRMS1 transcriptional repressor and anoikis regulator [Source:HGNC Symbol;Acc:HGNC:17262]
ENSG00000100916	BRMS1L	375.499	-0.00779961	-1.00542	0.112225	-0.0694997	0.944592	0.961281	357.7	415.244	356.299	374.85	352.146	396.753	BRMS1 like transcriptional repressor [Source:HGNC Symbol;Acc:HGNC:20512]
ENSG00000162819	BROX	1594.86	0.0621816	1.04404	0.0657355	0.945936	0.344181	0.450138	1473.17	1593.14	1614.48	1609.89	1620.08	1658.36	BRO1 domain and CAAX motif containing [Source:HGNC Symbol;Acc:HGNC:26512]
ENSG00000156983	BRPF1	1417.79	-0.052356	-1.03696	0.0713737	-0.733548	0.463224	0.567948	1490.91	1433.65	1406.64	1502.5	1328.21	1344.85	bromodomain and PHD finger containing 1 [Source:HGNC Symbol;Acc:HGNC:14255]
ENSG00000096070	BRPF3	1901.23	-0.185276	-1.13703	0.0613222	-3.02135	0.00251651	0.00616158	2043.72	1990.05	2035.73	1804.03	1705.74	1828.09	bromodomain and PHD finger containing 3 [Source:HGNC Symbol;Acc:HGNC:14256]
ENSG00000102239	BRS3	0	NA	NA	NA	NA	NA	NA	0	0	0	0	0	0	bombesin receptor subtype 3 [Source:HGNC Symbol;Acc:HGNC:1113]
ENSG00000160469	BRSK1	579.222	-0.798665	-1.73949	0.0944165	-8.45896	2.69774e-17	2.97634e-16	762.699	707.656	736.722	426.482	453.665	388.105	BR serine/threonine kinase 1 [Source:HGNC Symbol;Acc:HGNC:18994]
ENSG00000174672	BRSK2	194.09	-1.44331	-2.71945	0.158563	-9.10248	8.8291e-20	1.14712e-18	305.474	274.079	271.864	87.7747	123.727	101.621	BR serine/threonine kinase 2 [Source:HGNC Symbol;Acc:HGNC:11405]
ENSG00000185658	BRWD1	1534.76	0.013027	1.00907	0.0806568	0.161512	0.871691	0.910552	1594.37	1567.48	1421.48	1487.01	1412.81	1725.39	bromodomain and WD repeat domain containing 1 [Source:HGNC Symbol;Acc:HGNC:12760]
ENSG00000165288	BRWD3	726.387	0.0832265	1.05938	0.0861755	0.965779	0.334155	0.439353	754.815	703.989	657.854	752.797	716.982	771.885	bromodomain and WD repeat domain containing 3 [Source:HGNC Symbol;Acc:HGNC:17342]
ENSG00000168000	BSCL2	1560.24	0.561819	1.47613	0.0779541	7.20705	5.71787e-13	4.53493e-12	1295.8	1257.65	1227.56	1801.96	2080.09	1698.36	BSCL2 lipid droplet biogenesis associated, seipin [Source:HGNC Symbol;Acc:HGNC:15832]
ENSG00000160058	BSDC1	1501.94	-0.0768368	-1.0547	0.0648271	-1.18526	0.235916	0.332054	1535.25	1529.89	1560.66	1446.73	1519.62	1419.45	BSD domain containing 1 [Source:HGNC Symbol;Acc:HGNC:25501]
ENSG00000172270	BSG	38407.9	0.240086	1.18106	0.0579806	4.14079	3.46109e-05	0.000117702	37195.8	34323.2	34140.7	44686.6	41165.1	38935.9	basigin (Ok blood group) [Source:HGNC Symbol;Acc:HGNC:1116]
ENSG00000164061	BSN	23.9713	0.0756524	1.05384	0.423781	0.178518	0.858316	0.90046	29.562	20.1664	20.413	25.8161	34.8973	12.9729	bassoon presynaptic cytomatrix protein [Source:HGNC Symbol;Acc:HGNC:1117]
ENSG00000162399	BSND	0	NA	NA	NA	NA	NA	NA	0	0	0	0	0	0	barttin CLCNK type accessory subunit beta [Source:HGNC Symbol;Acc:HGNC:16512]
ENSG00000188334	BSPH1	0	NA	NA	NA	NA	NA	NA	0	0	0	0	0	0	binder of sperm protein homolog 1 [Source:HGNC Symbol;Acc:HGNC:33906]
ENSG00000119411	BSPRY	0	NA	NA	NA	NA	NA	NA	0	0	0	0	0	0	B-box and SPRY domain containing [Source:HGNC Symbol;Acc:HGNC:18232]
ENSG00000109743	BST1	1150.44	1.54894	2.92601	0.0837909	18.4857	2.68954e-76	2.44606e-74	638.538	578.408	541.871	1605.76	1855.9	1682.15	bone marrow stromal cell antigen 1 [Source:HGNC Symbol;Acc:HGNC:1118]
ENSG00000130303	BST2	47.7028	0.551443	1.46555	0.283924	1.94222	0.0521108	0.0930644	43.3575	41.2494	31.5473	61.9586	48.6448	59.459	bone marrow stromal cell antigen 2 [Source:HGNC Symbol;Acc:HGNC:1119]
ENSG00000188909	BSX	0	NA	NA	NA	NA	NA	NA	0	0	0	0	0	0	brain specific homeobox [Source:HGNC Symbol;Acc:HGNC:20450]
ENSG00000095564	BTAF1	2507.9	0.53412	1.44806	0.0658336	8.11318	4.93122e-16	4.95776e-15	2221.09	1924.05	2002.33	2860.42	2977.91	3061.6	B-TFIID TATA-box binding protein associated factor 1 [Source:HGNC Symbol;Acc:HGNC:17307]
ENSG00000064726	BTBD1	1981.92	-0.411131	-1.32973	0.0682479	-6.02408	1.7007e-09	9.78314e-09	2128.46	2274.22	2383.68	1603.7	1702.57	1798.9	BTB domain containing 1 [Source:HGNC Symbol;Acc:HGNC:1120]
ENSG00000148925	BTBD10	1075.65	0.104971	1.07547	0.071576	1.46656	0.142495	0.218994	1025.8	1016.57	1067.04	1081.18	1136.81	1126.48	BTB domain containing 10 [Source:HGNC Symbol;Acc:HGNC:21445]
ENSG00000151136	BTBD11	3.16348	-2.99773	-7.98741	1.4305	-2.09558	0.0361192	0.0678874	4.92699	10.0832	1.85572	0	2.11499	0	BTB domain containing 11 [Source:HGNC Symbol;Acc:HGNC:23844]
ENSG00000138152	BTBD16	2.03393	-3.30182	-9.86156	1.66336	-1.98503	0.0471413	0.0852986	1.9708	6.41657	2.78359	1.03264	0	0	BTB domain containing 16 [Source:HGNC Symbol;Acc:HGNC:26340]
ENSG00000204347	BTBD17	0	NA	NA	NA	NA	NA	NA	0	0	0	0	0	0	BTB domain containing 17 [Source:HGNC Symbol;Acc:HGNC:33758]
ENSG00000133243	BTBD2	3677.63	-0.00488189	-1.00339	0.0710744	-0.068687	0.945239	0.961656	3552.36	3460.36	4038.98	3744.37	3901.1	3368.62	BTB domain containing 2 [Source:HGNC Symbol;Acc:HGNC:15504]
ENSG00000132640	BTBD3	705.731	-1.44538	-2.72335	0.0885052	-16.331	5.93581e-60	3.49177e-58	987.369	1027.57	1081.89	362.458	389.158	385.943	BTB domain containing 3 [Source:HGNC Symbol;Acc:HGNC:15854]
ENSG00000011114	BTBD7	1342.57	0.22126	1.16575	0.0665553	3.32445	0.000885921	0.00237887	1267.22	1199.9	1252.61	1456.03	1419.16	1460.53	BTB domain containing 7 [Source:HGNC Symbol;Acc:HGNC:18269]
ENSG00000189195	BTBD8	15.1037	-0.607396	-1.52351	0.490373	-1.23864	0.215478	0.308107	19.708	19.2497	15.7737	13.4244	10.575	11.8918	BTB domain containing 8 [Source:HGNC Symbol;Acc:HGNC:21019]
ENSG00000174808	BTC	9.61103	-2.16304	-4.47859	0.702586	-3.07869	0.00207912	0.00517497	16.7518	14.6664	15.7737	5.16322	4.22998	1.08107	betacellulin [Source:HGNC Symbol;Acc:HGNC:1121]
ENSG00000145741	BTF3	6003.53	0.0691115	1.04907	0.0587044	1.17728	0.239084	0.335676	5440.39	6163.57	5974.5	6119.45	6393.62	5929.68	basic transcription factor 3 [Source:HGNC Symbol;Acc:HGNC:1125]
ENSG00000134717	BTF3L4	1004.4	-1.03707	-2.05205	0.0834513	-12.4272	1.85999e-35	5.08153e-34	1239.63	1347.48	1464.17	624.749	674.682	675.67	basic transcription factor 3 like 4 [Source:HGNC Symbol;Acc:HGNC:30547]
ENSG00000133639	BTG1	1859.95	-0.359538	-1.28301	0.0713829	-5.03675	4.73512e-07	2.07015e-06	2044.7	2050.55	2175.84	1488.04	1768.13	1632.42	BTG anti-proliferation factor 1 [Source:HGNC Symbol;Acc:HGNC:1130]
ENSG00000159388	BTG2	41.3081	0.640391	1.55875	0.31399	2.03953	0.0413975	0.0761617	26.6058	25.6663	44.5374	52.6648	48.6448	49.7293	BTG anti-proliferation factor 2 [Source:HGNC Symbol;Acc:HGNC:1131]
ENSG00000154640	BTG3	718.024	-0.0890624	-1.06368	0.0833722	-1.06825	0.285407	0.387071	748.903	760.822	710.742	692.904	670.452	724.318	BTG anti-proliferation factor 3 [Source:HGNC Symbol;Acc:HGNC:1132]
ENSG00000137707	BTG4	1.17436	-0.250789	-1.18986	1.82461	-0.137448	0.890676	0.923823	1.9708	0	1.85572	0	1.0575	2.16214	BTG anti-proliferation factor 4 [Source:HGNC Symbol;Acc:HGNC:13862]
ENSG00000010671	BTK	0.867287	2.07288	4.20727	2.23792	0.926256	0.354313	0.460297	0	0	0.927862	1.03264	0	3.24322	Bruton tyrosine kinase [Source:HGNC Symbol;Acc:HGNC:1133]
ENSG00000186265	BTLA	0.64376	-1.31644	-2.49051	2.33308	-0.564251	0.572583	NA	0.985399	0.916653	0.927862	1.03264	0	0	B and T lymphocyte associated [Source:HGNC Symbol;Acc:HGNC:21087]
ENSG00000124557	BTN1A1	1.6124	-1.07152	-2.10165	1.60468	-0.667751	0.504293	0.606996	1.9708	2.74996	1.85572	3.09793	0	0	butyrophilin subfamily 1 member A1 [Source:HGNC Symbol;Acc:HGNC:1135]
ENSG00000112763	BTN2A1	3441.83	0.0580065	1.04103	0.0520217	1.11504	0.264831	0.364822	3373.02	3316.45	3428.45	3506.86	3477.04	3549.16	butyrophilin subfamily 2 member A1 [Source:HGNC Symbol;Acc:HGNC:1136]
ENSG00000124508	BTN2A2	784.07	0.830902	1.7788	0.0839597	9.89643	4.31384e-23	6.67053e-22	589.268	543.575	560.429	959.326	1069.13	982.694	butyrophilin subfamily 2 member A2 [Source:HGNC Symbol;Acc:HGNC:1137]
ENSG00000026950	BTN3A1	1058.7	0.291586	1.22398	0.0746242	3.90739	9.32999e-05	0.000295957	978.501	989.069	888.892	1185.47	1164.3	1145.94	butyrophilin subfamily 3 member A1 [Source:HGNC Symbol;Acc:HGNC:1138]
ENSG00000186470	BTN3A2	432.937	0.129763	1.09411	0.112485	1.15361	0.24866	0.346869	383.32	439.993	416.61	390.339	493.85	473.51	butyrophilin subfamily 3 member A2 [Source:HGNC Symbol;Acc:HGNC:1139]
ENSG00000111801	BTN3A3	622.396	0.25576	1.19396	0.0988397	2.58762	0.00966416	0.0209073	576.458	604.991	520.531	679.479	608.06	744.859	butyrophilin subfamily 3 member A3 [Source:HGNC Symbol;Acc:HGNC:1140]
ENSG00000168903	BTNL3	0	NA	NA	NA	NA	NA	NA	0	0	0	0	0	0	butyrophilin like 3 [Source:HGNC Symbol;Acc:HGNC:1143]
ENSG00000113303	BTNL8	0	NA	NA	NA	NA	NA	NA	0	0	0	0	0	0	butyrophilin like 8 [Source:HGNC Symbol;Acc:HGNC:26131]
ENSG00000165810	BTNL9	0	NA	NA	NA	NA	NA	NA	0	0	0	0	0	0	butyrophilin like 9 [Source:HGNC Symbol;Acc:HGNC:24176]
ENSG00000166167	BTRC	600.061	0.137184	1.09976	0.0922987	1.48631	0.137197	0.212007	540.984	567.408	605.894	590.672	666.222	629.184	beta-transducin repeat containing E3 ubiquitin protein ligase [Source:HGNC Symbol;Acc:HGNC:1144]
ENSG00000169679	BUB1	2995.02	0.0469194	1.03306	0.0660079	0.710814	0.477199	0.581319	2841.89	3060.7	2935.76	3079.34	2785.44	3267	BUB1 mitotic checkpoint serine/threonine kinase [Source:HGNC Symbol;Acc:HGNC:1148]
ENSG00000156970	BUB1B	3122.37	-0.153201	-1.11203	0.0627414	-2.44178	0.014615	0.0303133	3211.41	3449.37	3202.98	3092.77	2745.26	3032.41	BUB1 mitotic checkpoint serine/threonine kinase B [Source:HGNC Symbol;Acc:HGNC:1149]
ENSG00000154473	BUB3	5279.94	-0.305599	-1.23593	0.0514547	-5.93917	2.86462e-09	1.60847e-08	5717.28	5897.75	5895.64	4554.99	4896.2	4717.8	BUB3 mitotic checkpoint protein [Source:HGNC Symbol;Acc:HGNC:1151]
ENSG00000137656	BUD13	581.352	-0.035001	-1.02456	0.102155	-0.342627	0.731879	0.804508	507.48	613.241	643.936	590.672	541.438	591.346	BUD13 homolog [Source:HGNC Symbol;Acc:HGNC:28199]
ENSG00000071462	BUD23	2389.54	0.115606	1.08343	0.0637415	1.81367	0.0697281	0.119401	2370.87	2333.8	2176.76	2351.33	2489.34	2615.11	BUD23 rRNA methyltransferase and ribosome maturation factor [Source:HGNC Symbol;Acc:HGNC:16405]
ENSG00000106245	BUD31	1784.12	-0.0841821	-1.06009	0.067943	-1.23901	0.215341	0.307942	1868.32	1834.22	1805.62	1589.24	1804.09	1803.23	BUD31 homolog [Source:HGNC Symbol;Acc:HGNC:29629]
ENSG00000112276	BVES	1534.14	0.302851	1.23358	0.0679282	4.4584	8.25733e-06	3.07514e-05	1413.06	1313.56	1394.58	1654.3	1641.23	1788.09	blood vessel epicardial substance [Source:HGNC Symbol;Acc:HGNC:1152]
ENSG00000112578	BYSL	2017.11	-0.0202072	-1.01411	0.0619042	-0.326427	0.744101	0.815414	1926.45	2078.97	2087.69	2021.92	1959.54	2028.09	bystin like [Source:HGNC Symbol;Acc:HGNC:1157]
ENSG00000082153	BZW1	11183.4	0.336674	1.26284	0.0684057	4.92173	8.57844e-07	3.64103e-06	9395.78	9914.52	10342	12345.3	11236.9	13865.8	basic leucine zipper and W2 domains 1 [Source:HGNC Symbol;Acc:HGNC:18380]
ENSG00000214688	C10orf105	0	NA	NA	NA	NA	NA	NA	0	0	0	0	0	0	chromosome 10 open reading frame 105 [Source:HGNC Symbol;Acc:HGNC:20304]
ENSG00000183559	C10orf120	0	NA	NA	NA	NA	NA	NA	0	0	0	0	0	0	chromosome 10 open reading frame 120 [Source:HGNC Symbol;Acc:HGNC:25707]
ENSG00000178645	C10orf53	0	NA	NA	NA	NA	NA	NA	0	0	0	0	0	0	chromosome 10 open reading frame 53 [Source:HGNC Symbol;Acc:HGNC:27421]
ENSG00000177354	C10orf71	0	NA	NA	NA	NA	NA	NA	0	0	0	0	0	0	chromosome 10 open reading frame 71 [Source:HGNC Symbol;Acc:HGNC:26973]
ENSG00000165863	C10orf82	0	NA	NA	NA	NA	NA	NA	0	0	0	0	0	0	chromosome 10 open reading frame 82 [Source:HGNC Symbol;Acc:HGNC:28500]
ENSG00000119965	C10orf88	366.959	-0.404133	-1.32329	0.110763	-3.64861	0.000263659	0.000778808	419.78	442.743	391.558	329.413	296.099	322.159	chromosome 10 open reading frame 88 [Source:HGNC Symbol;Acc:HGNC:25822]
ENSG00000154493	C10orf90	33.2839	-1.64082	-3.11844	0.362591	-4.52527	6.0319e-06	2.29458e-05	44.3429	59.5824	47.321	18.5876	17.9774	11.8918	chromosome 10 open reading frame 90 [Source:HGNC Symbol;Acc:HGNC:26563]
ENSG00000120055	C10orf95	3.90596	1.08856	2.12662	1.01858	1.06871	0.285202	0.386845	0.985399	1.83331	4.63931	2.06529	6.34497	7.5675	chromosome 10 open reading frame 95 [Source:HGNC Symbol;Acc:HGNC:25880]
ENSG00000188373	C10orf99	0	NA	NA	NA	NA	NA	NA	0	0	0	0	0	0	chromosome 10 open reading frame 99 [Source:HGNC Symbol;Acc:HGNC:31428]
ENSG00000137720	C11orf1	118.684	-0.127629	-1.0925	0.178876	-0.713507	0.475532	0.579799	116.277	133.831	121.55	110.493	111.037	118.918	chromosome 11 open reading frame 1 [Source:HGNC Symbol;Acc:HGNC:1163]
ENSG00000176029	C11orf16	0.830141	-0.396438	-1.31625	2.23469	-0.177402	0.859193	0.901038	0.985399	1.83331	0	0	0	2.16214	chromosome 11 open reading frame 16 [Source:HGNC Symbol;Acc:HGNC:1169]
ENSG00000110665	C11orf21	0.524606	2.59902	6.05876	2.75502	0.943376	0.345489	NA	0	0	0	1.03264	2.11499	0	chromosome 11 open reading frame 21 [Source:HGNC Symbol;Acc:HGNC:13231]
ENSG00000171067	C11orf24	5762.47	0.321994	1.25006	0.0770412	4.1795	2.9215e-05	0.000100452	5357.61	5036.09	4973.34	6682.24	7068.3	5457.25	chromosome 11 open reading frame 24 [Source:HGNC Symbol;Acc:HGNC:1174]
ENSG00000180878	C11orf42	0	NA	NA	NA	NA	NA	NA	0	0	0	0	0	0	chromosome 11 open reading frame 42 [Source:HGNC Symbol;Acc:HGNC:28541]
ENSG00000149179	C11orf49	345.992	-0.250206	-1.18938	0.119688	-2.09049	0.036574	0.0686769	369.524	354.745	403.62	317.022	353.203	277.836	chromosome 11 open reading frame 49 [Source:HGNC Symbol;Acc:HGNC:28720]
ENSG00000149300	C11orf52	9.2528	-0.037797	-1.02655	0.625802	-0.0603976	0.951839	0.966166	6.89779	10.9998	10.2065	9.29379	11.6324	6.48643	chromosome 11 open reading frame 52 [Source:HGNC Symbol;Acc:HGNC:30531]
ENSG00000182919	C11orf54	414.456	-0.293049	-1.22523	0.109861	-2.66746	0.00764279	0.016929	463.137	436.327	469.498	327.348	380.698	409.726	chromosome 11 open reading frame 54 [Source:HGNC Symbol;Acc:HGNC:30204]
ENSG00000110696	C11orf58	3395.11	0.331546	1.25836	0.0734642	4.51302	6.39097e-06	2.41654e-05	2861.6	3245.87	2911.63	3538.87	3597.6	4215.1	chromosome 11 open reading frame 58 [Source:HGNC Symbol;Acc:HGNC:16990]
ENSG00000166323	C11orf65	4.80706	1.48235	2.79403	0.929074	1.59551	0.110598	0.177101	3.94159	1.83331	1.85572	7.22851	3.17249	10.8107	chromosome 11 open reading frame 65 [Source:HGNC Symbol;Acc:HGNC:28519]
ENSG00000175573	C11orf68	3531.8	-0.0726355	-1.05164	0.0663756	-1.09431	0.273818	0.374519	3478.46	3568.53	3815.37	3685.51	3502.42	3140.51	chromosome 11 open reading frame 68 [Source:HGNC Symbol;Acc:HGNC:28801]
ENSG00000180425	C11orf71	56.3204	0.538023	1.45198	0.260951	2.06178	0.0392291	0.0727534	50.2553	47.666	39.8981	56.7954	69.7947	73.5129	chromosome 11 open reading frame 71 [Source:HGNC Symbol;Acc:HGNC:25937]
ENSG00000173237	C11orf86	0.334822	0.164739	1.12096	3.32122	0.0496018	0.96044	NA	0	0	0.927862	0	0	1.08107	chromosome 11 open reading frame 86 [Source:HGNC Symbol;Acc:HGNC:34442]
ENSG00000185742	C11orf87	1108.17	0.289984	1.22263	0.076008	3.81519	0.000136081	0.000421317	1056.35	953.319	982.606	1258.79	1254.19	1143.77	chromosome 11 open reading frame 87 [Source:HGNC Symbol;Acc:HGNC:33788]
ENSG00000183644	C11orf88	0	NA	NA	NA	NA	NA	NA	0	0	0	0	0	0	chromosome 11 open reading frame 88 [Source:HGNC Symbol;Acc:HGNC:25061]
ENSG00000183644	C11orf88	0	NA	NA	NA	NA	NA	NA	0	0	0	0	0	0	HOATZ cilia and flagella associated protein [Source:HGNC Symbol;Acc:HGNC:25061]
ENSG00000205177	C11orf91	30.6683	-0.849007	-1.80126	0.371711	-2.28405	0.0223685	0.0444348	30.5474	42.166	45.4652	13.4244	25.3799	27.0268	chromosome 11 open reading frame 91 [Source:HGNC Symbol;Acc:HGNC:34444]
ENSG00000234776	C11orf94	3.49609	-0.565911	-1.48032	1.08248	-0.522791	0.60112	0.693415	8.86859	0.916653	2.78359	4.13057	2.11499	2.16214	chromosome 11 open reading frame 94 [Source:HGNC Symbol;Acc:HGNC:37213]
ENSG00000188070	C11orf95	2203.43	-0.227029	-1.17042	0.0615579	-3.68806	0.000225971	0.000674109	2393.53	2254.97	2481.1	2070.45	1985.98	2034.58	chromosome 11 open reading frame 95 [Source:HGNC Symbol;Acc:HGNC:28449]
ENSG00000257057	C11orf97	0.152775	-0.797047	-1.73754	4.08047	-0.195332	0.845133	NA	0	0.916653	0	0	0	0	chromosome 11 open reading frame 97 [Source:HGNC Symbol;Acc:HGNC:49544]
ENSG00000278615	C11orf98	304.397	0.487351	1.40187	0.136437	3.57199	0.000354277	0.00102138	248.32	245.663	266.296	299.467	429.343	337.294	chromosome 11 open reading frame 98 [Source:HGNC Symbol;Acc:HGNC:51238]
ENSG00000133641	C12orf29	462.657	-0.0506568	-1.03574	0.0990728	-0.511308	0.609135	0.700381	449.342	494.993	467.642	432.678	463.183	468.104	chromosome 12 open reading frame 29 [Source:HGNC Symbol;Acc:HGNC:25322]
ENSG00000047621	C12orf4	758.449	0.42325	1.34095	0.0833957	5.0752	3.87084e-07	1.71398e-06	615.874	692.99	634.658	873.616	845.996	887.56	chromosome 12 open reading frame 4 [Source:HGNC Symbol;Acc:HGNC:1184]
ENSG00000180116	C12orf40	0.835608	-0.444358	-1.36071	2.23167	-0.199115	0.842173	0.88822	1.9708	0	0.927862	0	2.11499	0	chromosome 12 open reading frame 40 [Source:HGNC Symbol;Acc:HGNC:26846]
ENSG00000179088	C12orf42	0	NA	NA	NA	NA	NA	NA	0	0	0	0	0	0	chromosome 12 open reading frame 42 [Source:HGNC Symbol;Acc:HGNC:24729]
ENSG00000157895	C12orf43	244.719	0.471851	1.38689	0.129984	3.63007	0.000283346	0.000830572	201.021	197.08	217.12	304.63	274.949	273.511	chromosome 12 open reading frame 43 [Source:HGNC Symbol;Acc:HGNC:25719]
ENSG00000151131	C12orf45	201.954	-0.76191	-1.69573	0.149343	-5.10176	3.36515e-07	1.50209e-06	236.496	283.246	242.172	136.309	145.934	167.566	chromosome 12 open reading frame 45 [Source:HGNC Symbol;Acc:HGNC:28628]
ENSG00000111412	C12orf49	666.336	-0.0294381	-1.02061	0.0907435	-0.32441	0.745627	0.816371	653.319	665.49	700.536	640.239	724.384	614.049	chromosome 12 open reading frame 49 [Source:HGNC Symbol;Acc:HGNC:26128]
ENSG00000111412	C12orf49	666.336	-0.0294381	-1.02061	0.0907435	-0.32441	0.745627	0.816371	653.319	665.49	700.536	640.239	724.384	614.049	SREBF pathway regulator in golgi 1 [Source:HGNC Symbol;Acc:HGNC:26128]
ENSG00000165805	C12orf50	0.352498	2.02316	4.06472	3.48018	0.581336	0.561014	NA	0	0	0	0	2.11499	0	chromosome 12 open reading frame 50 [Source:HGNC Symbol;Acc:HGNC:26665]
ENSG00000177627	C12orf54	0	NA	NA	NA	NA	NA	NA	0	0	0	0	0	0	chromosome 12 open reading frame 54 [Source:HGNC Symbol;Acc:HGNC:28553]
ENSG00000185306	C12orf56	0.62256	-2.68149	-6.41516	2.58839	-1.03597	0.300217	NA	0.985399	2.74996	0	0	0	0	chromosome 12 open reading frame 56 [Source:HGNC Symbol;Acc:HGNC:26967]
ENSG00000111678	C12orf57	913.981	-0.398678	-1.3183	0.0795671	-5.01059	5.42639e-07	2.35746e-06	1036.64	1042.23	1039.21	723.883	834.364	807.561	chromosome 12 open reading frame 57 [Source:HGNC Symbol;Acc:HGNC:29521]
ENSG00000182993	C12orf60	16.8561	0.254956	1.1933	0.466713	0.54628	0.584874	0.67898	13.7956	16.4998	15.7737	13.4244	23.2649	18.3782	chromosome 12 open reading frame 60 [Source:HGNC Symbol;Acc:HGNC:28726]
ENSG00000174206	C12orf66	75.5876	-0.646135	-1.56497	0.228109	-2.83257	0.00461756	0.0107457	100.511	86.1654	90.0026	49.5669	61.3347	65.9454	chromosome 12 open reading frame 66 [Source:HGNC Symbol;Acc:HGNC:26517]
ENSG00000214700	C12orf71	0	NA	NA	NA	NA	NA	NA	0	0	0	0	0	0	chromosome 12 open reading frame 71 [Source:HGNC Symbol;Acc:HGNC:34452]
ENSG00000204954	C12orf73	94.6662	-0.0279719	-1.01958	0.207638	-0.134715	0.892837	0.925439	83.7589	109.998	92.7862	80.5462	104.692	96.2154	chromosome 12 open reading frame 73 [Source:HGNC Symbol;Acc:HGNC:34450]
ENSG00000235162	C12orf75	5001.24	-0.671311	-1.59252	0.0674793	-9.9484	2.56275e-23	4.00763e-22	5858.19	6193.82	6379.98	3474.85	4213.06	3887.53	chromosome 12 open reading frame 75 [Source:HGNC Symbol;Acc:HGNC:35164]
ENSG00000179933	C14orf119	1277.69	-0.165363	-1.12145	0.0690823	-2.39371	0.0166787	0.0340672	1353.94	1399.73	1299.01	1242.27	1192.85	1178.37	chromosome 14 open reading frame 119 [Source:HGNC Symbol;Acc:HGNC:20270]
ENSG00000227051	C14orf132	3578.76	0.526897	1.44083	0.0531698	9.9097	3.77777e-23	5.86127e-22	2955.21	2837.04	3005.35	4290.63	4190.85	4193.48	chromosome 14 open reading frame 132 [Source:HGNC Symbol;Acc:HGNC:20346]
ENSG00000184601	C14orf180	0	NA	NA	NA	NA	NA	NA	0	0	0	0	0	0	chromosome 14 open reading frame 180 [Source:HGNC Symbol;Acc:HGNC:33795]
ENSG00000179476	C14orf28	124.6	-0.211132	-1.1576	0.177601	-1.1888	0.234519	0.330344	125.146	124.665	151.242	117.721	113.152	115.675	chromosome 14 open reading frame 28 [Source:HGNC Symbol;Acc:HGNC:19834]
ENSG00000179008	C14orf39	1.75005	3.2309	9.38852	1.72819	1.86952	0.06155	0.107243	0.985399	0	0	2.06529	5.28748	2.16214	chromosome 14 open reading frame 39 [Source:HGNC Symbol;Acc:HGNC:19849]
ENSG00000100802	C14orf93	190.314	0.442366	1.35883	0.143716	3.07807	0.00208346	0.00518483	156.678	160.414	167.015	232.345	216.787	208.647	chromosome 14 open reading frame 93 [Source:HGNC Symbol;Acc:HGNC:20162]
ENSG00000167173	C15orf39	958.65	0.0674186	1.04784	0.08105	0.831814	0.405514	0.513354	945.983	900.153	963.121	1044	1005.68	892.965	chromosome 15 open reading frame 39 [Source:HGNC Symbol;Acc:HGNC:24497]
ENSG00000169609	C15orf40	662.008	-0.0350919	-1.02462	0.0871405	-0.402704	0.687166	0.766885	675.983	697.573	636.513	651.598	624.98	685.4	chromosome 15 open reading frame 40 [Source:HGNC Symbol;Acc:HGNC:28443]
ENSG00000186073	C15orf41	307.842	0.338685	1.2646	0.118468	2.85887	0.0042515	0.00994294	276.897	265.829	272.791	320.12	336.283	375.132	chromosome 15 open reading frame 41 [Source:HGNC Symbol;Acc:HGNC:26929]
ENSG00000186073	C15orf41	307.842	0.338685	1.2646	0.118468	2.85887	0.0042515	0.00994294	276.897	265.829	272.791	320.12	336.283	375.132	CDAN1 interacting nuclease 1 [Source:HGNC Symbol;Acc:HGNC:26929]
ENSG00000166920	C15orf48	8.49086	-4.53108	-23.1201	1.16906	-3.87583	0.000106261	0.000333928	13.7956	18.3331	16.7015	0	2.11499	0	chromosome 15 open reading frame 48 [Source:HGNC Symbol;Acc:HGNC:29898]
ENSG00000189227	C15orf61	141.826	-0.412223	-1.33073	0.179517	-2.29629	0.0216592	0.0431624	139.927	171.414	174.438	120.819	143.819	100.54	chromosome 15 open reading frame 61 [Source:HGNC Symbol;Acc:HGNC:34453]
ENSG00000188277	C15orf62	8.39425	-0.350911	-1.27537	0.660833	-0.531012	0.59541	0.688092	8.86859	9.16653	10.2065	10.3264	4.22998	7.5675	chromosome 15 open reading frame 62 [Source:HGNC Symbol;Acc:HGNC:34489]
ENSG00000261652	C15orf65	19.935	-1.03252	-2.04559	0.459503	-2.24703	0.024638	0.0483251	30.5474	30.2495	19.4851	9.29379	10.575	19.4593	chromosome 15 open reading frame 65 [Source:HGNC Symbol;Acc:HGNC:44654]
ENSG00000166455	C16orf46	30.1218	-0.603541	-1.51944	0.391293	-1.54243	0.12297	0.19346	29.562	30.2495	49.1767	20.6529	35.9548	15.135	chromosome 16 open reading frame 46 [Source:HGNC Symbol;Acc:HGNC:26525]
ENSG00000185905	C16orf54	0	NA	NA	NA	NA	NA	NA	0	0	0	0	0	0	chromosome 16 open reading frame 54 [Source:HGNC Symbol;Acc:HGNC:26649]
ENSG00000125149	C16orf70	568.686	0.20221	1.15046	0.0902368	2.24089	0.0250335	0.0489967	505.509	527.075	553.934	619.586	602.772	603.238	chromosome 16 open reading frame 70 [Source:HGNC Symbol;Acc:HGNC:29564]
ENSG00000166246	C16orf71	16.8883	0.317699	1.24634	0.478271	0.664265	0.50652	0.60904	11.8248	17.4164	15.7737	12.3917	17.9774	25.9457	chromosome 16 open reading frame 71 [Source:HGNC Symbol;Acc:HGNC:25081]
ENSG00000182831	C16orf72	1763.54	0.119521	1.08637	0.0634871	1.88261	0.0597535	0.104535	1657.44	1658.23	1755.52	1795.77	1807.26	1907.01	chromosome 16 open reading frame 72 [Source:HGNC Symbol;Acc:HGNC:30103]
ENSG00000154102	C16orf74	52.7973	0.2634	1.2003	0.272318	0.967251	0.333419	0.438802	46.3137	52.2492	45.4652	68.1545	60.2772	44.324	chromosome 16 open reading frame 74 [Source:HGNC Symbol;Acc:HGNC:23362]
ENSG00000166152	C16orf78	0	NA	NA	NA	NA	NA	NA	0	0	0	0	0	0	chromosome 16 open reading frame 78 [Source:HGNC Symbol;Acc:HGNC:28479]
ENSG00000234186	C16orf82	0	NA	NA	NA	NA	NA	NA	0	0	0	0	0	0	chromosome 16 open reading frame 82 [Source:HGNC Symbol;Acc:HGNC:30755]
ENSG00000159761	C16orf86	58.949	1.25027	2.37885	0.266561	4.69034	2.72745e-06	1.08595e-05	38.4305	37.5828	28.7637	88.8074	92.0021	68.1075	chromosome 16 open reading frame 86 [Source:HGNC Symbol;Acc:HGNC:33755]
ENSG00000155330	C16orf87	263.369	0.0206249	1.0144	0.126288	0.163317	0.870269	0.909414	266.058	242.913	275.575	257.128	283.409	255.133	chromosome 16 open reading frame 87 [Source:HGNC Symbol;Acc:HGNC:33754]
ENSG00000153446	C16orf89	26.6555	2.53214	5.78429	0.437819	5.78352	7.31515e-09	3.94402e-08	7.88319	5.49992	10.2065	40.2731	54.9898	41.0807	chromosome 16 open reading frame 89 [Source:HGNC Symbol;Acc:HGNC:28687]
ENSG00000215131	C16orf90	0.344215	1.99485	3.98575	3.51211	0.567993	0.57004	NA	0	0	0	2.06529	0	0	chromosome 16 open reading frame 90 [Source:HGNC Symbol;Acc:HGNC:34455]
ENSG00000174109	C16orf91	265.66	0.426247	1.34373	0.124954	3.41122	0.000646725	0.00178236	236.496	219.08	224.543	288.108	300.329	325.403	chromosome 16 open reading frame 91 [Source:HGNC Symbol;Acc:HGNC:27558]
ENSG00000167194	C16orf92	2.16455	0.391009	1.31131	1.36385	0.286695	0.774346	0.836555	0.985399	0.916653	3.71145	4.13057	0	3.24322	chromosome 16 open reading frame 92 [Source:HGNC Symbol;Acc:HGNC:26346]
ENSG00000260456	C16orf95	77.2488	-0.676131	-1.59785	0.222333	-3.04107	0.00235737	0.00580845	87.7005	98.0819	99.2812	60.926	63.4497	54.0536	chromosome 16 open reading frame 95 [Source:HGNC Symbol;Acc:HGNC:40033]
ENSG00000205832	C16orf96	0.528748	2.60813	6.09712	2.97407	0.876956	0.380511	NA	0	0	0	0	3.17249	0	chromosome 16 open reading frame 96 [Source:HGNC Symbol;Acc:HGNC:40031]
ENSG00000205710	C17orf107	20.0797	-0.300125	-1.23125	0.439104	-0.683495	0.494294	0.597928	31.5328	18.3331	16.7015	17.5549	17.9774	18.3782	chromosome 17 open reading frame 107 [Source:HGNC Symbol;Acc:HGNC:37238]
ENSG00000258315	C17orf49	1144.81	-0.0478378	-1.03371	0.079022	-0.605374	0.544931	0.644242	1116.46	1191.65	1183.02	1083.24	1241.5	1052.96	chromosome 17 open reading frame 49 [Source:HGNC Symbol;Acc:HGNC:28737]
ENSG00000270806	C17orf50	0	NA	NA	NA	NA	NA	NA	0	0	0	0	0	0	chromosome 17 open reading frame 50 [Source:HGNC Symbol;Acc:HGNC:29581]
ENSG00000186665	C17orf58	202.486	-0.905957	-1.87379	0.14331	-6.32166	2.58771e-10	1.60559e-09	254.233	254.83	282.998	135.276	144.877	142.702	chromosome 17 open reading frame 58 [Source:HGNC Symbol;Acc:HGNC:27568]
ENSG00000141371	C17orf64	0	NA	NA	NA	NA	NA	NA	0	0	0	0	0	0	chromosome 17 open reading frame 64 [Source:HGNC Symbol;Acc:HGNC:26990]
ENSG00000214226	C17orf67	135.646	0.246976	1.18672	0.171281	1.44193	0.149321	0.227738	121.204	114.582	136.396	140.44	161.797	139.458	chromosome 17 open reading frame 67 [Source:HGNC Symbol;Acc:HGNC:27900]
ENSG00000278505	C17orf78	0.164233	-0.797047	-1.73754	4.08047	-0.195332	0.845133	NA	0.985399	0	0	0	0	0	chromosome 17 open reading frame 78 [Source:HGNC Symbol;Acc:HGNC:26831]
ENSG00000141219	C17orf80	411.15	0.340701	1.26637	0.105689	3.22363	0.00126577	0.00329282	342.919	350.161	395.269	476.049	445.206	457.293	chromosome 17 open reading frame 80 [Source:HGNC Symbol;Acc:HGNC:29601]
ENSG00000187624	C17orf97	76.2501	-0.0368132	-1.02585	0.221635	-0.166098	0.86808	0.907809	75.8757	78.8322	77.0126	80.5462	80.3696	64.8643	chromosome 17 open reading frame 97 [Source:HGNC Symbol;Acc:HGNC:33800]
ENSG00000275489	C17orf98	0.164233	-0.797047	-1.73754	4.08047	-0.195332	0.845133	NA	0.985399	0	0	0	0	0	chromosome 17 open reading frame 98 [Source:HGNC Symbol;Acc:HGNC:34492]
ENSG00000187997	C17orf99	0	NA	NA	NA	NA	NA	NA	0	0	0	0	0	0	chromosome 17 open reading frame 99 [Source:HGNC Symbol;Acc:HGNC:34490]
ENSG00000141428	C18orf21	348.645	0.353165	1.27736	0.121103	2.91623	0.00354286	0.00842679	308.43	346.495	263.513	389.307	372.238	411.888	chromosome 18 open reading frame 21 [Source:HGNC Symbol;Acc:HGNC:28802]
ENSG00000152242	C18orf25	1324.94	-0.214846	-1.16058	0.0670737	-3.20313	0.00135943	0.00351003	1395.32	1407.98	1466.95	1243.3	1240.44	1195.67	chromosome 18 open reading frame 25 [Source:HGNC Symbol;Acc:HGNC:28172]
ENSG00000177576	C18orf32	243.653	-0.096312	-1.06904	0.14677	-0.656213	0.511687	0.613545	269.999	230.08	255.162	186.908	252.741	267.025	chromosome 18 open reading frame 32 [Source:HGNC Symbol;Acc:HGNC:31690]
ENSG00000166845	C18orf54	1059.82	-0.175959	-1.12972	0.0770453	-2.28384	0.0223809	0.0444531	1067.19	1165.98	1139.41	1000.63	931.653	1054.05	chromosome 18 open reading frame 54 [Source:HGNC Symbol;Acc:HGNC:13796]
ENSG00000206043	C18orf63	0	NA	NA	NA	NA	NA	NA	0	0	0	0	0	0	chromosome 18 open reading frame 63 [Source:HGNC Symbol;Acc:HGNC:40037]
ENSG00000131943	C19orf12	1010.13	0.0479843	1.03382	0.0765175	0.627102	0.530592	0.631068	928.246	1015.65	1035.49	1015.09	1000.39	1065.94	chromosome 19 open reading frame 12 [Source:HGNC Symbol;Acc:HGNC:25443]
ENSG00000177025	C19orf18	2.50543	0.758614	1.69186	1.3018	0.582741	0.560068	0.656913	0.985399	4.58326	0	5.16322	1.0575	3.24322	chromosome 19 open reading frame 18 [Source:HGNC Symbol;Acc:HGNC:28642]
ENSG00000119559	C19orf25	636.745	-0.135847	-1.09874	0.0899532	-1.5102	0.130993	0.203856	645.436	697.573	656.926	587.574	654.59	578.374	chromosome 19 open reading frame 25 [Source:HGNC Symbol;Acc:HGNC:26711]
ENSG00000167644	C19orf33	2.97745	0.174439	1.12853	1.10295	0.158156	0.874334	0.912279	0.985399	2.74996	4.63931	3.09793	4.22998	2.16214	chromosome 19 open reading frame 33 [Source:HGNC Symbol;Acc:HGNC:16668]
ENSG00000214212	C19orf38	4.31031	-0.284768	-1.21821	0.963331	-0.295607	0.76753	0.831727	5.91239	4.58326	3.71145	1.03264	8.45996	2.16214	chromosome 19 open reading frame 38 [Source:HGNC Symbol;Acc:HGNC:34073]
ENSG00000105072	C19orf44	473.969	-0.196729	-1.1461	0.107219	-1.83484	0.0665298	0.114705	578.429	467.493	473.21	426.482	444.148	454.05	chromosome 19 open reading frame 44 [Source:HGNC Symbol;Acc:HGNC:26141]
ENSG00000160392	C19orf47	510.696	-0.0710093	-1.05045	0.107919	-0.657985	0.510548	0.612604	493.685	489.493	586.409	461.592	556.243	476.753	chromosome 19 open reading frame 47 [Source:HGNC Symbol;Acc:HGNC:26723]
ENSG00000104979	C19orf53	1379.63	-0.236507	-1.17814	0.082267	-2.87487	0.00404194	0.00949783	1540.18	1478.56	1458.6	1129.71	1432.91	1237.83	chromosome 19 open reading frame 53 [Source:HGNC Symbol;Acc:HGNC:24991]
ENSG00000188493	C19orf54	354.561	0.152468	1.11147	0.126332	1.20688	0.227477	0.322098	365.583	371.244	270.936	382.078	377.526	359.997	chromosome 19 open reading frame 54 [Source:HGNC Symbol;Acc:HGNC:24758]
ENSG00000132016	C19orf57	42.0743	0.0497696	1.0351	0.309724	0.16069	0.872337	0.910871	36.4597	42.166	45.4652	56.7954	39.1273	32.4322	chromosome 19 open reading frame 57 [Source:HGNC Symbol;Acc:HGNC:28153]
ENSG00000188032	C19orf67	0.636444	-1.2905	-2.44613	2.46306	-0.523944	0.600318	NA	0	1.83331	0.927862	0	1.0575	0	chromosome 19 open reading frame 67 [Source:HGNC Symbol;Acc:HGNC:34354]
ENSG00000183397	C19orf71	52.4219	-0.854099	-1.80763	0.28212	-3.02743	0.00246642	0.00605111	81.7881	57.7491	63.0946	43.371	29.6099	38.9186	chromosome 19 open reading frame 71 [Source:HGNC Symbol;Acc:HGNC:34496]
ENSG00000221916	C19orf73	39.2586	-0.43119	-1.34835	0.31765	-1.35744	0.174641	0.259429	35.4744	41.2494	58.4553	34.0772	32.7824	33.5132	chromosome 19 open reading frame 73 [Source:HGNC Symbol;Acc:HGNC:25534]
ENSG00000235034	C19orf81	0	NA	NA	NA	NA	NA	NA	0	0	0	0	0	0	chromosome 19 open reading frame 81 [Source:HGNC Symbol;Acc:HGNC:40041]
ENSG00000262874	C19orf84	0	NA	NA	NA	NA	NA	NA	0	0	0	0	0	0	chromosome 19 open reading frame 84 [Source:HGNC Symbol;Acc:HGNC:27112]
ENSG00000197223	C1D	502.895	0.0392396	1.02757	0.104066	0.377065	0.706126	0.782672	530.144	495.909	462.075	453.331	522.403	553.509	C1D nuclear receptor corepressor [Source:HGNC Symbol;Acc:HGNC:29911]
ENSG00000106392	C1GALT1	3366.26	-0.186288	-1.13783	0.0626248	-2.97467	0.00293301	0.00708226	3690.32	3626.28	3433.09	3069.02	2982.14	3396.73	core 1 synthase, glycoprotein-N-acetylgalactosamine 3-beta-galactosyltransferase 1 [Source:HGNC Symbol;Acc:HGNC:24337]
ENSG00000171155	C1GALT1C1	1489.91	0.601715	1.51752	0.0758368	7.93434	2.11613e-15	2.02445e-14	1148.97	1284.23	1117.15	1779.24	1688.82	1921.06	C1GALT1 specific chaperone 1 [Source:HGNC Symbol;Acc:HGNC:24338]
ENSG00000223658	C1GALT1C1L	69.9419	0.322719	1.25069	0.244862	1.31796	0.187516	0.27492	59.1239	55.9158	71.4454	93.9706	60.2772	78.9183	C1GALT1 specific chaperone 1 like [Source:HGNC Symbol;Acc:HGNC:51617]
ENSG00000173728	C1orf100	0	NA	NA	NA	NA	NA	NA	0	0	0	0	0	0	chromosome 1 open reading frame 100 [Source:HGNC Symbol;Acc:HGNC:30435]
ENSG00000180999	C1orf105	0	NA	NA	NA	NA	NA	NA	0	0	0	0	0	0	chromosome 1 open reading frame 105 [Source:HGNC Symbol;Acc:HGNC:29591]
ENSG00000116922	C1orf109	719.725	-0.413432	-1.33185	0.0855655	-4.83176	1.3533e-06	5.62649e-06	787.334	857.987	821.158	653.663	613.347	584.86	chromosome 1 open reading frame 109 [Source:HGNC Symbol;Acc:HGNC:26039]
ENSG00000000460	C1orf112	690.57	0.0379819	1.02668	0.0853675	0.444922	0.656376	0.74138	674.998	686.573	682.906	737.308	653.532	708.102	chromosome 1 open reading frame 112 [Source:HGNC Symbol;Acc:HGNC:25565]
ENSG00000162817	C1orf115	15.2429	2.44298	5.43762	0.572261	4.26899	1.96363e-05	6.9354e-05	6.89779	2.74996	4.63931	21.6855	32.7824	22.7025	chromosome 1 open reading frame 115 [Source:HGNC Symbol;Acc:HGNC:25873]
ENSG00000182795	C1orf116	1.13908	-1.15856	-2.23235	1.90298	-0.608813	0.542649	0.642148	1.9708	2.74996	0	1.03264	0	1.08107	chromosome 1 open reading frame 116 [Source:HGNC Symbol;Acc:HGNC:28667]
ENSG00000197982	C1orf122	1098.09	-0.217605	-1.1628	0.0872091	-2.49521	0.0125883	0.0265115	1068.17	1215.48	1258.18	979.979	1127.29	939.452	chromosome 1 open reading frame 122 [Source:HGNC Symbol;Acc:HGNC:24789]
ENSG00000143633	C1orf131	356.61	0.416482	1.33467	0.117196	3.55373	0.000379814	0.00108774	282.809	344.662	288.565	392.405	393.388	437.834	chromosome 1 open reading frame 131 [Source:HGNC Symbol;Acc:HGNC:25332]
ENSG00000203910	C1orf146	0	NA	NA	NA	NA	NA	NA	0	0	0	0	0	0	chromosome 1 open reading frame 146 [Source:HGNC Symbol;Acc:HGNC:24032]
ENSG00000157330	C1orf158	0.309287	-1.67366	-3.19023	3.66018	-0.457261	0.647483	NA	0	0	1.85572	0	0	0	chromosome 1 open reading frame 158 [Source:HGNC Symbol;Acc:HGNC:28567]
ENSG00000131591	C1orf159	916.937	-0.148778	-1.10863	0.0919109	-1.61872	0.105508	0.169994	1003.14	904.736	985.39	966.554	888.296	753.507	chromosome 1 open reading frame 159 [Source:HGNC Symbol;Acc:HGNC:26062]
ENSG00000143110	C1orf162	13.1953	-1.26842	-2.40897	0.557347	-2.27581	0.0228575	0.0452761	24.635	13.7498	17.6294	10.3264	6.34497	6.48643	chromosome 1 open reading frame 162 [Source:HGNC Symbol;Acc:HGNC:28344]
ENSG00000198912	C1orf174	757.13	-0.329644	-1.2567	0.0875139	-3.76676	0.000165381	0.000505245	864.195	883.653	782.188	718.72	631.325	662.697	chromosome 1 open reading frame 174 [Source:HGNC Symbol;Acc:HGNC:27915]
ENSG00000163263	C1orf189	0.963042	-2.05442	-4.15378	2.14101	-0.959559	0.337277	0.442616	1.9708	2.74996	0	0	1.0575	0	chromosome 1 open reading frame 189 [Source:HGNC Symbol;Acc:HGNC:32305]
ENSG00000179902	C1orf194	0.712643	3.03556	8.19966	2.47712	1.22544	0.220409	0.31389	0	0	0	1.03264	0	3.24322	chromosome 1 open reading frame 194 [Source:HGNC Symbol;Acc:HGNC:32331]
ENSG00000119280	C1orf198	5178.23	1.24722	2.37384	0.0536765	23.2359	1.97601e-119	4.13885e-117	3128.64	2920.46	3160.3	7141.76	7494.47	7223.72	chromosome 1 open reading frame 198 [Source:HGNC Symbol;Acc:HGNC:25900]
ENSG00000116667	C1orf21	500.909	-0.060394	-1.04275	0.108123	-0.558565	0.576458	0.671127	468.064	569.241	496.406	447.135	544.61	479.996	chromosome 1 open reading frame 21 [Source:HGNC Symbol;Acc:HGNC:15494]
ENSG00000253313	C1orf210	0.64018	-1.29832	-2.45942	2.62874	-0.493894	0.621381	NA	0	0	2.78359	0	1.0575	0	chromosome 1 open reading frame 210 [Source:HGNC Symbol;Acc:HGNC:28755]
ENSG00000142686	C1orf216	1147.59	-0.147887	-1.10795	0.0771017	-1.91808	0.0551015	0.0975567	1100.69	1260.4	1257.25	1085.31	1053.27	1128.64	chromosome 1 open reading frame 216 [Source:HGNC Symbol;Acc:HGNC:26800]
ENSG00000239887	C1orf226	103.573	-0.99988	-1.99983	0.206991	-4.83054	1.3616e-06	5.6515e-06	151.751	151.248	111.343	66.0892	76.1397	64.8643	chromosome 1 open reading frame 226 [Source:HGNC Symbol;Acc:HGNC:34351]
ENSG00000143793	C1orf35	689.041	0.0132287	1.00921	0.0838112	0.157839	0.874583	0.912471	676.969	692.073	688.474	669.153	726.499	681.075	chromosome 1 open reading frame 35 [Source:HGNC Symbol;Acc:HGNC:19032]
ENSG00000143612	C1orf43	4199.56	0.409461	1.32819	0.0516076	7.93413	2.11972e-15	2.02649e-14	3500.14	3682.19	3640	4881.31	4762.96	4730.77	chromosome 1 open reading frame 43 [Source:HGNC Symbol;Acc:HGNC:29876]
ENSG00000164008	C1orf50	209.933	-0.20504	-1.15272	0.144054	-1.42335	0.154634	0.234085	226.642	251.163	196.707	199.3	200.924	184.863	chromosome 1 open reading frame 50 [Source:HGNC Symbol;Acc:HGNC:28795]
ENSG00000162642	C1orf52	685.03	-0.290269	-1.22287	0.0845834	-3.43175	0.000599705	0.00166006	782.407	759.905	719.093	630.945	605.945	611.887	chromosome 1 open reading frame 52 [Source:HGNC Symbol;Acc:HGNC:24871]
ENSG00000203724	C1orf53	67.6094	0.0402431	1.02829	0.243603	0.1652	0.868787	0.90848	56.1677	81.5821	62.1668	76.4156	66.6222	62.7022	chromosome 1 open reading frame 53 [Source:HGNC Symbol;Acc:HGNC:30003]
ENSG00000118292	C1orf54	84.6027	1.44186	2.7167	0.2193	6.5748	4.87183e-11	3.26141e-10	44.3429	50.4159	41.7538	119.787	122.669	128.648	chromosome 1 open reading frame 54 [Source:HGNC Symbol;Acc:HGNC:26258]
ENSG00000143443	C1orf56	156.496	0.599384	1.51507	0.157246	3.81176	0.00013798	0.000426624	127.116	123.748	122.478	177.615	197.752	190.269	chromosome 1 open reading frame 56 [Source:HGNC Symbol;Acc:HGNC:26045]
ENSG00000198854	C1orf68	0	NA	NA	NA	NA	NA	NA	0	0	0	0	0	0	chromosome 1 open reading frame 68 [Source:HGNC Symbol;Acc:HGNC:29468]
ENSG00000162757	C1orf74	206.963	0.0528175	1.03729	0.139997	0.377275	0.70597	0.782561	213.832	184.247	211.553	208.594	204.097	219.458	chromosome 1 open reading frame 74 [Source:HGNC Symbol;Acc:HGNC:26319]
ENSG00000162598	C1orf87	0	NA	NA	NA	NA	NA	NA	0	0	0	0	0	0	chromosome 1 open reading frame 87 [Source:HGNC Symbol;Acc:HGNC:28547]
ENSG00000142698	C1orf94	0	NA	NA	NA	NA	NA	NA	0	0	0	0	0	0	chromosome 1 open reading frame 94 [Source:HGNC Symbol;Acc:HGNC:28250]
ENSG00000173372	C1QA	0	NA	NA	NA	NA	NA	NA	0	0	0	0	0	0	complement C1q A chain [Source:HGNC Symbol;Acc:HGNC:1241]
ENSG00000108561	C1QBP	4688	0.00682487	1.00474	0.0520272	0.131179	0.895634	0.927434	4494.4	4795.93	4739.52	4604.56	4721.72	4771.85	complement C1q binding protein [Source:HGNC Symbol;Acc:HGNC:1243]
ENSG00000159189	C1QC	0	NA	NA	NA	NA	NA	NA	0	0	0	0	0	0	complement C1q C chain [Source:HGNC Symbol;Acc:HGNC:1245]
ENSG00000131094	C1QL1	214.144	-0.314507	-1.24359	0.163599	-1.92243	0.0545521	0.0967202	232.554	218.163	261.657	200.333	230.534	141.62	complement C1q like 1 [Source:HGNC Symbol;Acc:HGNC:24182]
ENSG00000144119	C1QL2	0	NA	NA	NA	NA	NA	NA	0	0	0	0	0	0	complement C1q like 2 [Source:HGNC Symbol;Acc:HGNC:24181]
ENSG00000165985	C1QL3	0	NA	NA	NA	NA	NA	NA	0	0	0	0	0	0	complement C1q like 3 [Source:HGNC Symbol;Acc:HGNC:19359]
ENSG00000186897	C1QL4	201.29	0.219504	1.16433	0.167911	1.30727	0.191121	0.279376	185.255	179.664	192.995	166.256	276.006	207.566	complement C1q like 4 [Source:HGNC Symbol;Acc:HGNC:31416]
ENSG00000173918	C1QTNF1	952.974	-2.11413	-4.3293	0.0956449	-22.104	2.89497e-108	5.06583e-106	1550.03	1565.64	1530.04	402.731	378.583	290.808	C1q and TNF related 1 [Source:HGNC Symbol;Acc:HGNC:14324]
ENSG00000184163	C1QTNF12	25.5042	0.464924	1.38025	0.379963	1.22361	0.221101	0.314714	25.6204	17.4164	21.3408	33.0446	27.4949	28.1079	C1q and TNF related 12 [Source:HGNC Symbol;Acc:HGNC:32308]
ENSG00000082196	C1QTNF3	38.3036	-0.424342	-1.34196	0.32319	-1.31298	0.18919	0.277081	41.3867	51.3326	38.9702	40.2731	23.2649	34.5943	C1q and TNF related 3 [Source:HGNC Symbol;Acc:HGNC:14326]
ENSG00000172247	C1QTNF4	0	NA	NA	NA	NA	NA	NA	0	0	0	0	0	0	C1q and TNF related 4 [Source:HGNC Symbol;Acc:HGNC:14346]
ENSG00000133466	C1QTNF6	21.3703	-0.903224	-1.87024	0.466806	-1.9349	0.0530022	0.0943475	37.4451	26.5829	19.4851	10.3264	9.51746	24.8647	C1q and TNF related 6 [Source:HGNC Symbol;Acc:HGNC:14343]
ENSG00000163145	C1QTNF7	0	NA	NA	NA	NA	NA	NA	0	0	0	0	0	0	C1q and TNF related 7 [Source:HGNC Symbol;Acc:HGNC:14342]
ENSG00000184471	C1QTNF8	0.176249	1.12651	2.18329	4.08047	0.276072	0.782492	NA	0	0	0	0	1.0575	0	C1q and TNF related 8 [Source:HGNC Symbol;Acc:HGNC:31374]
ENSG00000240654	C1QTNF9	0	NA	NA	NA	NA	NA	NA	0	0	0	0	0	0	C1q and TNF related 9 [Source:HGNC Symbol;Acc:HGNC:28732]
ENSG00000205863	C1QTNF9B	3.47746	0.0518528	1.0366	1.05894	0.0489668	0.960946	0.972412	0.985399	5.49992	3.71145	1.03264	4.22998	5.40536	C1q and TNF related 9B [Source:HGNC Symbol;Acc:HGNC:34072]
ENSG00000159403	C1R	9149.35	0.0711666	1.05057	0.0571469	1.24533	0.213012	0.305353	9535.7	8575.29	8661.59	9862.78	9197.04	9063.71	complement C1r [Source:HGNC Symbol;Acc:HGNC:1246]
ENSG00000139178	C1RL	741.217	-0.494556	-1.40889	0.0903989	-5.47081	4.47978e-08	2.21015e-07	937.114	869.904	794.25	609.26	580.565	656.211	complement C1r subcomponent like [Source:HGNC Symbol;Acc:HGNC:21265]
ENSG00000182326	C1S	4752.86	-0.220134	-1.16484	0.0573341	-3.8395	0.000123283	0.000383671	5387.17	5160.76	4797.05	4488.9	4261.71	4421.58	complement C1s [Source:HGNC Symbol;Acc:HGNC:1247]
ENSG00000166278	C2	158.767	1.52375	2.87537	0.166372	9.15867	5.25408e-20	6.94383e-19	76.8611	76.0822	92.7862	230.28	249.569	227.025	complement C2 [Source:HGNC Symbol;Acc:HGNC:1248]
ENSG00000258713	C20orf141	0.661223	0.135121	1.09818	2.45224	0.0551008	0.956058	NA	0.985399	0.916653	0	2.06529	0	0	chromosome 20 open reading frame 141 [Source:HGNC Symbol;Acc:HGNC:16134]
ENSG00000149609	C20orf144	6.00601	-0.00554454	-1.00385	0.776556	-0.0071399	0.994303	0.995672	8.86859	4.58326	4.63931	7.22851	4.22998	6.48643	chromosome 20 open reading frame 144 [Source:HGNC Symbol;Acc:HGNC:16137]
ENSG00000125975	C20orf173	0	NA	NA	NA	NA	NA	NA	0	0	0	0	0	0	chromosome 20 open reading frame 173 [Source:HGNC Symbol;Acc:HGNC:16166]
ENSG00000088854	C20orf194	1158.49	0.242136	1.18274	0.0738559	3.27849	0.00104364	0.00276385	1117.44	1066.07	1001.16	1205.1	1256.3	1304.85	chromosome 20 open reading frame 194 [Source:HGNC Symbol;Acc:HGNC:17721]
ENSG00000215595	C20orf202	0.868805	2.06053	4.17139	2.21652	0.929625	0.352565	0.458827	0.985399	0	0	2.06529	0	2.16214	chromosome 20 open reading frame 202 [Source:HGNC Symbol;Acc:HGNC:37254]
ENSG00000198547	C20orf203	0.885176	3.35027	10.1984	2.31106	1.44967	0.147152	0.224901	0	0	0	0	4.22998	1.08107	chromosome 20 open reading frame 203 [Source:HGNC Symbol;Acc:HGNC:26592]
ENSG00000101220	C20orf27	2647.32	-0.2133	-1.15934	0.0653733	-3.2628	0.00110316	0.00290589	2642.84	2865.46	3019.26	2453.56	2563.37	2339.44	chromosome 20 open reading frame 27 [Source:HGNC Symbol;Acc:HGNC:15873]
ENSG00000124237	C20orf85	0	NA	NA	NA	NA	NA	NA	0	0	0	0	0	0	chromosome 20 open reading frame 85 [Source:HGNC Symbol;Acc:HGNC:16216]
ENSG00000160298	C21orf58	448.834	-0.319043	-1.2475	0.105042	-3.03729	0.00238716	0.00587505	548.867	455.577	490.839	413.057	396.561	388.105	chromosome 21 open reading frame 58 [Source:HGNC Symbol;Acc:HGNC:1300]
ENSG00000205929	C21orf62	0	NA	NA	NA	NA	NA	NA	0	0	0	0	0	0	chromosome 21 open reading frame 62 [Source:HGNC Symbol;Acc:HGNC:1305]
ENSG00000154642	C21orf91	227.216	-0.400967	-1.32039	0.132781	-3.01976	0.00252979	0.00618751	246.35	272.246	257.018	191.039	198.809	197.836	chromosome 21 open reading frame 91 [Source:HGNC Symbol;Acc:HGNC:16459]
ENSG00000169314	C22orf15	26.7482	-0.780691	-1.71795	0.382303	-2.04208	0.0411439	0.0757968	27.5912	31.1662	42.6817	22.7182	19.0349	17.2972	chromosome 22 open reading frame 15 [Source:HGNC Symbol;Acc:HGNC:15558]
ENSG00000128346	C22orf23	75.0487	-1.15616	-2.22864	0.24621	-4.69584	2.65517e-06	1.05778e-05	113.321	77.9155	119.694	50.5995	43.3573	45.405	chromosome 22 open reading frame 23 [Source:HGNC Symbol;Acc:HGNC:18589]
ENSG00000100249	C22orf31	0	NA	NA	NA	NA	NA	NA	0	0	0	0	0	0	chromosome 22 open reading frame 31 [Source:HGNC Symbol;Acc:HGNC:26931]
ENSG00000242259	C22orf39	347.582	-0.417048	-1.33519	0.109968	-3.79243	0.000149179	0.000458073	400.072	382.244	410.115	291.205	304.559	297.295	chromosome 22 open reading frame 39 [Source:HGNC Symbol;Acc:HGNC:27012]
ENSG00000205856	C22orf42	0	NA	NA	NA	NA	NA	NA	0	0	0	0	0	0	chromosome 22 open reading frame 42 [Source:HGNC Symbol;Acc:HGNC:27160]
ENSG00000157617	C2CD2	2554.86	0.444956	1.36127	0.0563877	7.891	2.99769e-15	2.83448e-14	2196.45	2134.88	2160.99	3029.78	2880.62	2926.46	C2 calcium dependent domain containing 2 [Source:HGNC Symbol;Acc:HGNC:1266]
ENSG00000172375	C2CD2L	829.848	-0.439395	-1.35604	0.0925599	-4.74714	2.06313e-06	8.34671e-06	994.267	928.569	943.636	808.56	666.222	637.832	C2CD2 like [Source:HGNC Symbol;Acc:HGNC:29000]
ENSG00000168014	C2CD3	513.808	-0.215619	-1.1612	0.0962948	-2.23915	0.0251461	0.0491822	517.334	568.325	570.635	497.734	476.93	451.888	C2 domain containing 3 centriole elongation regulator [Source:HGNC Symbol;Acc:HGNC:24564]
ENSG00000198535	C2CD4A	2.6659	0.165689	1.1217	1.23451	0.134215	0.893233	0.92578	1.9708	0	5.56717	2.06529	4.22998	2.16214	C2 calcium dependent domain containing 4A [Source:HGNC Symbol;Acc:HGNC:33627]
ENSG00000205502	C2CD4B	0	NA	NA	NA	NA	NA	NA	0	0	0	0	0	0	C2 calcium dependent domain containing 4B [Source:HGNC Symbol;Acc:HGNC:33628]
ENSG00000183186	C2CD4C	4.24588	-1.91866	-3.78072	1.05822	-1.8131	0.0698169	0.119538	11.8248	2.74996	5.56717	1.03264	1.0575	3.24322	C2 calcium dependent domain containing 4C [Source:HGNC Symbol;Acc:HGNC:29417]
ENSG00000225556	C2CD4D	0	NA	NA	NA	NA	NA	NA	0	0	0	0	0	0	C2 calcium dependent domain containing 4D [Source:HGNC Symbol;Acc:HGNC:37210]
ENSG00000111731	C2CD5	923.438	-0.049957	-1.03523	0.0830543	-0.601498	0.547508	0.64657	902.625	956.986	958.482	963.456	816.386	942.695	C2 calcium dependent domain containing 5 [Source:HGNC Symbol;Acc:HGNC:29062]
ENSG00000155754	C2CD6	110.406	1.30727	2.47472	0.196567	6.6505	2.92098e-11	1.99405e-10	70.9487	67.8323	51.9603	148.701	156.509	166.485	C2 calcium dependent domain containing 6 [Source:HGNC Symbol;Acc:HGNC:14438]
ENSG00000115998	C2orf42	216.002	-0.303529	-1.23416	0.147535	-2.05733	0.0396542	0.0734136	238.466	240.163	237.533	233.377	170.257	176.215	chromosome 2 open reading frame 42 [Source:HGNC Symbol;Acc:HGNC:26056]
ENSG00000135974	C2orf49	497.509	-0.325945	-1.25349	0.101544	-3.20989	0.00132788	0.00343821	544.925	547.242	567.852	390.339	455.78	478.915	chromosome 2 open reading frame 49 [Source:HGNC Symbol;Acc:HGNC:28772]
ENSG00000150873	C2orf50	0	NA	NA	NA	NA	NA	NA	0	0	0	0	0	0	chromosome 2 open reading frame 50 [Source:HGNC Symbol;Acc:HGNC:26324]
ENSG00000168887	C2orf68	770.12	0.22437	1.16827	0.0794429	2.82429	0.00473859	0.0109965	717.37	706.739	707.031	817.854	855.514	816.209	chromosome 2 open reading frame 68 [Source:HGNC Symbol;Acc:HGNC:34353]
ENSG00000178074	C2orf69	846.908	-0.165265	-1.12137	0.0815092	-2.02756	0.0426049	0.0780338	902.625	926.736	856.417	747.634	802.639	845.398	chromosome 2 open reading frame 69 [Source:HGNC Symbol;Acc:HGNC:26799]
ENSG00000204128	C2orf72	21.8753	0.266117	1.20257	0.443565	0.599951	0.548539	0.647268	23.6496	11.9165	24.1244	34.0772	15.8624	21.6214	chromosome 2 open reading frame 72 [Source:HGNC Symbol;Acc:HGNC:27418]
ENSG00000177994	C2orf73	0.669097	1.61995	3.07365	2.59165	0.625066	0.531928	NA	0	0.916653	0	3.09793	0	0	chromosome 2 open reading frame 73 [Source:HGNC Symbol;Acc:HGNC:26861]
ENSG00000237651	C2orf74	231.7	-0.303193	-1.23387	0.146581	-2.06844	0.0385991	0.0718162	237.481	289.662	240.316	179.68	201.982	241.079	chromosome 2 open reading frame 74 [Source:HGNC Symbol;Acc:HGNC:34439]
ENSG00000186132	C2orf76	94.3345	0.0231334	1.01616	0.230483	0.100369	0.920051	0.945324	96.5691	115.498	68.6618	84.6768	118.439	82.1615	chromosome 2 open reading frame 76 [Source:HGNC Symbol;Acc:HGNC:27017]
ENSG00000187833	C2orf78	0.164233	-0.797047	-1.73754	4.08047	-0.195332	0.845133	NA	0.985399	0	0	0	0	0	chromosome 2 open reading frame 78 [Source:HGNC Symbol;Acc:HGNC:34349]
ENSG00000188674	C2orf80	0	NA	NA	NA	NA	NA	NA	0	0	0	0	0	0	chromosome 2 open reading frame 80 [Source:HGNC Symbol;Acc:HGNC:34352]
ENSG00000187699	C2orf88	13.4221	-0.0101848	-1.00708	0.527626	-0.0193031	0.984599	0.988963	10.8394	11.9165	17.6294	11.3591	17.9774	10.8107	chromosome 2 open reading frame 88 [Source:HGNC Symbol;Acc:HGNC:28191]
ENSG00000125730	C3	326.336	-1.79124	-3.46111	0.136746	-13.099	3.33682e-39	1.06042e-37	596.166	465.66	457.436	141.472	145.934	151.35	complement C3 [Source:HGNC Symbol;Acc:HGNC:1318]
ENSG00000171860	C3AR1	22.2809	-0.333419	-1.26	0.407018	-0.819175	0.412687	0.520622	25.6204	19.2497	29.6916	20.6529	20.0924	18.3782	complement C3a receptor 1 [Source:HGNC Symbol;Acc:HGNC:1319]
ENSG00000088543	C3orf18	506.839	-0.212959	-1.15906	0.101205	-2.10424	0.0353576	0.0666463	602.079	520.659	510.324	471.918	491.735	444.321	chromosome 3 open reading frame 18 [Source:HGNC Symbol;Acc:HGNC:24837]
ENSG00000131379	C3orf20	2.32036	-0.275011	-1.21	1.33064	-0.206676	0.836263	0.884371	3.94159	0	3.71145	4.13057	1.0575	1.08107	chromosome 3 open reading frame 20 [Source:HGNC Symbol;Acc:HGNC:25320]
ENSG00000180697	C3orf22	0	NA	NA	NA	NA	NA	NA	0	0	0	0	0	0	chromosome 3 open reading frame 22 [Source:HGNC Symbol;Acc:HGNC:28534]
ENSG00000179021	C3orf38	593.285	0.105351	1.07576	0.0890739	1.18273	0.236915	0.333142	572.517	592.158	550.222	607.194	639.785	597.833	chromosome 3 open reading frame 38 [Source:HGNC Symbol;Acc:HGNC:28384]
ENSG00000114529	C3orf52	405.758	-0.378914	-1.30036	0.106516	-3.55733	0.000374644	0.00107494	428.648	472.076	475.065	331.479	352.146	375.132	chromosome 3 open reading frame 52 [Source:HGNC Symbol;Acc:HGNC:26255]
ENSG00000214324	C3orf56	0	NA	NA	NA	NA	NA	NA	0	0	0	0	0	0	chromosome 3 open reading frame 56 [Source:HGNC Symbol;Acc:HGNC:32481]
ENSG00000188315	C3orf62	145.325	-0.836451	-1.78565	0.187375	-4.46405	8.04263e-06	3.00085e-05	175.401	215.413	167.943	107.395	79.3121	126.485	chromosome 3 open reading frame 62 [Source:HGNC Symbol;Acc:HGNC:24771]
ENSG00000187068	C3orf70	0.318877	-1.70977	-3.27109	3.33061	-0.513351	0.607706	NA	0.985399	0	0.927862	0	0	0	chromosome 3 open reading frame 70 [Source:HGNC Symbol;Acc:HGNC:33731]
ENSG00000180044	C3orf80	108.882	-3.0885	-8.50612	0.244043	-12.6556	1.04241e-36	3.02103e-35	215.802	193.414	175.366	22.7182	22.2074	23.7836	chromosome 3 open reading frame 80 [Source:HGNC Symbol;Acc:HGNC:40048]
ENSG00000236980	C3orf84	0	NA	NA	NA	NA	NA	NA	0	0	0	0	0	0	chromosome 3 open reading frame 84 [Source:HGNC Symbol;Acc:HGNC:44666]
ENSG00000244731	C4A	124.958	1.48163	2.79264	0.196322	7.54696	4.45532e-14	3.85181e-13	83.7589	63.2491	51.0324	187.941	170.257	193.512	complement C4A (Rodgers blood group) [Source:HGNC Symbol;Acc:HGNC:1323]
ENSG00000224389	C4B	63.9798	2.98242	7.90309	0.315245	9.46062	3.06114e-21	4.33134e-20	6.89779	22.9163	12.9901	115.656	120.554	104.864	complement C4B (Chido blood group) [Source:HGNC Symbol;Acc:HGNC:1324]
ENSG00000123838	C4BPA	0	NA	NA	NA	NA	NA	NA	0	0	0	0	0	0	complement component 4 binding protein alpha [Source:HGNC Symbol;Acc:HGNC:1325]
ENSG00000123843	C4BPB	3.12654	2.4918	5.62481	1.23779	2.0131	0.0441041	0.0803287	0.985399	0.916653	0.927862	3.09793	6.34497	6.48643	complement component 4 binding protein beta [Source:HGNC Symbol;Acc:HGNC:1328]
ENSG00000138813	C4orf17	0	NA	NA	NA	NA	NA	NA	0	0	0	0	0	0	chromosome 4 open reading frame 17 [Source:HGNC Symbol;Acc:HGNC:25274]
ENSG00000154274	C4orf19	1.45457	-1.62198	-3.07797	1.74878	-0.927494	0.35367	0.459764	1.9708	3.66661	0.927862	0	0	2.16214	chromosome 4 open reading frame 19 [Source:HGNC Symbol;Acc:HGNC:25618]
ENSG00000164096	C4orf3	3502.14	-0.838898	-1.78868	0.07355	-11.4058	3.91111e-30	8.46121e-29	4515.1	4322.02	4640.24	2211.92	2797.07	2526.47	chromosome 4 open reading frame 3 [Source:HGNC Symbol;Acc:HGNC:19225]
ENSG00000151470	C4orf33	171.995	0.358873	1.28242	0.155093	2.31392	0.0206719	0.0413509	144.854	156.748	150.314	168.321	200.924	210.809	chromosome 4 open reading frame 33 [Source:HGNC Symbol;Acc:HGNC:27025]
ENSG00000163633	C4orf36	4.65112	-0.245706	-1.18567	0.904362	-0.271689	0.785861	0.845361	5.91239	5.49992	3.71145	1.03264	6.34497	5.40536	chromosome 4 open reading frame 36 [Source:HGNC Symbol;Acc:HGNC:28386]
ENSG00000164123	C4orf45	0	NA	NA	NA	NA	NA	NA	0	0	0	0	0	0	chromosome 4 open reading frame 45 [Source:HGNC Symbol;Acc:HGNC:26342]
ENSG00000205208	C4orf46	1396	-0.00741436	-1.00515	0.0664923	-0.111507	0.911214	0.938926	1366.75	1382.31	1449.32	1355.86	1400.12	1421.61	chromosome 4 open reading frame 46 [Source:HGNC Symbol;Acc:HGNC:27320]
ENSG00000205129	C4orf47	39.6476	-1.45744	-2.74621	0.347327	-4.19616	2.71476e-05	9.37051e-05	59.1239	63.2491	51.9603	12.3917	32.7824	18.3782	chromosome 4 open reading frame 47 [Source:HGNC Symbol;Acc:HGNC:34346]
ENSG00000243449	C4orf48	552.346	-0.0263521	-1.01843	0.100232	-0.262911	0.792619	0.850381	529.159	556.408	586.409	515.289	615.462	511.347	chromosome 4 open reading frame 48 [Source:HGNC Symbol;Acc:HGNC:34437]
ENSG00000237136	C4orf51	0.483668	-0.708805	-1.63445	2.73003	-0.259632	0.795147	NA	0	0.916653	0.927862	0	1.0575	0	chromosome 4 open reading frame 51 [Source:HGNC Symbol;Acc:HGNC:37264]
ENSG00000106804	C5	86.2116	0.0190072	1.01326	0.217755	0.087287	0.930443	0.95135	79.8173	99.9152	77.0126	73.3177	88.8296	98.3776	complement C5 [Source:HGNC Symbol;Acc:HGNC:1331]
ENSG00000197405	C5AR1	4.82584	-0.145838	-1.10637	0.896172	-0.162734	0.870728	0.909802	7.88319	5.49992	1.85572	6.19586	2.11499	5.40536	complement C5a receptor 1 [Source:HGNC Symbol;Acc:HGNC:1338]
ENSG00000134830	C5AR2	3.50259	0.323177	1.25108	1.03879	0.31111	0.755717	0.823703	0.985399	3.66661	4.63931	2.06529	3.17249	6.48643	complement component 5a receptor 2 [Source:HGNC Symbol;Acc:HGNC:4527]
ENSG00000113583	C5orf15	3993.46	0.110231	1.0794	0.0646703	1.70451	0.0882859	0.146286	3759.3	4110.27	3652.99	4298.9	3835.54	4303.75	chromosome 5 open reading frame 15 [Source:HGNC Symbol;Acc:HGNC:20656]
ENSG00000082213	C5orf22	1029.26	-0.107611	-1.07744	0.0722295	-1.48985	0.136263	0.210823	1057.33	1041.32	1104.16	989.273	983.471	999.992	chromosome 5 open reading frame 22 [Source:HGNC Symbol;Acc:HGNC:25639]
ENSG00000181904	C5orf24	2650.42	-0.346079	-1.2711	0.0612675	-5.64866	1.61705e-08	8.37996e-08	2936.49	2881.96	3081.43	2194.37	2392.05	2416.2	chromosome 5 open reading frame 24 [Source:HGNC Symbol;Acc:HGNC:26746]
ENSG00000172244	C5orf34	524.936	-0.0609639	-1.04316	0.101769	-0.599044	0.549143	0.647506	530.144	555.492	522.386	548.334	447.32	545.941	chromosome 5 open reading frame 34 [Source:HGNC Symbol;Acc:HGNC:24738]
ENSG00000178776	C5orf46	696.87	1.29413	2.45229	0.102251	12.6563	1.03219e-36	2.99767e-35	440.473	382.244	388.774	861.225	1096.62	1011.88	chromosome 5 open reading frame 46 [Source:HGNC Symbol;Acc:HGNC:33768]
ENSG00000185056	C5orf47	0.636444	-1.2905	-2.44613	2.46306	-0.523944	0.600318	NA	0	1.83331	0.927862	0	1.0575	0	chromosome 5 open reading frame 47 [Source:HGNC Symbol;Acc:HGNC:27026]
ENSG00000215217	C5orf49	0	NA	NA	NA	NA	NA	NA	0	0	0	0	0	0	chromosome 5 open reading frame 49 [Source:HGNC Symbol;Acc:HGNC:27028]
ENSG00000205765	C5orf51	1638.19	0.088321	1.06313	0.0706943	1.24934	0.211542	0.303609	1497.81	1549.14	1716.54	1618.15	1700.45	1747.01	chromosome 5 open reading frame 51 [Source:HGNC Symbol;Acc:HGNC:27750]
ENSG00000187658	C5orf52	0.516322	2.5796	5.97775	2.99918	0.860103	0.389732	NA	0	0	0	3.09793	0	0	chromosome 5 open reading frame 52 [Source:HGNC Symbol;Acc:HGNC:35121]
ENSG00000234511	C5orf58	0.164233	-0.797047	-1.73754	4.08047	-0.195332	0.845133	NA	0.985399	0	0	0	0	0	chromosome 5 open reading frame 58 [Source:HGNC Symbol;Acc:HGNC:37272]
ENSG00000039537	C6	1.50879	1.16579	2.24357	1.69425	0.688089	0.491397	0.595205	0	0	2.78359	4.13057	1.0575	1.08107	complement C6 [Source:HGNC Symbol;Acc:HGNC:1339]
ENSG00000112539	C6orf118	0.814349	-0.40107	-1.32049	2.14136	-0.187297	0.851428	0.894812	0	0.916653	1.85572	1.03264	0	1.08107	chromosome 6 open reading frame 118 [Source:HGNC Symbol;Acc:HGNC:21233]
ENSG00000185127	C6orf120	1064.06	1.18048	2.26652	0.084671	13.9419	3.52284e-44	1.32697e-42	612.918	639.824	701.464	1476.68	1602.11	1351.34	chromosome 6 open reading frame 120 [Source:HGNC Symbol;Acc:HGNC:21247]
ENSG00000188112	C6orf132	230.831	-0.713699	-1.64	0.152669	-4.67481	2.94228e-06	1.16245e-05	309.415	237.413	313.617	152.831	201.982	169.728	chromosome 6 open reading frame 132 [Source:HGNC Symbol;Acc:HGNC:21288]
ENSG00000204564	C6orf136	547.141	0.285596	1.21891	0.0916595	3.11584	0.00183425	0.00461953	479.889	520.659	478.777	608.227	598.542	596.752	chromosome 6 open reading frame 136 [Source:HGNC Symbol;Acc:HGNC:21301]
ENSG00000197261	C6orf141	1.77774	-0.617127	-1.53382	1.54455	-0.399552	0.689486	0.768976	0	4.58326	1.85572	2.06529	0	2.16214	chromosome 6 open reading frame 141 [Source:HGNC Symbol;Acc:HGNC:21351]
ENSG00000204542	C6orf15	0	NA	NA	NA	NA	NA	NA	0	0	0	0	0	0	chromosome 6 open reading frame 15 [Source:HGNC Symbol;Acc:HGNC:13927]
ENSG00000203872	C6orf163	5.19511	-0.760495	-1.69407	0.875117	-0.869022	0.384835	0.492225	2.9562	5.49992	11.1343	4.13057	5.28748	2.16214	chromosome 6 open reading frame 163 [Source:HGNC Symbol;Acc:HGNC:21403]
ENSG00000181577	C6orf223	1.03304	1.12858	2.18644	2.0558	0.548976	0.583022	0.677343	1.9708	0	0	2.06529	0	2.16214	chromosome 6 open reading frame 223 [Source:HGNC Symbol;Acc:HGNC:28692]
ENSG00000221821	C6orf226	210.965	0.265521	1.20207	0.143921	1.84491	0.0650505	0.112463	195.109	190.664	189.284	259.194	233.706	197.836	chromosome 6 open reading frame 226 [Source:HGNC Symbol;Acc:HGNC:34431]
ENSG00000184530	C6orf58	2.24712	-1.69657	-3.24129	1.38895	-1.22148	0.221904	0.315695	1.9708	2.74996	5.56717	1.03264	0	2.16214	chromosome 6 open reading frame 58 [Source:HGNC Symbol;Acc:HGNC:20960]
ENSG00000112308	C6orf62	8153.82	0.274991	1.20999	0.0499702	5.50309	3.73187e-08	1.85698e-07	7254.5	7426.72	7455.37	8554.42	9279.52	8952.36	chromosome 6 open reading frame 62 [Source:HGNC Symbol;Acc:HGNC:20998]
ENSG00000198663	C6orf89	7394.96	0.566585	1.48101	0.0465581	12.1694	4.52348e-34	1.16016e-32	5935.06	5936.24	6012.55	8936.5	8906.23	8643.17	chromosome 6 open reading frame 89 [Source:HGNC Symbol;Acc:HGNC:21114]
ENSG00000112936	C7	4.77256	1.4916	2.81201	0.904569	1.64896	0.0991555	0.16133	1.9708	3.66661	1.85572	6.19586	8.45996	6.48643	complement C7 [Source:HGNC Symbol;Acc:HGNC:1346]
ENSG00000136197	C7orf25	520.218	-0.0217247	-1.01517	0.0995627	-0.218201	0.827273	0.877706	470.035	551.825	550.222	531.811	527.69	489.726	chromosome 7 open reading frame 25 [Source:HGNC Symbol;Acc:HGNC:21703]
ENSG00000146576	C7orf26	864.643	-0.242397	-1.18296	0.0794494	-3.05096	0.0022811	0.0056371	904.596	913.903	992.812	809.593	802.639	764.318	chromosome 7 open reading frame 26 [Source:HGNC Symbol;Acc:HGNC:21702]
ENSG00000153790	C7orf31	3.88203	-5.32301	-40.03	1.46567	-3.6318	0.000281451	0.000825716	3.94159	10.9998	8.35076	0	0	0	chromosome 7 open reading frame 31 [Source:HGNC Symbol;Acc:HGNC:21722]
ENSG00000170279	C7orf33	0.716785	3.04234	8.23825	2.47283	1.23031	0.218583	0.311771	0	0	0	0	1.0575	3.24322	chromosome 7 open reading frame 33 [Source:HGNC Symbol;Acc:HGNC:21724]
ENSG00000146540	C7orf50	1340.26	0.612302	1.5287	0.0823929	7.43149	1.07378e-13	9.05673e-13	1103.65	960.652	1116.22	1537.61	1785.05	1538.37	chromosome 7 open reading frame 50 [Source:HGNC Symbol;Acc:HGNC:22421]
ENSG00000164746	C7orf57	15.3514	-1.56806	-2.96505	0.524196	-2.99136	0.00277742	0.0067407	24.635	21.9997	22.2687	10.3264	4.22998	8.64858	chromosome 7 open reading frame 57 [Source:HGNC Symbol;Acc:HGNC:22247]
ENSG00000185955	C7orf61	20.9814	-1.02885	-2.04039	0.461992	-2.22698	0.0259487	0.0505946	21.6788	34.8328	27.8359	6.19586	14.8049	20.5404	chromosome 7 open reading frame 61 [Source:HGNC Symbol;Acc:HGNC:22135]
ENSG00000157131	C8A	0	NA	NA	NA	NA	NA	NA	0	0	0	0	0	0	complement C8 alpha chain [Source:HGNC Symbol;Acc:HGNC:1352]
ENSG00000176919	C8G	9.04222	-0.645551	-1.56434	0.633611	-1.01884	0.308277	0.412588	12.8102	9.16653	11.1343	6.19586	8.45996	6.48643	complement C8 gamma chain [Source:HGNC Symbol;Acc:HGNC:1354]
ENSG00000182307	C8orf33	2228.39	0.729182	1.6577	0.0604627	12.06	1.71721e-33	4.26188e-32	1612.11	1666.48	1751.8	2790.2	2835.14	2714.57	chromosome 8 open reading frame 33 [Source:HGNC Symbol;Acc:HGNC:26104]
ENSG00000165084	C8orf34	98.2867	1.19019	2.28183	0.203525	5.84787	4.97896e-09	2.72807e-08	53.2115	65.999	60.311	127.015	148.049	135.134	chromosome 8 open reading frame 34 [Source:HGNC Symbol;Acc:HGNC:30905]
ENSG00000156172	C8orf37	156.203	-0.29868	-1.23002	0.165816	-1.80127	0.0716602	0.122421	178.357	168.664	169.799	128.048	124.784	167.566	chromosome 8 open reading frame 37 [Source:HGNC Symbol;Acc:HGNC:27232]
ENSG00000164743	C8orf48	101.304	0.313141	1.24241	0.206498	1.51643	0.12941	0.201823	81.7881	97.1652	91.8583	96.0359	101.52	139.458	chromosome 8 open reading frame 48 [Source:HGNC Symbol;Acc:HGNC:26345]
ENSG00000241852	C8orf58	1428.93	0.231037	1.17368	0.0701206	3.29485	0.000984756	0.00261894	1385.47	1251.23	1308.29	1554.13	1605.28	1469.18	chromosome 8 open reading frame 58 [Source:HGNC Symbol;Acc:HGNC:32233]
ENSG00000171060	C8orf74	0	NA	NA	NA	NA	NA	NA	0	0	0	0	0	0	chromosome 8 open reading frame 74 [Source:HGNC Symbol;Acc:HGNC:32296]
ENSG00000189376	C8orf76	836.051	0.18823	1.13937	0.0784276	2.40006	0.0163926	0.0335621	763.684	789.238	791.466	857.094	886.181	928.641	chromosome 8 open reading frame 76 [Source:HGNC Symbol;Acc:HGNC:25924]
ENSG00000213563	C8orf82	2592.7	0.273654	1.20887	0.086706	3.15612	0.00159884	0.00407144	2171.82	2322.8	2547.91	2904.83	3190.46	2418.36	chromosome 8 open reading frame 82 [Source:HGNC Symbol;Acc:HGNC:33826]
ENSG00000253250	C8orf88	654.549	0.287176	1.22025	0.0888851	3.23086	0.00123417	0.00321726	552.809	589.408	626.307	703.23	757.167	698.373	chromosome 8 open reading frame 88 [Source:HGNC Symbol;Acc:HGNC:44672]
ENSG00000274443	C8orf89	1.33466	0.152334	1.11137	1.64693	0.0924955	0.926304	0.94938	1.9708	1.83331	0	2.06529	1.0575	1.08107	chromosome 8 open reading frame 89 [Source:HGNC Symbol;Acc:HGNC:51258]
ENSG00000113600	C9	3.49532	-4.1286	-17.4917	1.50638	-2.74074	0.00613014	0.0138514	8.86859	9.16653	1.85572	0	0	1.08107	complement C9 [Source:HGNC Symbol;Acc:HGNC:1358]
ENSG00000160345	C9orf116	11.1768	0.112292	1.08094	0.650772	0.172553	0.863003	0.904142	12.8102	1.83331	17.6294	12.3917	13.7474	8.64858	chromosome 9 open reading frame 116 [Source:HGNC Symbol;Acc:HGNC:28435]
ENSG00000174038	C9orf131	0.779071	-3.00515	-8.02862	2.22654	-1.3497	0.177113	0.262198	0.985399	1.83331	1.85572	0	0	0	chromosome 9 open reading frame 131 [Source:HGNC Symbol;Acc:HGNC:31418]
ENSG00000204711	C9orf135	0.328466	-1.74626	-3.35487	3.57562	-0.488379	0.625281	NA	1.9708	0	0	0	0	0	chromosome 9 open reading frame 135 [Source:HGNC Symbol;Acc:HGNC:31422]
ENSG00000188959	C9orf152	1.17981	-0.272452	-1.20786	1.84139	-0.14796	0.882374	0.918487	2.9562	0	0.927862	1.03264	0	2.16214	chromosome 9 open reading frame 152 [Source:HGNC Symbol;Acc:HGNC:31455]
ENSG00000171159	C9orf16	263.332	-0.253468	-1.19207	0.132636	-1.91101	0.0560039	0.0988254	312.371	253.913	293.204	232.345	264.374	223.782	chromosome 9 open reading frame 16 [Source:HGNC Symbol;Acc:HGNC:17823]
ENSG00000164972	C9orf24	7.08623	-1.58799	-3.00631	0.779352	-2.03758	0.041592	0.0764788	7.88319	12.8331	11.1343	2.06529	2.11499	6.48643	chromosome 9 open reading frame 24 [Source:HGNC Symbol;Acc:HGNC:19919]
ENSG00000135045	C9orf40	445.231	-0.637156	-1.55526	0.106575	-5.97846	2.25254e-09	1.27829e-08	486.787	571.991	566.924	350.066	365.893	329.727	chromosome 9 open reading frame 40 [Source:HGNC Symbol;Acc:HGNC:23433]
ENSG00000157653	C9orf43	8.46498	0.337595	1.26365	0.687496	0.49105	0.623391	0.713084	3.94159	6.41657	12.0622	14.457	6.34497	7.5675	chromosome 9 open reading frame 43 [Source:HGNC Symbol;Acc:HGNC:23570]
ENSG00000179058	C9orf50	2.23139	-2.41589	-5.3365	1.52296	-1.58632	0.112668	0.179894	2.9562	2.74996	5.56717	0	2.11499	0	chromosome 9 open reading frame 50 [Source:HGNC Symbol;Acc:HGNC:23677]
ENSG00000165118	C9orf64	27.3823	0.876536	1.83596	0.408147	2.1476	0.0317457	0.0605899	8.86859	20.1664	28.7637	42.3384	31.7249	32.4322	chromosome 9 open reading frame 64 [Source:HGNC Symbol;Acc:HGNC:28144]
ENSG00000147894	C9orf72	88.2715	0.214623	1.1604	0.206202	1.04084	0.297951	0.401255	83.7589	81.5821	79.7961	93.9706	85.6571	104.864	C9orf72-SMCR8 complex subunit [Source:HGNC Symbol;Acc:HGNC:28337]
ENSG00000136819	C9orf78	1928.85	0.250993	1.19003	0.0624384	4.01985	5.82355e-05	0.000191268	1669.27	1780.14	1834.38	2077.68	2094.9	2116.74	chromosome 9 open reading frame 78 [Source:HGNC Symbol;Acc:HGNC:24932]
ENSG00000155621	C9orf85	176.081	0.338543	1.26448	0.14833	2.28235	0.0224685	0.044595	156.678	158.581	151.242	193.104	188.234	208.647	chromosome 9 open reading frame 85 [Source:HGNC Symbol;Acc:HGNC:28784]
ENSG00000133742	CA1	0	NA	NA	NA	NA	NA	NA	0	0	0	0	0	0	carbonic anhydrase 1 [Source:HGNC Symbol;Acc:HGNC:1368]
ENSG00000154975	CA10	0	NA	NA	NA	NA	NA	NA	0	0	0	0	0	0	carbonic anhydrase 10 [Source:HGNC Symbol;Acc:HGNC:1369]
ENSG00000063180	CA11	390.213	0.77976	1.71685	0.14391	5.41839	6.0139e-08	2.92219e-07	325.182	249.33	287.637	436.808	622.865	419.456	carbonic anhydrase 11 [Source:HGNC Symbol;Acc:HGNC:1370]
ENSG00000074410	CA12	7851.06	-1.07899	-2.11256	0.0555086	-19.4384	3.65726e-84	4.07726e-82	11328.1	10024.5	10620.3	5103.32	5097.13	4932.93	carbonic anhydrase 12 [Source:HGNC Symbol;Acc:HGNC:1371]
ENSG00000185015	CA13	175.965	0.131927	1.09576	0.15215	0.867091	0.385892	0.493257	164.562	178.747	160.52	194.137	194.579	163.242	carbonic anhydrase 13 [Source:HGNC Symbol;Acc:HGNC:14914]
ENSG00000118298	CA14	0.656932	-2.74703	-6.71332	2.75315	-0.997776	0.318388	NA	3.94159	0	0	0	0	0	carbonic anhydrase 14 [Source:HGNC Symbol;Acc:HGNC:1372]
ENSG00000104267	CA2	0	NA	NA	NA	NA	NA	NA	0	0	0	0	0	0	carbonic anhydrase 2 [Source:HGNC Symbol;Acc:HGNC:1373]
ENSG00000164879	CA3	1.917	-1.39101	-2.62262	1.54531	-0.900146	0.368042	0.474433	0	3.66661	4.63931	0	2.11499	1.08107	carbonic anhydrase 3 [Source:HGNC Symbol;Acc:HGNC:1374]
ENSG00000167434	CA4	2.2806	-0.243083	-1.18352	1.34736	-0.180414	0.856827	0.899293	0.985399	5.49992	0.927862	3.09793	3.17249	0	carbonic anhydrase 4 [Source:HGNC Symbol;Acc:HGNC:1375]
ENSG00000174990	CA5A	0.485537	-0.714147	-1.64051	2.90583	-0.245764	0.805865	NA	0	0	1.85572	0	1.0575	0	carbonic anhydrase 5A [Source:HGNC Symbol;Acc:HGNC:1377]
ENSG00000169239	CA5B	754.454	-0.455275	-1.37104	0.079965	-5.69342	1.24519e-08	6.53015e-08	869.122	879.987	868.479	639.206	645.072	624.86	carbonic anhydrase 5B [Source:HGNC Symbol;Acc:HGNC:1378]
ENSG00000131686	CA6	0.164233	-0.797047	-1.73754	4.08047	-0.195332	0.845133	NA	0.985399	0	0	0	0	0	carbonic anhydrase 6 [Source:HGNC Symbol;Acc:HGNC:1380]
ENSG00000168748	CA7	0.154644	-0.797047	-1.73754	4.08047	-0.195332	0.845133	NA	0	0	0.927862	0	0	0	carbonic anhydrase 7 [Source:HGNC Symbol;Acc:HGNC:1381]
ENSG00000178538	CA8	224.177	-0.640143	-1.55848	0.140263	-4.56388	5.02174e-06	1.93144e-05	252.262	295.162	271.864	177.615	191.407	156.755	carbonic anhydrase 8 [Source:HGNC Symbol;Acc:HGNC:1382]
ENSG00000107159	CA9	1587.74	-3.21849	-9.30814	0.10083	-31.9199	1.41197e-223	1.62658e-220	3288.28	2496.96	2816.99	278.814	338.398	307.024	carbonic anhydrase 9 [Source:HGNC Symbol;Acc:HGNC:1383]
ENSG00000120159	CAAP1	471.313	0.168199	1.12365	0.107254	1.56823	0.116827	0.185379	402.043	433.577	495.478	458.494	512.885	525.401	caspase activity and apoptosis inhibitor 1 [Source:HGNC Symbol;Acc:HGNC:25834]
ENSG00000135932	CAB39	2732.76	-0.0261168	-1.01827	0.0584388	-0.446908	0.654942	0.740001	2683.24	2681.21	2907.92	2749.93	2705.07	2669.17	calcium binding protein 39 [Source:HGNC Symbol;Acc:HGNC:20292]
ENSG00000183346	CABCOCO1	8.38884	-0.595688	-1.51119	0.78373	-0.760069	0.447213	0.553373	13.7956	14.6664	1.85572	5.16322	12.6899	2.16214	ciliary associated calcium binding coiled-coil 1 [Source:HGNC Symbol;Acc:HGNC:28678]
ENSG00000099991	CABIN1	4541.21	-0.500271	-1.41448	0.0604654	-8.27367	1.29897e-16	1.37076e-15	5545.82	5192.84	5224.79	3973.61	3830.25	3479.97	calcineurin binding protein 1 [Source:HGNC Symbol;Acc:HGNC:24187]
ENSG00000134508	CABLES1	1107.39	0.326115	1.25363	0.0816306	3.99501	6.46914e-05	0.000210571	920.362	968.902	1058.69	1304.23	1127.29	1264.85	Cdk5 and Abl enzyme substrate 1 [Source:HGNC Symbol;Acc:HGNC:25097]
ENSG00000149679	CABLES2	436.417	0.0204349	1.01427	0.107116	0.190774	0.848703	0.893222	404.999	430.827	463.931	418.221	485.39	415.132	Cdk5 and Abl enzyme substrate 2 [Source:HGNC Symbol;Acc:HGNC:16143]
ENSG00000157782	CABP1	0.653502	0.157507	1.11536	2.60953	0.0603587	0.95187	NA	0	0	1.85572	2.06529	0	0	calcium binding protein 1 [Source:HGNC Symbol;Acc:HGNC:1384]
ENSG00000167791	CABP2	0	NA	NA	NA	NA	NA	NA	0	0	0	0	0	0	calcium binding protein 2 [Source:HGNC Symbol;Acc:HGNC:1385]
ENSG00000175544	CABP4	0.33634	0.164739	1.12096	3.31595	0.0496806	0.960377	NA	0.985399	0	0	1.03264	0	0	calcium binding protein 4 [Source:HGNC Symbol;Acc:HGNC:1386]
ENSG00000105507	CABP5	0.340482	0.164739	1.12096	3.30176	0.0498941	0.960207	NA	0.985399	0	0	0	1.0575	0	calcium binding protein 5 [Source:HGNC Symbol;Acc:HGNC:13714]
ENSG00000100314	CABP7	37.8004	0.0120661	1.0084	0.315392	0.0382575	0.969482	0.977401	36.4597	42.166	34.3309	46.469	32.7824	34.5943	calcium binding protein 7 [Source:HGNC Symbol;Acc:HGNC:20834]
ENSG00000145309	CABS1	0	NA	NA	NA	NA	NA	NA	0	0	0	0	0	0	calcium binding protein, spermatid associated 1 [Source:HGNC Symbol;Acc:HGNC:30710]
ENSG00000154040	CABYR	274.7	-0.149983	-1.10956	0.123341	-1.216	0.223984	0.317855	273.941	302.495	290.421	269.52	269.661	242.16	calcium binding tyrosine phosphorylation regulated [Source:HGNC Symbol;Acc:HGNC:15569]
ENSG00000160325	CACFD1	250.391	0.197285	1.14654	0.131398	1.50143	0.133244	0.206776	262.116	215.413	222.687	260.226	278.121	263.782	calcium channel flower domain containing 1 [Source:HGNC Symbol;Acc:HGNC:1365]
ENSG00000141837	CACNA1A	343.556	-1.96462	-3.9031	0.123289	-15.9351	3.61401e-57	1.94397e-55	549.852	527.075	564.14	152.831	126.899	140.539	calcium voltage-gated channel subunit alpha1 A [Source:HGNC Symbol;Acc:HGNC:1388]
ENSG00000157388	CACNA1D	3.08233	-0.297234	-1.22879	1.2105	-0.245546	0.806034	0.861165	0.985399	4.58326	4.63931	7.22851	1.0575	0	calcium voltage-gated channel subunit alpha1 D [Source:HGNC Symbol;Acc:HGNC:1391]
ENSG00000102001	CACNA1F	0	NA	NA	NA	NA	NA	NA	0	0	0	0	0	0	calcium voltage-gated channel subunit alpha1 F [Source:HGNC Symbol;Acc:HGNC:1393]
ENSG00000006283	CACNA1G	72.9568	-1.14183	-2.2066	0.236203	-4.8341	1.33752e-06	5.56419e-06	108.394	90.7486	102.065	39.2405	48.6448	48.6482	calcium voltage-gated channel subunit alpha1 G [Source:HGNC Symbol;Acc:HGNC:1394]
ENSG00000196557	CACNA1H	2.35474	0.578232	1.49302	1.23007	0.470081	0.638297	0.726001	1.9708	0.916653	2.78359	2.06529	4.22998	2.16214	calcium voltage-gated channel subunit alpha1 H [Source:HGNC Symbol;Acc:HGNC:1395]
ENSG00000100346	CACNA1I	1.6695	0.744567	1.67547	1.51212	0.4924	0.622436	0.712311	0.985399	1.83331	0.927862	3.09793	3.17249	0	calcium voltage-gated channel subunit alpha1 I [Source:HGNC Symbol;Acc:HGNC:1396]
ENSG00000081248	CACNA1S	0	NA	NA	NA	NA	NA	NA	0	0	0	0	0	0	calcium voltage-gated channel subunit alpha1 S [Source:HGNC Symbol;Acc:HGNC:1397]
ENSG00000153956	CACNA2D1	1216.18	1.52176	2.8714	0.0784213	19.4049	7.01589e-84	7.69744e-82	597.152	659.073	628.163	1888.71	1661.33	1862.69	calcium voltage-gated channel auxiliary subunit alpha2delta 1 [Source:HGNC Symbol;Acc:HGNC:1399]
ENSG00000007402	CACNA2D2	9.66917	0.817078	1.76183	0.653228	1.25083	0.210996	0.302967	12.8102	3.66661	4.63931	15.4897	9.51746	11.8918	calcium voltage-gated channel auxiliary subunit alpha2delta 2 [Source:HGNC Symbol;Acc:HGNC:1400]
ENSG00000151062	CACNA2D4	0.180179	1.12651	2.18329	4.08047	0.276072	0.782492	NA	0	0	0	0	0	1.08107	calcium voltage-gated channel auxiliary subunit alpha2delta 4 [Source:HGNC Symbol;Acc:HGNC:20202]
ENSG00000067191	CACNB1	520.781	-0.12275	-1.08881	0.0949966	-1.29215	0.196306	0.285566	581.385	523.409	524.242	493.604	489.62	512.428	calcium voltage-gated channel auxiliary subunit beta 1 [Source:HGNC Symbol;Acc:HGNC:1401]
ENSG00000165995	CACNB2	1.91538	-4.29601	-19.6439	1.73926	-2.47002	0.0135106	0.0282514	6.89779	3.66661	0.927862	0	0	0	calcium voltage-gated channel auxiliary subunit beta 2 [Source:HGNC Symbol;Acc:HGNC:1402]
ENSG00000167535	CACNB3	1213.96	-0.0423734	-1.02981	0.0741919	-0.571133	0.56791	0.663815	1266.24	1190.73	1238.7	1160.69	1291.2	1136.21	calcium voltage-gated channel auxiliary subunit beta 3 [Source:HGNC Symbol;Acc:HGNC:1403]
ENSG00000182389	CACNB4	35.2211	-0.0765235	-1.05447	0.339355	-0.225497	0.821593	0.87295	36.4597	36.6661	35.2588	28.914	25.3799	48.6482	calcium voltage-gated channel auxiliary subunit beta 4 [Source:HGNC Symbol;Acc:HGNC:1404]
ENSG00000108878	CACNG1	0	NA	NA	NA	NA	NA	NA	0	0	0	0	0	0	calcium voltage-gated channel auxiliary subunit gamma 1 [Source:HGNC Symbol;Acc:HGNC:1405]
ENSG00000166862	CACNG2	0	NA	NA	NA	NA	NA	NA	0	0	0	0	0	0	calcium voltage-gated channel auxiliary subunit gamma 2 [Source:HGNC Symbol;Acc:HGNC:1406]
ENSG00000006116	CACNG3	0	NA	NA	NA	NA	NA	NA	0	0	0	0	0	0	calcium voltage-gated channel auxiliary subunit gamma 3 [Source:HGNC Symbol;Acc:HGNC:1407]
ENSG00000075461	CACNG4	0	NA	NA	NA	NA	NA	NA	0	0	0	0	0	0	calcium voltage-gated channel auxiliary subunit gamma 4 [Source:HGNC Symbol;Acc:HGNC:1408]
ENSG00000130433	CACNG6	0	NA	NA	NA	NA	NA	NA	0	0	0	0	0	0	calcium voltage-gated channel auxiliary subunit gamma 6 [Source:HGNC Symbol;Acc:HGNC:13625]
ENSG00000105605	CACNG7	20.2639	-3.10351	-8.59509	0.554528	-5.59668	2.18502e-08	1.11501e-07	29.562	37.5828	41.7538	4.13057	4.22998	4.32429	calcium voltage-gated channel auxiliary subunit gamma 7 [Source:HGNC Symbol;Acc:HGNC:13626]
ENSG00000142408	CACNG8	76.8082	-3.61039	-12.2134	0.317761	-11.362	6.46675e-30	1.38599e-28	126.131	146.664	153.097	9.29379	12.6899	12.9729	calcium voltage-gated channel auxiliary subunit gamma 8 [Source:HGNC Symbol;Acc:HGNC:13628]
ENSG00000105298	CACTIN	1783.44	-0.01144	-1.00796	0.0714793	-0.160047	0.872844	0.910932	1842.7	1737.97	1791.7	1934.14	1764.96	1629.18	cactin, spliceosome C complex subunit [Source:HGNC Symbol;Acc:HGNC:29938]
ENSG00000151893	CACUL1	1155.72	0.704948	1.63009	0.0766048	9.2024	3.50058e-20	4.68008e-19	921.348	835.071	880.541	1364.12	1537.6	1395.66	CDK2 associated cullin domain 1 [Source:HGNC Symbol;Acc:HGNC:23727]
ENSG00000116161	CACYBP	3341.05	0.276249	1.21104	0.0701364	3.93875	8.19084e-05	0.000262046	2902	3141.37	3022.05	3312.72	3631.44	4036.72	calcyclin binding protein [Source:HGNC Symbol;Acc:HGNC:30423]
ENSG00000084774	CAD	6149.48	0.107401	1.07729	0.063485	1.69175	0.0906943	0.149774	5940.97	6169.99	5651.61	6988.93	6034.07	6111.3	carbamoyl-phosphate synthetase 2, aspartate transcarbamylase, and dihydroorotase [Source:HGNC Symbol;Acc:HGNC:1424]
ENSG00000175161	CADM2	0	NA	NA	NA	NA	NA	NA	0	0	0	0	0	0	cell adhesion molecule 2 [Source:HGNC Symbol;Acc:HGNC:29849]
ENSG00000162706	CADM3	32.5773	-4.2881	-19.5365	0.566018	-7.5759	3.56653e-14	3.10868e-13	67.0071	63.2491	55.6717	4.13057	0	5.40536	cell adhesion molecule 3 [Source:HGNC Symbol;Acc:HGNC:17601]
ENSG00000105767	CADM4	210.183	0.663475	1.58389	0.145631	4.55586	5.21723e-06	2.0023e-05	163.576	183.331	141.035	238.541	265.431	269.187	cell adhesion molecule 4 [Source:HGNC Symbol;Acc:HGNC:30825]
ENSG00000163618	CADPS	0	NA	NA	NA	NA	NA	NA	0	0	0	0	0	0	calcium dependent secretion activator [Source:HGNC Symbol;Acc:HGNC:1426]
ENSG00000081803	CADPS2	0.481242	-2.30196	-4.93126	2.83923	-0.810769	0.417498	NA	1.9708	0.916653	0	0	0	0	calcium dependent secretion activator 2 [Source:HGNC Symbol;Acc:HGNC:16018]
ENSG00000164304	CAGE1	4.38202	0.373703	1.29567	0.937697	0.398533	0.690237	0.769518	6.89779	3.66661	0.927862	4.13057	6.34497	4.32429	cancer antigen 1 [Source:HGNC Symbol;Acc:HGNC:21622]
ENSG00000104327	CALB1	0	NA	NA	NA	NA	NA	NA	0	0	0	0	0	0	calbindin 1 [Source:HGNC Symbol;Acc:HGNC:1434]
ENSG00000172137	CALB2	23.6046	-3.34305	-10.1475	0.549116	-6.08806	1.1429e-09	6.68052e-09	54.1969	35.7495	38.9702	2.06529	7.40247	3.24322	calbindin 2 [Source:HGNC Symbol;Acc:HGNC:1435]
ENSG00000110680	CALCA	0	NA	NA	NA	NA	NA	NA	0	0	0	0	0	0	calcitonin related polypeptide alpha [Source:HGNC Symbol;Acc:HGNC:1437]
ENSG00000175868	CALCB	0	NA	NA	NA	NA	NA	NA	0	0	0	0	0	0	calcitonin related polypeptide beta [Source:HGNC Symbol;Acc:HGNC:1438]
ENSG00000012822	CALCOCO1	1828.68	0.22538	1.16909	0.0733172	3.07404	0.00211178	0.0052487	1856.49	1614.23	1588.5	1904.19	2083.27	1925.39	calcium binding and coiled-coil domain 1 [Source:HGNC Symbol;Acc:HGNC:29306]
ENSG00000136436	CALCOCO2	2190.45	0.0582496	1.0412	0.0575202	1.01268	0.311213	0.415632	2142.26	2170.63	2125.73	2249.1	2186.9	2268.09	calcium binding and coiled-coil domain 2 [Source:HGNC Symbol;Acc:HGNC:29912]
ENSG00000004948	CALCR	0	NA	NA	NA	NA	NA	NA	0	0	0	0	0	0	calcitonin receptor [Source:HGNC Symbol;Acc:HGNC:1440]
ENSG00000064989	CALCRL	89.494	0.318882	1.24736	0.207906	1.53378	0.125083	0.196093	71.9341	89.832	77.0126	99.1338	90.9446	108.107	calcitonin receptor like receptor [Source:HGNC Symbol;Acc:HGNC:16709]
ENSG00000122786	CALD1	71154.4	0.105127	1.07559	0.0424516	2.47639	0.0132718	0.027832	68866.6	69202.7	67619.8	71930.9	74980.6	74325.9	caldesmon 1 [Source:HGNC Symbol;Acc:HGNC:1441]
ENSG00000185933	CALHM1	0.344215	1.99485	3.98575	3.51211	0.567993	0.57004	NA	0	0	0	2.06529	0	0	calcium homeostasis modulator 1 [Source:HGNC Symbol;Acc:HGNC:23494]
ENSG00000138172	CALHM2	2165.4	0.373726	1.29569	0.0719196	5.19644	2.03144e-07	9.2682e-07	1876.2	1830.56	1953.15	2555.79	2594.04	2182.68	calcium homeostasis modulator family member 2 [Source:HGNC Symbol;Acc:HGNC:23493]
ENSG00000183128	CALHM3	11.3	-0.645505	-1.56429	0.568251	-1.13595	0.255977	0.355141	11.8248	15.5831	13.9179	8.26115	7.40247	10.8107	calcium homeostasis modulator 3 [Source:HGNC Symbol;Acc:HGNC:23458]
ENSG00000164451	CALHM4	0.816429	-0.402601	-1.32189	2.39658	-0.16799	0.866591	0.906773	0	0	2.78359	0	2.11499	0	calcium homeostasis modulator family member 4 [Source:HGNC Symbol;Acc:HGNC:21094]
ENSG00000178033	CALHM5	1483.15	0.140252	1.1021	0.0784661	1.78742	0.0738699	0.125699	1494.85	1457.48	1281.38	1620.22	1424.45	1620.53	calcium homeostasis modulator family member 5 [Source:HGNC Symbol;Acc:HGNC:21568]
ENSG00000188820	CALHM6	4.06815	-0.912812	-1.88271	1.05282	-0.867017	0.385933	0.493263	3.94159	6.41657	5.56717	0	7.40247	1.08107	calcium homeostasis modulator family member 6 [Source:HGNC Symbol;Acc:HGNC:33391]
ENSG00000198668	CALM1	5888.82	-0.145354	-1.106	0.0502369	-2.89337	0.00381128	0.00901559	6057.25	6109.49	6388.33	5468.88	5582.52	5726.44	calmodulin 1 [Source:HGNC Symbol;Acc:HGNC:1442]
ENSG00000143933	CALM2	14504.2	-0.184048	-1.13607	0.0547006	-3.36464	0.000766424	0.00208523	14841.1	16043.3	15398.8	12695.3	13993.8	14052.9	calmodulin 2 [Source:HGNC Symbol;Acc:HGNC:1445]
ENSG00000160014	CALM3	13329.3	0.131419	1.09537	0.0600684	2.18783	0.028682	0.0554546	11833.7	12477.5	13855.8	13572	14495.1	13741.5	calmodulin 3 [Source:HGNC Symbol;Acc:HGNC:1449]
ENSG00000178363	CALML3	0	NA	NA	NA	NA	NA	NA	0	0	0	0	0	0	calmodulin like 3 [Source:HGNC Symbol;Acc:HGNC:1452]
ENSG00000129007	CALML4	57.0756	0.422362	1.34012	0.268604	1.57243	0.11585	0.184166	52.2261	46.7493	47.321	55.7628	54.9898	85.4047	calmodulin like 4 [Source:HGNC Symbol;Acc:HGNC:18445]
ENSG00000178372	CALML5	0	NA	NA	NA	NA	NA	NA	0	0	0	0	0	0	calmodulin like 5 [Source:HGNC Symbol;Acc:HGNC:18180]
ENSG00000169885	CALML6	6.45114	0.240697	1.18156	0.780007	0.308584	0.757638	0.824952	2.9562	5.49992	9.27862	10.3264	7.40247	3.24322	calmodulin like 6 [Source:HGNC Symbol;Acc:HGNC:24193]
ENSG00000179218	CALR	128261	0.832753	1.78108	0.048371	17.216	2.01578e-66	1.45896e-64	96482.4	90775.2	89458	170010	163495	159344	calreticulin [Source:HGNC Symbol;Acc:HGNC:1455]
ENSG00000269058	CALR3	0.460195	-2.24964	-4.75563	2.88236	-0.780483	0.435107	NA	0	1.83331	0.927862	0	0	0	calreticulin 3 [Source:HGNC Symbol;Acc:HGNC:20407]
ENSG00000128595	CALU	92150.4	0.197613	1.1468	0.0518837	3.80876	0.000139665	0.000431449	86643.1	86559.5	84344.5	99560.3	91848.8	103946	calumenin [Source:HGNC Symbol;Acc:HGNC:1458]
ENSG00000130643	CALY	0.481395	-0.714112	-1.64047	2.91411	-0.245053	0.806416	NA	0	0	1.85572	1.03264	0	0	calcyon neuron specific vesicular protein [Source:HGNC Symbol;Acc:HGNC:17938]
ENSG00000134072	CAMK1	783.992	0.0285498	1.01999	0.0800523	0.356639	0.721362	0.796084	777.48	766.322	784.971	779.646	830.134	765.399	calcium/calmodulin dependent protein kinase I [Source:HGNC Symbol;Acc:HGNC:1459]
ENSG00000008118	CAMK1G	40.1428	0.0233031	1.01628	0.339208	0.0686986	0.94523	0.961656	51.2407	21.9997	46.3931	47.5016	39.1273	34.5943	calcium/calmodulin dependent protein kinase IG [Source:HGNC Symbol;Acc:HGNC:14585]
ENSG00000070808	CAMK2A	15.5372	3.70357	13.0282	0.704423	5.25759	1.45958e-07	6.78681e-07	4.92699	0	1.85572	30.9793	33.8398	21.6214	calcium/calmodulin dependent protein kinase II alpha [Source:HGNC Symbol;Acc:HGNC:1460]
ENSG00000058404	CAMK2B	8.87095	-1.24426	-2.36896	0.678192	-1.83467	0.0665553	0.114721	8.86859	17.4164	11.1343	7.22851	3.17249	5.40536	calcium/calmodulin dependent protein kinase II beta [Source:HGNC Symbol;Acc:HGNC:1461]
ENSG00000145349	CAMK2D	2259.65	0.267126	1.20341	0.0602816	4.4313	9.36675e-06	3.45849e-05	2002.33	2050.55	2099.75	2358.56	2559.14	2487.55	calcium/calmodulin dependent protein kinase II delta [Source:HGNC Symbol;Acc:HGNC:1462]
ENSG00000148660	CAMK2G	2181.38	0.254093	1.19259	0.0572155	4.44098	8.95497e-06	3.31797e-05	1985.58	2008.39	1975.42	2387.47	2395.23	2336.2	calcium/calmodulin dependent protein kinase II gamma [Source:HGNC Symbol;Acc:HGNC:1463]
ENSG00000162545	CAMK2N1	3541.12	-0.812488	-1.75624	0.0635565	-12.7837	2.0221e-37	6.06366e-36	4373.2	4390.77	4773.85	2447.37	2766.41	2495.11	calcium/calmodulin dependent protein kinase II inhibitor 1 [Source:HGNC Symbol;Acc:HGNC:24190]
ENSG00000163888	CAMK2N2	942.021	-0.082451	-1.05882	0.0778748	-1.05876	0.289707	0.391909	911.494	978.069	1016.94	916.988	945.401	883.236	calcium/calmodulin dependent protein kinase II inhibitor 2 [Source:HGNC Symbol;Acc:HGNC:24197]
ENSG00000152495	CAMK4	270.592	-1.60377	-3.03937	0.132345	-12.1181	8.47192e-34	2.12938e-32	407.955	404.244	409.187	122.885	129.014	150.269	calcium/calmodulin dependent protein kinase IV [Source:HGNC Symbol;Acc:HGNC:1464]
ENSG00000004660	CAMKK1	186.996	-1.39846	-2.6362	0.161164	-8.67726	4.0541e-18	4.71353e-17	265.072	311.662	236.605	102.232	100.462	105.945	calcium/calmodulin dependent protein kinase kinase 1 [Source:HGNC Symbol;Acc:HGNC:1469]
ENSG00000110931	CAMKK2	1385.06	0.0378344	1.02657	0.0682896	0.554029	0.579559	0.674055	1315.51	1345.65	1439.11	1365.15	1425.5	1419.45	calcium/calmodulin dependent protein kinase kinase 2 [Source:HGNC Symbol;Acc:HGNC:1470]
ENSG00000143919	CAMKMT	38.6424	0.549869	1.46395	0.323069	1.70202	0.0887523	0.146936	27.5912	34.8328	31.5473	32.012	51.8173	54.0536	calmodulin-lysine N-methyltransferase [Source:HGNC Symbol;Acc:HGNC:26276]
ENSG00000164076	CAMKV	0.176249	1.12651	2.18329	4.08047	0.276072	0.782492	NA	0	0	0	0	1.0575	0	CaM kinase like vesicle associated [Source:HGNC Symbol;Acc:HGNC:28788]
ENSG00000164615	CAMLG	1196.58	0.233035	1.1753	0.0796776	2.92473	0.00344759	0.00821999	1181.49	1067.9	1051.27	1177.21	1357.82	1343.77	calcium modulating ligand [Source:HGNC Symbol;Acc:HGNC:1471]
ENSG00000130559	CAMSAP1	1948.19	-0.1326	-1.09627	0.0692804	-1.91396	0.0556255	0.0983082	1961.93	1924.97	2225.94	1856.69	1907.72	1811.88	calmodulin regulated spectrin associated protein 1 [Source:HGNC Symbol;Acc:HGNC:19946]
ENSG00000118200	CAMSAP2	2583.89	-0.248284	-1.18779	0.0640786	-3.87468	0.000106766	0.000335441	2780.79	2794.87	2841.11	2399.86	2169.98	2516.74	calmodulin regulated spectrin associated protein family member 2 [Source:HGNC Symbol;Acc:HGNC:29188]
ENSG00000076826	CAMSAP3	0.463931	-2.25848	-4.78486	3.1204	-0.723779	0.469202	NA	0	0	2.78359	0	0	0	calmodulin regulated spectrin associated protein family member 3 [Source:HGNC Symbol;Acc:HGNC:29307]
ENSG00000171735	CAMTA1	665.115	-0.265914	-1.2024	0.104456	-2.5457	0.0109059	0.0233127	766.64	718.656	693.113	508.061	610.175	694.048	calmodulin binding transcription activator 1 [Source:HGNC Symbol;Acc:HGNC:18806]
ENSG00000108509	CAMTA2	3096.51	-0.158123	-1.11583	0.0639493	-2.47262	0.0134125	0.0280741	3497.18	3105.62	3196.48	3055.59	2960.99	2763.22	calmodulin binding transcription activator 2 [Source:HGNC Symbol;Acc:HGNC:18807]
ENSG00000111530	CAND1	6759.22	0.233643	1.1758	0.0500827	4.66515	3.08394e-06	1.21356e-05	6180.42	6290.07	6168.43	7316.28	7019.65	7580.48	cullin associated and neddylation dissociated 1 [Source:HGNC Symbol;Acc:HGNC:30688]
ENSG00000144712	CAND2	52.5584	0.955342	1.93904	0.267889	3.56618	0.000362225	0.00104256	33.5036	39.4161	34.3309	69.1871	72.9672	65.9454	cullin associated and neddylation dissociated 2 (putative) [Source:HGNC Symbol;Acc:HGNC:30689]
ENSG00000171302	CANT1	4039.29	0.150089	1.10964	0.060631	2.47545	0.0133069	0.0278887	3936.67	3764.69	3787.53	4580.81	3992.04	4174.02	calcium activated nucleotidase 1 [Source:HGNC Symbol;Acc:HGNC:19721]
ENSG00000127022	CANX	66864.7	0.101376	1.0728	0.0581833	1.74236	0.081446	0.136325	66904.6	64496.6	62148.2	70361.2	63391.6	73885.9	calnexin [Source:HGNC Symbol;Acc:HGNC:1473]
[truncated: 15,269 more rows]

## Sheet: genes with padj<0.05
Significantly expressed genes (p-value adjusted ≤ 0.05)
Ids	Gene_Name	baseMean	log2FoldChange	FoldChange	lfcSE	stat	pvalue	padj	shSCR_1	shSCR_2	shSCR_3	shHuR-1_1	shHuR-1_2	shHuR-1_3	Gene_description
ENSG00000123908	37469	4374.7	-0.228304	-1.17146	0.0526746	-4.33422	1.46275e-05	5.27551e-05	4563.38	4831.68	4764.57	4007.69	3934.94	4145.91	argonaute RISC catalytic component 2 [Source:HGNC Symbol;Acc:HGNC:3263]
ENSG00000126070	37834	1071.41	-0.524366	-1.4383	0.071637	-7.31976	2.48423e-13	2.03448e-12	1252.44	1299.81	1239.62	868.453	896.756	871.344	argonaute RISC catalytic component 3 [Source:HGNC Symbol;Acc:HGNC:18421]
ENSG00000175899	A2M	14.3484	2.88333	7.37851	0.636004	4.53351	5.80128e-06	2.21355e-05	0	4.58326	5.56717	27.8814	26.4374	21.6214	alpha-2-macroglobulin [Source:HGNC Symbol;Acc:HGNC:7]
ENSG00000128274	A4GALT	40.4968	-3.0309	-8.17319	0.404651	-7.49015	6.87925e-14	5.87755e-13	78.8319	54.9992	82.5797	7.22851	5.28748	14.0539	alpha 1,4-galactosyltransferase (P blood group) [Source:HGNC Symbol;Acc:HGNC:18149]
ENSG00000109576	AADAT	307.007	-0.576996	-1.49174	0.121048	-4.76667	1.873e-06	7.61988e-06	364.597	350.161	387.846	236.475	230.534	272.43	aminoadipate aminotransferase [Source:HGNC Symbol;Acc:HGNC:17929]
ENSG00000205002	AARD	8.82994	-2.61832	-6.14034	0.819862	-3.19361	0.00140505	0.00361752	19.708	10.9998	14.8458	0	6.34497	1.08107	alanine and arginine rich domain containing protein [Source:HGNC Symbol;Acc:HGNC:33842]
ENSG00000090861	AARS1	14572.6	0.956502	1.9406	0.0460035	20.792	5.1176e-96	6.80248e-94	10226.5	9621.19	9887.3	19292.9	19419.8	18987.9	alanyl-tRNA synthetase 1 [Source:HGNC Symbol;Acc:HGNC:20]
ENSG00000275700	AATF	2092.88	0.345236	1.27036	0.0640075	5.39369	6.90259e-08	3.32826e-07	1817.08	1873.64	1839.95	2380.24	2184.79	2461.6	apoptosis antagonizing transcription factor [Source:HGNC Symbol;Acc:HGNC:19235]
ENSG00000165029	ABCA1	773.681	1.30445	2.4699	0.107443	12.1409	6.41442e-34	1.62703e-32	515.363	351.995	471.354	1086.34	1126.23	1090.8	ATP binding cassette subfamily A member 1 [Source:HGNC Symbol;Acc:HGNC:29]
ENSG00000179869	ABCA13	101.555	-2.90223	-7.4758	0.242778	-11.9542	6.16991e-33	1.49899e-31	185.255	187.914	164.232	21.6855	25.3799	24.8647	ATP binding cassette subfamily A member 13 [Source:HGNC Symbol;Acc:HGNC:14638]
ENSG00000154262	ABCA6	21.4137	2.9136	7.53498	0.520844	5.594	2.21898e-08	1.13151e-07	3.94159	7.33322	3.71145	26.8487	41.2423	45.405	ATP binding cassette subfamily A member 6 [Source:HGNC Symbol;Acc:HGNC:36]
ENSG00000141338	ABCA8	64.3498	2.81197	7.02244	0.295502	9.51591	1.80121e-21	2.58524e-20	19.708	18.3331	10.2065	118.754	113.152	105.945	ATP binding cassette subfamily A member 8 [Source:HGNC Symbol;Acc:HGNC:38]
ENSG00000154258	ABCA9	70.6035	1.85815	3.62542	0.255845	7.26278	3.79209e-13	3.05667e-12	33.5036	21.083	37.1145	108.428	109.98	113.513	ATP binding cassette subfamily A member 9 [Source:HGNC Symbol;Acc:HGNC:39]
ENSG00000135776	ABCB10	1132.19	0.617275	1.53398	0.0711752	8.67262	4.22299e-18	4.90577e-17	918.392	850.654	912.088	1358.96	1376.86	1376.2	ATP binding cassette subfamily B member 10 [Source:HGNC Symbol;Acc:HGNC:41]
ENSG00000115657	ABCB6	1631.05	-0.603016	-1.51889	0.0654429	-9.21438	3.13091e-20	4.19396e-19	2042.73	1988.22	1870.57	1304.23	1308.12	1272.42	ATP binding cassette subfamily B member 6 (Langereis blood group) [Source:HGNC Symbol;Acc:HGNC:47]
ENSG00000131269	ABCB7	805.189	0.322108	1.25016	0.0865604	3.72119	0.000198287	0.000598368	698.648	727.822	720.021	815.788	887.239	981.613	ATP binding cassette subfamily B member 7 [Source:HGNC Symbol;Acc:HGNC:48]
ENSG00000150967	ABCB9	36.4335	-1.26277	-2.39955	0.333714	-3.78398	0.000154341	0.000473188	49.2699	55.9158	49.1767	26.8487	20.0924	17.2972	ATP binding cassette subfamily B member 9 [Source:HGNC Symbol;Acc:HGNC:50]
ENSG00000103222	ABCC1	4799.18	0.374486	1.29638	0.0598476	6.25733	3.91626e-10	2.38672e-09	4432.32	4135.02	3973.11	5735.3	5215.57	5303.74	ATP binding cassette subfamily C member 1 [Source:HGNC Symbol;Acc:HGNC:51]
ENSG00000108846	ABCC3	766.691	-1.49254	-2.81384	0.0905707	-16.4793	5.16867e-61	3.20411e-59	1148.97	1106.4	1138.49	412.025	354.261	439.996	ATP binding cassette subfamily C member 3 [Source:HGNC Symbol;Acc:HGNC:54]
ENSG00000125257	ABCC4	1149.83	-0.324325	-1.25208	0.0785515	-4.12882	3.64629e-05	0.000123484	1243.57	1346.56	1245.19	1060.52	926.366	1076.75	ATP binding cassette subfamily C member 4 [Source:HGNC Symbol;Acc:HGNC:55]
ENSG00000069431	ABCC9	1044.81	-0.548034	-1.46209	0.073514	-7.45482	8.99902e-14	7.64613e-13	1219.92	1245.73	1257.25	890.139	841.766	814.047	ATP binding cassette subfamily C member 9 [Source:HGNC Symbol;Acc:HGNC:60]
ENSG00000101986	ABCD1	1172.25	-0.32721	-1.25458	0.0927452	-3.52805	0.00041863	0.00118784	1443.61	1197.15	1273.95	1070.85	1146.32	901.614	ATP binding cassette subfamily D member 1 [Source:HGNC Symbol;Acc:HGNC:61]
ENSG00000164163	ABCE1	4623.33	0.193109	1.14322	0.0522173	3.69819	0.000217143	0.000650017	4247.07	4352.27	4343.32	4945.33	4742.87	5109.15	ATP binding cassette subfamily E member 1 [Source:HGNC Symbol;Acc:HGNC:69]
ENSG00000161204	ABCF3	3740.54	0.372478	1.29457	0.0567964	6.55813	5.44871e-11	3.6213e-10	3345.43	3155.12	3280.92	4342.27	3996.27	4323.21	ATP binding cassette subfamily F member 3 [Source:HGNC Symbol;Acc:HGNC:72]
ENSG00000118777	ABCG2	73.0452	-2.3495	-5.09646	0.26668	-8.81017	1.24952e-18	1.49036e-17	120.219	133.831	112.271	24.7834	17.9774	29.1889	ATP binding cassette subfamily G member 2 (Junior blood group) [Source:HGNC Symbol;Acc:HGNC:74]
ENSG00000106077	ABHD11	592.562	-0.826608	-1.77351	0.0940789	-8.78633	1.54531e-18	1.83841e-17	742.005	810.321	720.949	407.894	453.665	420.537	abhydrolase domain containing 11 [Source:HGNC Symbol;Acc:HGNC:16407]
ENSG00000100997	ABHD12	6097.99	0.33527	1.26161	0.0619505	5.4119	6.23596e-08	3.02371e-07	5562.58	5279	5337.06	6942.46	7276.62	6190.22	abhydrolase domain containing 12, lysophospholipase [Source:HGNC Symbol;Acc:HGNC:15868]
ENSG00000139826	ABHD13	612.067	0.703519	1.62847	0.0916198	7.67868	1.60742e-14	1.43732e-13	443.429	484.909	468.57	797.201	706.407	771.885	abhydrolase domain containing 13 [Source:HGNC Symbol;Acc:HGNC:20293]
ENSG00000114779	ABHD14B	718.111	0.61277	1.52919	0.0905191	6.76951	1.2922e-11	9.10004e-11	527.188	564.658	611.461	874.649	925.308	805.399	abhydrolase domain containing 14B [Source:HGNC Symbol;Acc:HGNC:28235]
ENSG00000204427	ABHD16A	2323.81	0.425866	1.34338	0.0630515	6.75425	1.43578e-11	1.00497e-10	2016.13	1969.89	1964.28	2822.21	2492.52	2677.82	abhydrolase domain containing 16A, phospholipase [Source:HGNC Symbol;Acc:HGNC:13921]
ENSG00000158201	ABHD3	490.13	0.493913	1.40826	0.0980379	5.03799	4.70458e-07	2.05875e-06	425.692	422.577	373.001	571.052	565.76	582.698	abhydrolase domain containing 3, phospholipase [Source:HGNC Symbol;Acc:HGNC:18718]
ENSG00000100439	ABHD4	1235.66	0.932527	1.90862	0.071331	13.0732	4.68376e-39	1.48165e-37	853.355	857.071	838.787	1715.22	1584.13	1565.39	abhydrolase domain containing 4, N-acyl phospholipase B [Source:HGNC Symbol;Acc:HGNC:20154]
ENSG00000163686	ABHD6	443.753	-0.420955	-1.33881	0.100624	-4.18345	2.87116e-05	9.88074e-05	501.568	518.826	503.829	390.339	394.446	353.511	abhydrolase domain containing 6, acylglycerol lipase [Source:HGNC Symbol;Acc:HGNC:21398]
ENSG00000154175	ABI3BP	413.906	-2.42947	-5.38697	0.123611	-19.6542	5.3232e-86	6.18386e-84	769.596	657.24	668.061	138.374	125.842	124.323	ABI family member 3 binding protein [Source:HGNC Symbol;Acc:HGNC:17265]
ENSG00000119328	ABITRAM	303.807	0.391303	1.31158	0.11905	3.28687	0.00101308	0.00268858	273.941	250.246	264.441	337.674	324.651	371.889	actin binding transcription modulator [Source:HGNC Symbol;Acc:HGNC:1364]
ENSG00000097007	ABL1	5417.53	-0.376434	-1.29813	0.0648094	-5.80833	6.30989e-09	3.42339e-08	6330.2	5699.75	6331.73	4687.17	5082.32	4374.02	ABL proto-oncogene 1, non-receptor tyrosine kinase [Source:HGNC Symbol;Acc:HGNC:76]
ENSG00000099204	ABLIM1	45.4866	-3.6513	-12.5647	0.416376	-8.76925	1.79863e-18	2.13244e-17	87.7005	89.832	75.1568	3.09793	7.40247	9.72965	actin binding LIM protein 1 [Source:HGNC Symbol;Acc:HGNC:78]
ENSG00000173210	ABLIM3	3128.61	-0.589635	-1.50487	0.0539674	-10.9258	8.67931e-28	1.65951e-26	3743.53	3710.61	3823.72	2561.99	2473.48	2458.36	actin binding LIM protein family member 3 [Source:HGNC Symbol;Acc:HGNC:29132]
ENSG00000159842	ABR	4193.21	-0.310274	-1.23994	0.0566342	-5.47856	4.28798e-08	2.12234e-07	4495.39	4542.02	4889.83	3870.35	3754.11	3607.54	ABR activator of RhoGEF and GTPase [Source:HGNC Symbol;Acc:HGNC:81]
ENSG00000146386	ABRACL	390.796	0.645268	1.56403	0.117471	5.493	3.95171e-08	1.96152e-07	272.955	319.912	321.04	416.155	503.368	511.347	ABRA C-terminal like [Source:HGNC Symbol;Acc:HGNC:21230]
ENSG00000166016	ABTB2	112.117	-1.1997	-2.29692	0.199814	-6.00409	1.92408e-09	1.09957e-08	144.854	164.081	159.592	70.2198	52.8748	81.0804	ankyrin repeat and BTB domain containing 2 [Source:HGNC Symbol;Acc:HGNC:23842]
ENSG00000286190	AC055839.2	407.007	-0.830102	-1.77781	0.104813	-7.91986	2.37776e-15	2.26379e-14	530.144	518.826	514.036	304.63	274.949	299.457	uncharacterized LOC728392 [Source:NCBI gene (formerly Entrezgene);Acc:728392]
ENSG00000076555	ACACB	20.3827	-4.47192	-22.1913	0.754521	-5.92683	3.0883e-09	1.72565e-08	27.5912	45.8326	43.6095	1.03264	4.22998	0	acetyl-CoA carboxylase beta [Source:HGNC Symbol;Acc:HGNC:85]
ENSG00000111271	ACAD10	694.363	0.61617	1.5328	0.0869291	7.08819	1.35878e-12	1.04587e-11	591.239	514.242	540.016	861.225	823.789	835.669	acyl-CoA dehydrogenase family member 10 [Source:HGNC Symbol;Acc:HGNC:21597]
ENSG00000117054	ACADM	1311.3	-0.48526	-1.39984	0.0778601	-6.23246	4.59154e-10	2.78027e-09	1501.75	1604.14	1482.72	1009.93	1062.78	1206.48	acyl-CoA dehydrogenase medium chain [Source:HGNC Symbol;Acc:HGNC:89]
ENSG00000122971	ACADS	281.296	0.608229	1.52439	0.122209	4.97696	6.45918e-07	2.78254e-06	232.554	211.747	224.543	360.393	332.054	326.484	acyl-CoA dehydrogenase short chain [Source:HGNC Symbol;Acc:HGNC:90]
ENSG00000196177	ACADSB	400.049	0.610398	1.52668	0.106032	5.75672	8.57662e-09	4.60082e-08	337.992	302.495	309.906	507.028	476.93	465.942	acyl-CoA dehydrogenase short/branched chain [Source:HGNC Symbol;Acc:HGNC:91]
ENSG00000072778	ACADVL	17119.4	-0.217708	-1.16288	0.0505131	-4.30994	1.633e-05	5.84381e-05	19464.6	17869.2	17892.9	15541.3	15720.7	16228	acyl-CoA dehydrogenase very long chain [Source:HGNC Symbol;Acc:HGNC:92]
ENSG00000157766	ACAN	650.573	3.37628	10.3839	0.122528	27.5552	3.83877e-167	1.51621e-164	140.912	98.0819	104.848	1190.64	1294.37	1074.59	aggrecan [Source:HGNC Symbol;Acc:HGNC:319]
ENSG00000075239	ACAT1	4937.94	0.57226	1.48685	0.0601131	9.51972	1.73647e-21	2.49791e-20	3725.79	4234.94	3951.76	5791.07	5727.39	6196.7	acetyl-CoA acetyltransferase 1 [Source:HGNC Symbol;Acc:HGNC:93]
ENSG00000120437	ACAT2	3704.75	-0.4334	-1.35041	0.072588	-5.97067	2.36276e-09	1.33699e-08	3909.08	4367.85	4493.64	3276.58	2822.45	3358.89	acetyl-CoA acetyltransferase 2 [Source:HGNC Symbol;Acc:HGNC:94]
ENSG00000182827	ACBD3	2558.36	0.207044	1.15432	0.0586107	3.53253	0.00041161	0.00117008	2281.2	2426.38	2417.08	2760.26	2647.97	2817.27	acyl-CoA binding domain containing 3 [Source:HGNC Symbol;Acc:HGNC:15453]
ENSG00000107897	ACBD5	1233.8	-0.217609	-1.16281	0.068175	-3.19192	0.00141329	0.00363619	1312.55	1325.48	1341.69	1102.86	1153.73	1166.48	acyl-CoA binding domain containing 5 [Source:HGNC Symbol;Acc:HGNC:23338]
[truncated: 5,488 more rows]

## Sheet: Differentially expressed genes
Differentially expressed genes (DEGs) with log2 fold change ≥ 1 or ≤ –1,
[truncated: 2,152 more rows]
