# Supplementary material for: HuR (ELAVL1) Stabilizes SOX9 mRNA and Promotes Migration and Invasion in Breast Cancer Cells
Source: Cancers (Basel). 2024 Jan 16;16(2):384. doi: 10.3390/cancers16020384 (PMC10813878; doi:10.3390/cancers16020384)
Supplement: Supplementary file 1 [file cancers-16-00384-s001.zip › dataset S2.xlsx]

## Sheet: HuR targets selection
Supplementary dataset 2. HuR putative targets selection. 534 genes with a log2 Fold change <-1.5 were categorized based on the occurrence of ARE sequence in the 3'UTR, the presence of HuR binding sites in the 3'UTR, and the overlapping of HuR binding sites and ARE element. Genes without ARE sequence in the 3' UTR are highlighted in blue. Genes with ARE sequence and HuR binding site in the 3’UTR a…
Gene_Name	log2FoldChange	ARE sequence	# HuR binding sites in 3' UTR	# HuR binding sites in ARE	ENCORI CLIP site ID	HuR binding sites genomic location	ARE location in cDNA	Ensembl Transcript ID	HuR binding site 1 location	HuR binding site 2 location	HuR binding site 3 location	HuR binding site 4 location	Gene_description
A4GALT	-3.0309	NO	na	na	na	na	na	na	na	na	na	na	alpha 1,4-galactosyltransferase (P blood group) [Source:HGNC Symbol;Acc:HGNC:18149]
AARD	-2.61832	AGTTATTTATTTG	4	0	na	na	na	na	na	na	na	na	alanine and arginine rich domain containing protein [Source:HGNC Symbol;Acc:HGNC:33842]
ABCA13	-2.90223	TTATTTATTTATT	2	0	na	na	na	na	na	na	na	na	ATP binding cassette subfamily A member 13 [Source:HGNC Symbol;Acc:HGNC:14638]
ABCG2	-2.3495	TCTAATTTATTAA	0	0	na	na	na	na	na	na	na	na	ATP binding cassette subfamily G member 2 (Junior blood group) [Source:HGNC Symbol;Acc:HGNC:74]
ABI3BP	-2.42947	NO	na	na	na	na	na	na	na	na	na	na	ABI family member 3 binding protein [Source:HGNC Symbol;Acc:HGNC:17265]
ABLIM1	-3.6513	ATATATTTATTAA	46	0	na	na	na	na	na	na	na	na	actin binding LIM protein 1 [Source:HGNC Symbol;Acc:HGNC:78]
ACACB	-4.47192	NO	na	na	na	na	na	na	na	na	na	na	acetyl-CoA carboxylase beta [Source:HGNC Symbol;Acc:HGNC:85]
ACBD7	-1.64331	NO	na	na	na	na	na	na	na	na	na	na	acyl-CoA binding domain containing 7 [Source:HGNC Symbol;Acc:HGNC:17715]
ACP7	-2.86544	TTTTATTTATTGA	1	0	na	na	na	na	na	na	na	na	acid phosphatase 7, tartrate resistant (putative) [Source:HGNC Symbol;Acc:HGNC:33781]
ACTBL2	-5.54366	AAATATTTATTTG	0	0	na	na	na	na	na	na	na	na	actin beta like 2 [Source:HGNC Symbol;Acc:HGNC:17780]
ADAM23	-1.66175	NO	na	na	na	na	na	na	na	na	na	na	ADAM metallopeptidase domain 23 [Source:HGNC Symbol;Acc:HGNC:202]
ADAM32	-1.86248	NO	na	na	na	na	na	na	na	na	na	na	ADAM metallopeptidase domain 32 [Source:HGNC Symbol;Acc:HGNC:15479]
ADAMTS16	-1.66667	GGATATTTATATT	0	0	na	na	na	na	na	na	na	na	ADAM metallopeptidase with thrombospondin type 1 motif 16 [Source:HGNC Symbol;Acc:HGNC:17108]
ADAMTS3	-1.886	AGATATTTATTTT	1	0	na	na	na	na	na	na	na	na	ADAM metallopeptidase with thrombospondin type 1 motif 3 [Source:HGNC Symbol;Acc:HGNC:219]
ADCY1	-1.61453	CCTTATTTATTTT	33	0	na	na	na	na	na	na	na	na	adenylate cyclase 1 [Source:HGNC Symbol;Acc:HGNC:232]
ADCY5	-2.54211	AAATATTTATTAA	0	0	na	na	na	na	na	na	na	na	adenylate cyclase 5 [Source:HGNC Symbol;Acc:HGNC:236]
ADCY8	-5.27835	NO	na	na	na	na	na	na	na	na	na	na	adenylate cyclase 8 [Source:HGNC Symbol;Acc:HGNC:239]
ADGRG6	-2.53446	ATATTTATTTATT	13	0	na	na	na	na	na	na	na	na	adhesion G protein-coupled receptor G6 [Source:HGNC Symbol;Acc:HGNC:13841]
ADGRV1	-4.69572	NO	na	na	na	na	na	na	na	na	na	na	adhesion G protein-coupled receptor V1 [Source:HGNC Symbol;Acc:HGNC:17416]
ADTRP	-1.62876	CTTTATTTAAAAA	0	0	na	na	na	na	na	na	na	na	androgen dependent TFPI regulating protein [Source:HGNC Symbol;Acc:HGNC:21214]
AEBP1	-4.46888	NO	na	na	na	na	na	na	na	na	na	na	AE binding protein 1 [Source:HGNC Symbol;Acc:HGNC:303]
AFAP1L1	-1.8472	NO	na	na	na	na	na	na	na	na	na	na	actin filament associated protein 1 like 1 [Source:HGNC Symbol;Acc:HGNC:26714]
AFF2	-3.5786	TCATATTTAATAT	0	0	na	na	na	na	na	na	na	na	AF4/FMR2 family member 2 [Source:HGNC Symbol;Acc:HGNC:3776]
AKR1C2	-2.08018	NO	na	na	na	na	na	na	na	na	na	na	aldo-keto reductase family 1 member C2 [Source:HGNC Symbol;Acc:HGNC:385]
ALDH1A3	-1.55539	CATTATTTATAAT	0	0	na	na	na	na	na	na	na	na	aldehyde dehydrogenase 1 family member A3 [Source:HGNC Symbol;Acc:HGNC:409]
ALK	-2.38999	NO	na	na	na	na	na	na	na	na	na	na	ALK receptor tyrosine kinase [Source:HGNC Symbol;Acc:HGNC:427]
AMIGO2	-1.66248	CATAATTTAATCT	0	0	na	na	na	na	na	na	na	na	adhesion molecule with Ig like domain 2 [Source:HGNC Symbol;Acc:HGNC:24073]
AMOT	-4.56007	NO	na	na	na	na	na	na	na	na	na	na	angiomotin [Source:HGNC Symbol;Acc:HGNC:17810]
ANGPTL4	-1.83665	NO	na	na	na	na	na	na	na	na	na	na	angiopoietin like 4 [Source:HGNC Symbol;Acc:HGNC:16039]
ANK2	-2.56069	GTTTATTTATTTG	4	0	na	na	na	na	na	na	na	na	ankyrin 2 [Source:HGNC Symbol;Acc:HGNC:493]
ANKRD1	-1.72519	TTATTTATTTACT	0	0	na	na	na	na	na	na	na	na	ankyrin repeat domain 1 [Source:HGNC Symbol;Acc:HGNC:15819]
ANKRD29	-2.92873	NO	na	na	na	na	na	na	na	na	na	na	ankyrin repeat domain 29 [Source:HGNC Symbol;Acc:HGNC:27110]
ANO1	-4.8833	NO	na	na	na	na	na	na	na	na	na	na	anoctamin 1 [Source:HGNC Symbol;Acc:HGNC:21625]
ANOS1	-5.00069	TTATTTATTTAAT	18	0	na	na	na	na	na	na	na	na	anosmin 1 [Source:HGNC Symbol;Acc:HGNC:6211]
AOC2	-1.57553	TGTAATTTATAAT	0	0	na	na	na	na	na	na	na	na	amine oxidase copper containing 2 [Source:HGNC Symbol;Acc:HGNC:549]
ARC	-2.24664	NO	na	na	na	na	na	na	na	na	na	na	activity regulated cytoskeleton associated protein [Source:HGNC Symbol;Acc:HGNC:648]
ARFGEF3	-5.58835	TGTAATTTATAAT	0	na	na	na	na	na	na	na	na	na	ARFGEF family member 3 [Source:HGNC Symbol;Acc:HGNC:21213]
ARHGEF26	-3.71017	TGTAATTTATAAT	11	na	na	na	na	na	na	na	na	na	Rho guanine nucleotide exchange factor 26 [Source:HGNC Symbol;Acc:HGNC:24490]
ARMCX2	-2.9106	NO	na	na	na	na	na	na	na	na	na	na	armadillo repeat containing X-linked 2 [Source:HGNC Symbol;Acc:HGNC:16869]
ARMH4	-3.00424	NO	na	na	na	na	na	na	na	na	na	na	armadillo like helical domain containing 4 [Source:HGNC Symbol;Acc:HGNC:19846]
ARRDC4	-4.49554	NO	na	na	na	na	na	na	na	na	na	na	arrestin domain containing 4 [Source:HGNC Symbol;Acc:HGNC:28087]
ASB16	-1.58426	NO	na	na	na	na	na	na	na	na	na	na	ankyrin repeat and SOCS box containing 16 [Source:HGNC Symbol;Acc:HGNC:19768]
ASTN1	-6.97025	NO	na	na	na	na	na	na	na	na	na	na	astrotactin 1 [Source:HGNC Symbol;Acc:HGNC:773]
ATP1A3	-1.99192	NO	na	na	na	na	na	na	na	na	na	na	ATPase Na+/K+ transporting subunit alpha 3 [Source:HGNC Symbol;Acc:HGNC:801]
AVPR1A	-5.39401	NO	na	na	na	na	na	na	na	na	na	na	arginine vasopressin receptor 1A [Source:HGNC Symbol;Acc:HGNC:895]
B3GALT5	-2.15341	AGTAATTTATTAA	1	0	na	na	na	na	na	na	na	na	beta-1,3-galactosyltransferase 5 [Source:HGNC Symbol;Acc:HGNC:920]
B4GALT6	-6.19874	TATAATTTAATTC	17	0	na	na	na	na	na	na	na	na	beta-1,4-galactosyltransferase 6 [Source:HGNC Symbol;Acc:HGNC:929]
BACH2	-3.72692	AGTAATTTATTAA	13	0	na	na	na	na	na	na	na	na	BTB domain and CNC homolog 2 [Source:HGNC Symbol;Acc:HGNC:14078]
BATF3	-2.77305	NO	na	na	na	na	na	na	na	na	na	na	basic leucine zipper ATF-like transcription factor 3 [Source:HGNC Symbol;Acc:HGNC:28915]
BEND5	-4.57405	NO	na	na	na	na	na	na	na	na	na	na	BEN domain containing 5 [Source:HGNC Symbol;Acc:HGNC:25668]
BEND7	-4.93375	NO	na	na	na	na	na	na	na	na	na	na	BEN domain containing 7 [Source:HGNC Symbol;Acc:HGNC:23514]
BEX4	-1.98774	NO	na	na	na	na	na	na	na	na	na	na	brain expressed X-linked 4 [Source:HGNC Symbol;Acc:HGNC:25475]
BMP2	-1.69349	TTGTATTTATTTA	5	0	na	na	na	na	na	na	na	na	bone morphogenetic protein 2 [Source:HGNC Symbol;Acc:HGNC:1069]
BMP3	-2.44144	NO	na	na	na	na	na	na	na	na	na	na	bone morphogenetic protein 3 [Source:HGNC Symbol;Acc:HGNC:1070]
BRINP1	-2.45128	NO	na	na	na	na	na	na	na	na	na	na	BMP/retinoic acid inducible neural specific 1 [Source:HGNC Symbol;Acc:HGNC:2687]
C10orf90	-1.64082	CATTATTTATAAA	0	0	na	na	na	na	na	na	na	na	chromosome 10 open reading frame 90 [Source:HGNC Symbol;Acc:HGNC:26563]
C15orf48	-4.53108	NO	na	na	na	na	na	na	na	na	na	na	chromosome 15 open reading frame 48 [Source:HGNC Symbol;Acc:HGNC:29898]
C1QTNF1	-2.11413	NO	na	na	na	na	na	na	na	na	na	na	C1q and TNF related 1 [Source:HGNC Symbol;Acc:HGNC:14324]
C3	-1.79124	NO	na	na	na	na	na	na	na	na	na	na	complement C3 [Source:HGNC Symbol;Acc:HGNC:1318]
C3orf80	-3.0885	TTATATTTATTTG	0	0	na	na	na	na	na	na	na	na	chromosome 3 open reading frame 80 [Source:HGNC Symbol;Acc:HGNC:40048]
C7orf31	-5.32301	GAATATTTATTTT	0	0	na	na	na	na	na	na	na	na	chromosome 7 open reading frame 31 [Source:HGNC Symbol;Acc:HGNC:21722]
CA9	-3.21849	AAATATTTATAAT	0	0	na	na	na	na	na	na	na	na	carbonic anhydrase 9 [Source:HGNC Symbol;Acc:HGNC:1383]
CACNA1A	-1.96462	NO	na	na	na	na	na	na	na	na	na	na	calcium voltage-gated channel subunit alpha1 A [Source:HGNC Symbol;Acc:HGNC:1388]
CACNG7	-3.10351	NO	na	na	na	na	na	na	na	na	na	na	calcium voltage-gated channel auxiliary subunit gamma 7 [Source:HGNC Symbol;Acc:HGNC:13626]
CACNG8	-3.61039	TCTTATTTATATT	4	0	na	na	na	na	na	na	na	na	calcium voltage-gated channel auxiliary subunit gamma 8 [Source:HGNC Symbol;Acc:HGNC:13628]
CADM3	-4.2881	NO	na	na	na	na	na	na	na	na	na	na	cell adhesion molecule 3 [Source:HGNC Symbol;Acc:HGNC:17601]
CALB2	-3.34305	NO	na	na	na	na	na	na	na	na	na	na	calbindin 2 [Source:HGNC Symbol;Acc:HGNC:1435]
CAMK4	-1.60377	NO	na	na	na	na	na	na	na	na	na	na	calcium/calmodulin dependent protein kinase IV [Source:HGNC Symbol;Acc:HGNC:1464]
CASZ1	-1.71535	TTTTATTTATTTG	0	0	na	na	na	na	na	na	na	na	castor zinc finger 1 [Source:HGNC Symbol;Acc:HGNC:26002]
CCDC188	-1.76861	NO	na	na	na	na	na	na	na	na	na	na	coiled-coil domain containing 188 [Source:HGNC Symbol;Acc:HGNC:51899]
CCDC88C	-8.0857	NO	na	na	na	na	na	na	na	na	na	na	coiled-coil domain containing 88C [Source:HGNC Symbol;Acc:HGNC:19967]
CCL2	-1.7783	TCTTATTTAAGTT	6	2	ELAVL1:CH000620132	chr17:32583998-32584024[+]	497-509	ENST00000225831.4	480-543	517-543	na	na	C-C motif chemokine ligand 2 [Source:HGNC Symbol;Acc:HGNC:10618]
CCL7	-5.11658	TTTAATTTAATCT	0	0	na	na	na	na	na	na	na	na	C-C motif chemokine ligand 7 [Source:HGNC Symbol;Acc:HGNC:10634]
CD70	-4.38432	NO	na	na	na	na	na	na	na	na	na	na	CD70 molecule [Source:HGNC Symbol;Acc:HGNC:11937]
CD82	-1.67348	NO	na	na	na	na	na	na	na	na	na	na	CD82 molecule [Source:HGNC Symbol;Acc:HGNC:6210]
CDCP1	-2.1316	TATTATTTATTTG	0	0	na	na	na	na	na	na	na	na	CUB domain containing protein 1 [Source:HGNC Symbol;Acc:HGNC:24357]
CDK5R2	-2.58702	TTTAATTTATTTG	0	0	na	na	na	na	na	na	na	na	cyclin dependent kinase 5 regulatory subunit 2 [Source:HGNC Symbol;Acc:HGNC:1776]
CDO1	-5.22365	NO	na	na	na	na	na	na	na	na	na	na	cysteine dioxygenase type 1 [Source:HGNC Symbol;Acc:HGNC:1795]
CDON	-1.81833	NO	na	na	na	na	na	na	na	na	na	na	cell adhesion associated, oncogene regulated [Source:HGNC Symbol;Acc:HGNC:17104]
CELSR1	-2.18102	NO	na	na	na	na	na	na	na	na	na	na	cadherin EGF LAG seven-pass G-type receptor 1 [Source:HGNC Symbol;Acc:HGNC:1850]
CFAP91	-4.78299	NO	na	na	na	na	na	na	na	na	na	na	cilia and flagella associated protein 91 [Source:HGNC Symbol;Acc:HGNC:24010]
CGB8	-1.78334	NO	na	na	na	na	na	na	na	na	na	na	chorionic gonadotropin subunit beta 8 [Source:HGNC Symbol;Acc:HGNC:16453]
CGN	-1.712	NO	na	na	na	na	na	na	na	na	na	na	cingulin [Source:HGNC Symbol;Acc:HGNC:17429]
CHI3L2	-3.36004	NO	na	na	na	na	na	na	na	na	na	na	chitinase 3 like 2 [Source:HGNC Symbol;Acc:HGNC:1933]
CHRD	-3.37852	NO	na	na	na	na	na	na	na	na	na	na	chordin [Source:HGNC Symbol;Acc:HGNC:1949]
CHST1	-4.78732	NO	na	na	na	na	na	na	na	na	na	na	carbohydrate sulfotransferase 1 [Source:HGNC Symbol;Acc:HGNC:1969]
CHST11	-2.5559	AATTATTTAAAAT	4	0	na	na	na	na	na	na	na	na	carbohydrate sulfotransferase 11 [Source:HGNC Symbol;Acc:HGNC:17422]
CLDN1	-2.41929	NO	na	na	na	na	na	na	na	na	na	na	claudin 1 [Source:HGNC Symbol;Acc:HGNC:2032]
CLDN23	-5.64251	TTTTATTTATAAA	0	0	na	na	na	na	na	na	na	na	claudin 23 [Source:HGNC Symbol;Acc:HGNC:17591]
CLGN	-3.17498	NO	na	na	na	na	na	na	na	na	na	na	calmegin [Source:HGNC Symbol;Acc:HGNC:2060]
CLIC2	-1.7976	NO	na	na	na	na	na	na	na	na	na	na	chloride intracellular channel 2 [Source:HGNC Symbol;Acc:HGNC:2063]
CLMN	-5.21717	TCTTATTTATTGA	0	0	na	na	na	na	na	na	na	na	calmin [Source:HGNC Symbol;Acc:HGNC:19972]
CLYBL	-2.03404	GTTTATTTAAATT	0	0	na	na	na	na	na	na	na	na	citramalyl-CoA lyase [Source:HGNC Symbol;Acc:HGNC:18355]
CMPK2	-3.23232	TAATTTATTTATA	0	0	na	na	na	na	na	na	na	na	cytidine/uridine monophosphate kinase 2 [Source:HGNC Symbol;Acc:HGNC:27015]
CNGA3	-1.50353	NO	na	na	na	na	na	na	na	na	na	na	cyclic nucleotide gated channel subunit alpha 3 [Source:HGNC Symbol;Acc:HGNC:2150]
COCH	-6.85219	NO	na	na	na	na	na	na	na	na	na	na	cochlin [Source:HGNC Symbol;Acc:HGNC:2180]
COL15A1	-2.01546	NO	na	na	na	na	na	na	na	na	na	na	collagen type XV alpha 1 chain [Source:HGNC Symbol;Acc:HGNC:2192]
COL6A6	-2.06128	NO	na	na	na	na	na	na	na	na	na	na	collagen type VI alpha 6 chain [Source:HGNC Symbol;Acc:HGNC:27023]
CORO2A	-2.99916	AATTATTTAAATT	0	0	na	na	na	na	na	na	na	na	coronin 2A [Source:HGNC Symbol;Acc:HGNC:2255]
CPNE4	-6.85598	TCATATTTAATAC	0	0	na	na	na	na	na	na	na	na	copine 4 [Source:HGNC Symbol;Acc:HGNC:2317]
CRACD	-4.87722	NO	na	na	na	na	na	na	na	na	na	na	capping protein inhibiting regulator of actin dynamics [Source:HGNC Symbol;Acc:HGNC:29219]
CRLF1	-3.35738	NO	na	na	na	na	na	na	na	na	na	na	cytokine receptor like factor 1 [Source:HGNC Symbol;Acc:HGNC:2364]
CSF2	-5.45673	ATTTATTTATTTATTTATT	0	0	na	na	na	na	na	na	na	na	colony stimulating factor 2 [Source:HGNC Symbol;Acc:HGNC:2434]
CSMD2	-4.40172	NO	na	na	na	na	na	na	na	na	na	na	CUB and Sushi multiple domains 2 [Source:HGNC Symbol;Acc:HGNC:19290]
CSPG5	-2.0904	NO	na	na	na	na	na	na	na	na	na	na	chondroitin sulfate proteoglycan 5 [Source:HGNC Symbol;Acc:HGNC:2467]
CST7	-3.52541	NO	na	na	na	na	na	na	na	na	na	na	cystatin F [Source:HGNC Symbol;Acc:HGNC:2479]
CSTA	-2.44226	NO	na	na	na	na	na	na	na	na	na	na	cystatin A [Source:HGNC Symbol;Acc:HGNC:2481]
CTSS	-1.78233	NO	na	na	na	na	na	na	na	na	na	na	cathepsin S [Source:HGNC Symbol;Acc:HGNC:2545]
CTSV	-1.56985	NO	na	na	na	na	na	na	na	na	na	na	cathepsin V [Source:HGNC Symbol;Acc:HGNC:2538]
CTSW	-2.24187	NO	na	na	na	na	na	na	na	na	na	na	cathepsin W [Source:HGNC Symbol;Acc:HGNC:2546]
CTTNBP2	-2.09416	NO	na	na	na	na	na	na	na	na	na	na	cortactin binding protein 2 [Source:HGNC Symbol;Acc:HGNC:15679]
CUX2	-5.10948	AAATATTTATAGA	0	0	na	na	na	na	na	na	na	na	cut like homeobox 2 [Source:HGNC Symbol;Acc:HGNC:19347]
CXCL1	-3.58436	ATTTATTTATTTA	0	0	na	na	na	na	na	na	na	na	C-X-C motif chemokine ligand 1 [Source:HGNC Symbol;Acc:HGNC:4602]
CXCL2	-2.26791	ATTTATTTATTTATTTATT	0	0	na	na	na	na	na	na	na	na	C-X-C motif chemokine ligand 2 [Source:HGNC Symbol;Acc:HGNC:4603]
CXCL3	-2.94039	TGTTATTTAAAGA	0	0	na	na	na	na	na	na	na	na	C-X-C motif chemokine ligand 3 [Source:HGNC Symbol;Acc:HGNC:4604]
CXCL8	-4.14392	GTATTTATTTAAG	9	1	ELAVL1:CH001070484	chr4:74608817-74608844[+]	1116-1128	ENST00000307407.3	1097-1116	na	na	na	C-X-C motif chemokine ligand 8 [Source:HGNC Symbol;Acc:HGNC:6025]
CYP27B1	-1.60696	NO	na	na	na	na	na	na	na	na	na	na	cytochrome P450 family 27 subfamily B member 1 [Source:HGNC Symbol;Acc:HGNC:2606]
CYP2J2	-5.20159	NO	na	na	na	na	na	na	na	na	na	na	cytochrome P450 family 2 subfamily J member 2 [Source:HGNC Symbol;Acc:HGNC:2634]
DGKG	-2.84477	ATATTTATTTACT	0	0	na	na	na	na	na	na	na	na	diacylglycerol kinase gamma [Source:HGNC Symbol;Acc:HGNC:2853]
DNM3	-1.52575	NO	na	na	na	na	na	na	na	na	na	na	dynamin 3 [Source:HGNC Symbol;Acc:HGNC:29125]
DOK6	-3.37775	TAATTTATTTATG	0	0	na	na	na	na	na	na	na	na	docking protein 6 [Source:HGNC Symbol;Acc:HGNC:28301]
DPY19L2	-2.42954	NO	na	na	na	na	na	na	na	na	na	na	dpy-19 like 2 [Source:HGNC Symbol;Acc:HGNC:19414]
DRAXIN	-2.46555	TTAAATTTATTTT	0	0	na	na	na	na	na	na	na	na	dorsal inhibitory axon guidance protein [Source:HGNC Symbol;Acc:HGNC:25054]
DRD1	-4.45099	CTATTTATTTATT	0	0	na	na	na	na	na	na	na	na	dopamine receptor D1 [Source:HGNC Symbol;Acc:HGNC:3020]
DRD2	-3.37152	NO	na	na	na	na	na	na	na	na	na	na	dopamine receptor D2 [Source:HGNC Symbol;Acc:HGNC:3023]
DSC2	-2.84996	AGTTATTTATAAA	17	0	na	na	na	na	na	na	na	na	desmocollin 2 [Source:HGNC Symbol;Acc:HGNC:3036]
DTX1	-3.97399	NO	na	na	na	na	na	na	na	na	na	na	deltex E3 ubiquitin ligase 1 [Source:HGNC Symbol;Acc:HGNC:3060]
DUSP4	-2.68494	TTTTATTTATTGC	0	0	na	na	na	na	na	na	na	na	dual specificity phosphatase 4 [Source:HGNC Symbol;Acc:HGNC:3070]
DYNC1I1	-3.87828	NO	na	na	na	na	na	na	na	na	na	na	dynein cytoplasmic 1 intermediate chain 1 [Source:HGNC Symbol;Acc:HGNC:2963]
EBF4	-1.81389	NO	na	na	na	na	na	na	na	na	na	na	EBF family member 4 [Source:HGNC Symbol;Acc:HGNC:29278]
EEF1A2	-2.37738	NO	na	na	na	na	na	na	na	na	na	na	eukaryotic translation elongation factor 1 alpha 2 [Source:HGNC Symbol;Acc:HGNC:3192]
EFR3B	-3.33171	NO	na	na	na	na	na	na	na	na	na	na	EFR3 homolog B [Source:HGNC Symbol;Acc:HGNC:29155]
EGF	-2.15651	AATTATTTAAATA	0	0	na	na	na	na	na	na	na	na	epidermal growth factor [Source:HGNC Symbol;Acc:HGNC:3229]
EGLN3	-2.776	TGTAATTTATTCA	11	0	na	na	na	na	na	na	na	na	egl-9 family hypoxia inducible factor 3 [Source:HGNC Symbol;Acc:HGNC:14661]
ELAPOR2	-1.61742	NO	na	na	na	na	na	na	na	na	na	na	endosome-lysosome associated apoptosis and autophagy regulator family member 2 [Source:HGNC Symbol;Acc:HGNC:21945]
ELFN2	-3.64894	NO	na	na	na	na	na	na	na	na	na	na	extracellular leucine rich repeat and fibronectin type III domain containing 2 [Source:HGNC Symbol;Acc:HGNC:29396]
ELMO1	-3.8159	ATATATTTAATGA	0	0	na	na	na	na	na	na	na	na	engulfment and cell motility 1 [Source:HGNC Symbol;Acc:HGNC:16286]
ELOVL2	-3.02318	NO	na	na	na	na	na	na	na	na	na	na	ELOVL fatty acid elongase 2 [Source:HGNC Symbol;Acc:HGNC:14416]
EMID1	-2.69822	CCATATTTATTAA	0	0	na	na	na	na	na	na	na	na	EMI domain containing 1 [Source:HGNC Symbol;Acc:HGNC:18036]
ENHO	-1.70696	NO	na	na	na	na	na	na	na	na	na	na	energy homeostasis associated [Source:HGNC Symbol;Acc:HGNC:24838]
ENPEP	-5.15007	AGTAATTTATTTC	0	0	na	na	na	na	na	na	na	na	glutamyl aminopeptidase [Source:HGNC Symbol;Acc:HGNC:3355]
ENPP2	-1.62932	NO	na	na	na	na	na	na	na	na	na	na	ectonucleotide pyrophosphatase/phosphodiesterase 2 [Source:HGNC Symbol;Acc:HGNC:3357]
ENPP4	-4.91463	GTATTTATTTAAT	25	1	ELAVL1:CH001266501	chr6:46113595-46113616[+]	3802-3814	ENST00000321037.4	3809-3830	na	na	na	ectonucleotide pyrophosphatase/phosphodiesterase 4 [Source:HGNC Symbol;Acc:HGNC:3359]
ENPP5	-6.14431	NO	na	na	na	na	na	na	na	na	na	na	ectonucleotide pyrophosphatase/phosphodiesterase family member 5 [Source:HGNC Symbol;Acc:HGNC:13717]
EOMES	-1.90232	GTATTTATTTATT	0	0	na	na	na	na	na	na	na	na	eomesodermin [Source:HGNC Symbol;Acc:HGNC:3372]
EPHB1	-2.69009	NO	na	na	na	na	na	na	na	na	na	na	EPH receptor B1 [Source:HGNC Symbol;Acc:HGNC:3392]
EPHX4	-2.37265	NO	na	na	na	na	na	na	na	na	na	na	epoxide hydrolase 4 [Source:HGNC Symbol;Acc:HGNC:23758]
ESAM	-2.22984	NO	na	na	na	na	na	na	na	na	na	na	endothelial cell adhesion molecule [Source:HGNC Symbol;Acc:HGNC:17474]
ESM1	-6.67241	ATAAATTTATTAT	0	0	na	na	na	na	na	na	na	na	endothelial cell specific molecule 1 [Source:HGNC Symbol;Acc:HGNC:3466]
ESRP1	-3.94821	NO	na	na	na	na	na	na	na	na	na	na	epithelial splicing regulatory protein 1 [Source:HGNC Symbol;Acc:HGNC:25966]
EYA2	-7.04624	NO	na	na	na	na	na	na	na	na	na	na	EYA transcriptional coactivator and phosphatase 2 [Source:HGNC Symbol;Acc:HGNC:3520]
FAM131B	-1.96839	NO	na	na	na	na	na	na	na	na	na	na	family with sequence similarity 131 member B [Source:HGNC Symbol;Acc:HGNC:22202]
FAM160A1	-1.83355	NO	na	na	na	na	na	na	na	na	na	na	family with sequence similarity 160 member A1 [Source:HGNC Symbol;Acc:HGNC:34237]
FAM189A1	-2.09785	GTATTTATTTAAT	0	0	na	na	na	na	na	na	na	na	family with sequence similarity 189 member A1 [Source:HGNC Symbol;Acc:HGNC:29075]
FAM189A2	-5.68258	NO	na	na	na	na	na	na	na	na	na	na	family with sequence similarity 189 member A2 [Source:HGNC Symbol;Acc:HGNC:24820]
FAM81A	-1.70778	ATATATTTAATAA	0	0	na	na	na	na	na	na	na	na	family with sequence similarity 81 member A [Source:HGNC Symbol;Acc:HGNC:28379]
FBN2	-3.52186	GTTTATTTATTTT	10	0	na	na	na	na	na	na	na	na	fibrillin 2 [Source:HGNC Symbol;Acc:HGNC:3604]
FEZ1	-2.02491	NO	na	na	na	na	na	na	na	na	na	na	fasciculation and elongation protein zeta 1 [Source:HGNC Symbol;Acc:HGNC:3659]
FGF13	-4.35789	NO	na	na	na	na	na	na	na	na	na	na	fibroblast growth factor 13 [Source:HGNC Symbol;Acc:HGNC:3670]
FGF18	-5.16122	TCATTTATTTATT	0	0	na	na	na	na	na	na	na	na	fibroblast growth factor 18 [Source:HGNC Symbol;Acc:HGNC:3674]
FIBCD1	-1.93068	NO	na	na	na	na	na	na	na	na	na	na	fibrinogen C domain containing 1 [Source:HGNC Symbol;Acc:HGNC:25922]
FNDC10	-1.64922	NO	na	na	na	na	na	na	na	na	na	na	fibronectin type III domain containing 10 [Source:HGNC Symbol;Acc:HGNC:42951]
FOXO1	-2.89838	CTTAATTTATAAC	22	0	na	na	na	na	na	na	na	na	forkhead box O1 [Source:HGNC Symbol;Acc:HGNC:3819]
FOXRED2	-2.35487	NO	na	na	na	na	na	na	na	na	na	na	FAD dependent oxidoreductase domain containing 2 [Source:HGNC Symbol;Acc:HGNC:26264]
FPR1	-6.83847	NO	na	na	na	na	na	na	na	na	na	na	formyl peptide receptor 1 [Source:HGNC Symbol;Acc:HGNC:3826]
FRZB	-2.50105	NO	na	na	na	na	na	na	na	na	na	na	frizzled related protein [Source:HGNC Symbol;Acc:HGNC:3959]
GABARAPL1	-1.78205	NO	na	na	na	na	na	na	na	na	na	na	GABA type A receptor associated protein like 1 [Source:HGNC Symbol;Acc:HGNC:4068]
GABRA3	-4.99626	TTTTATTTATATC	0	0	na	na	na	na	na	na	na	na	gamma-aminobutyric acid type A receptor subunit alpha3 [Source:HGNC Symbol;Acc:HGNC:4077]
GABRQ	-7.54926	NO	na	na	na	na	na	na	na	na	na	na	gamma-aminobutyric acid type A receptor subunit theta [Source:HGNC Symbol;Acc:HGNC:14454]
GAL3ST4	-1.75175	NO	na	na	na	na	na	na	na	na	na	na	galactose-3-O-sulfotransferase 4 [Source:HGNC Symbol;Acc:HGNC:24145]
GALNT14	-5.97312	NO	na	na	na	na	na	na	na	na	na	na	polypeptide N-acetylgalactosaminyltransferase 14 [Source:HGNC Symbol;Acc:HGNC:22946]
GALNT16	-2.702	NO	na	na	na	na	na	na	na	na	na	na	polypeptide N-acetylgalactosaminyltransferase 16 [Source:HGNC Symbol;Acc:HGNC:23233]
GAREM1	-2.336	TGATATTTATTAC	0	0	na	na	na	na	na	na	na	na	GRB2 associated regulator of MAPK1 subtype 1 [Source:HGNC Symbol;Acc:HGNC:26136]
GAREM2	-1.83687	NO	na	na	na	na	na	na	na	na	na	na	GRB2 associated regulator of MAPK1 subtype 2 [Source:HGNC Symbol;Acc:HGNC:27172]
GBP4	-2.04935	AATAATTTATAAA	0	0	na	na	na	na	na	na	na	na	guanylate binding protein 4 [Source:HGNC Symbol;Acc:HGNC:20480]
GBP5	-1.59427	NO	na	na	na	na	na	na	na	na	na	na	guanylate binding protein 5 [Source:HGNC Symbol;Acc:HGNC:19895]
GCKR	-1.6749	NO	na	na	na	na	na	na	na	na	na	na	glucokinase regulator [Source:HGNC Symbol;Acc:HGNC:4196]
GDNF	-2.49212	AGATATTTATTGA	0	0	na	na	na	na	na	na	na	na	glial cell derived neurotrophic factor [Source:HGNC Symbol;Acc:HGNC:4232]
GFI1	-2.29238	ACATATTTATTAG	0	0	na	na	na	na	na	na	na	na	growth factor independent 1 transcriptional repressor [Source:HGNC Symbol;Acc:HGNC:4237]
GLUL	-2.23262	NO	na	na	na	na	na	na	na	na	na	na	glutamate-ammonia ligase [Source:HGNC Symbol;Acc:HGNC:4341]
GLYATL1	-1.7316	NO	na	na	na	na	na	na	na	na	na	na	glycine-N-acyltransferase like 1 [Source:HGNC Symbol;Acc:HGNC:30519]
GNAZ	-2.39031	NO	na	na	na	na	na	na	na	na	na	na	G protein subunit alpha z [Source:HGNC Symbol;Acc:HGNC:4395]
GNG2	-2.42088	NO	na	na	na	na	na	na	na	na	na	na	G protein subunit gamma 2 [Source:HGNC Symbol;Acc:HGNC:4404]
GPLD1	-1.8003	NO	na	na	na	na	na	na	na	na	na	na	glycosylphosphatidylinositol specific phospholipase D1 [Source:HGNC Symbol;Acc:HGNC:4459]
GPR137C	-2.06078	NO	na	na	na	na	na	na	na	na	na	na	G protein-coupled receptor 137C [Source:HGNC Symbol;Acc:HGNC:25445]
GPR160	-1.53279	NO	na	na	na	na	na	na	na	na	na	na	G protein-coupled receptor 160 [Source:HGNC Symbol;Acc:HGNC:23693]
GPR27	-4.31705	NO	na	na	na	na	na	na	na	na	na	na	G protein-coupled receptor 27 [Source:HGNC Symbol;Acc:HGNC:4482]
GPR37	-1.63667	NO	na	na	na	na	na	na	na	na	na	na	G protein-coupled receptor 37 [Source:HGNC Symbol;Acc:HGNC:4494]
GPR68	-1.59441	NO	na	na	na	na	na	na	na	na	na	na	G protein-coupled receptor 68 [Source:HGNC Symbol;Acc:HGNC:4519]
GRAMD1B	-1.844	AGTTATTTAATTA	0	0	na	na	na	na	na	na	na	na	GRAM domain containing 1B [Source:HGNC Symbol;Acc:HGNC:29214]
GREB1	-2.55679	AATTATTTAATTG	0	0	na	na	na	na	na	na	na	na	growth regulating estrogen receptor binding 1 [Source:HGNC Symbol;Acc:HGNC:24885]
GRIN2A	-1.82002	ACTTATTTAATTA	0	0	na	na	na	na	na	na	na	na	glutamate ionotropic receptor NMDA type subunit 2A [Source:HGNC Symbol;Acc:HGNC:4585]
GRK1	-2.48482	NO	na	na	na	na	na	na	na	na	na	na	G protein-coupled receptor kinase 1 [Source:HGNC Symbol;Acc:HGNC:10013]
GRK3	-4.53165	CCTTATTTAAAAA	24	0	na	na	na	na	na	na	na	na	G protein-coupled receptor kinase 3 [Source:HGNC Symbol;Acc:HGNC:290]
H2AW	-7.32756	NO	na	na	na	na	na	na	na	na	na	na	H2A.W histone [Source:HGNC Symbol;Acc:HGNC:20507]
H2BC8	-1.52235	NO	na	na	na	na	na	na	na	na	na	na	H2B clustered histone 8 [Source:HGNC Symbol;Acc:HGNC:4746]
HDX	-1.97559	CATTATTTAATGA	0	0	na	na	na	na	na	na	na	na	highly divergent homeobox [Source:HGNC Symbol;Acc:HGNC:26411]
HEPH	-2.0751	CTTTATTTATTTT	0	0	na	na	na	na	na	na	na	na	hephaestin [Source:HGNC Symbol;Acc:HGNC:4866]
HERC6	-2.42262	NO	na	na	na	na	na	na	na	na	na	na	HECT and RLD domain containing E3 ubiquitin protein ligase family member 6 [Source:HGNC Symbol;Acc:HGNC:26072]
HOMER2	-1.63625	AATAATTTATAAT	0	0	na	na	na	na	na	na	na	na	homer scaffold protein 2 [Source:HGNC Symbol;Acc:HGNC:17513]
HOXA13	-1.97745	GTATATTTAATAT	15	0	na	na	na	na	na	na	na	na	homeobox A13 [Source:HGNC Symbol;Acc:HGNC:5102]
HOXB13	-6.06814	NO	na	na	na	na	na	na	na	na	na	na	homeobox B13 [Source:HGNC Symbol;Acc:HGNC:5112]
HOXB5	-2.07479	ACTTATTTATAAA	5	1	ELAVL1:CH000596997	chr17:46669184-46669202[-]	1462-1476	ENST00000239151.5	1458-1476	na	na	na	homeobox B5 [Source:HGNC Symbol;Acc:HGNC:5116]
HOXB9	-4.16799	NO	na	na	na	na	na	na	na	na	na	na	homeobox B9 [Source:HGNC Symbol;Acc:HGNC:5120]
HOXC13	-2.86126	NO	na	na	na	na	na	na	na	na	na	na	homeobox C13 [Source:HGNC Symbol;Acc:HGNC:5125]
HOXD1	-3.1586	NO	na	na	na	na	na	na	na	na	na	na	homeobox D1 [Source:HGNC Symbol;Acc:HGNC:5132]
HPCA	-2.00718	NO	na	na	na	na	na	na	na	na	na	na	hippocalcin [Source:HGNC Symbol;Acc:HGNC:5144]
HPSE	-3.70704	ATTTATTTATTTATTTATT	0	0	na	na	na	na	na	na	na	na	heparanase [Source:HGNC Symbol;Acc:HGNC:5164]
HS3ST1	-2.16527	TATAATTTATTTG	0	0	na	na	na	na	na	na	na	na	heparan sulfate-glucosamine 3-sulfotransferase 1 [Source:HGNC Symbol;Acc:HGNC:5194]
HTR1F	-4.63332	TATAATTTATATT	0	0	na	na	na	na	na	na	na	na	5-hydroxytryptamine receptor 1F [Source:HGNC Symbol;Acc:HGNC:5292]
HTR7	-2.54155	NO	na	na	na	na	na	na	na	na	na	na	5-hydroxytryptamine receptor 7 [Source:HGNC Symbol;Acc:HGNC:5302]
HYAL3	-1.61149	NO	na	na	na	na	na	na	na	na	na	na	hyaluronidase 3 [Source:HGNC Symbol;Acc:HGNC:5322]
ICA1	-5.00793	NO	na	na	na	na	na	na	na	na	na	na	islet cell autoantigen 1 [Source:HGNC Symbol;Acc:HGNC:5343]
IDO1	-5.67611	NO	na	na	na	na	na	na	na	na	na	na	indoleamine 2,3-dioxygenase 1 [Source:HGNC Symbol;Acc:HGNC:6059]
IFT27	-1.78243	NO	na	na	na	na	na	na	na	na	na	na	intraflagellar transport 27 [Source:HGNC Symbol;Acc:HGNC:18626]
IGF2	-3.15835	NO	na	na	na	na	na	na	na	na	na	na	insulin like growth factor 2 [Source:HGNC Symbol;Acc:HGNC:5466]
IGF2BP3	-1.95652	NO	na	na	na	na	na	na	na	na	na	na	insulin like growth factor 2 mRNA binding protein 3 [Source:HGNC Symbol;Acc:HGNC:28868]
IGIP	-1.91608	NO	na	na	na	na	na	na	na	na	na	na	IgA inducing protein [Source:HGNC Symbol;Acc:HGNC:33847]
IGSF1	-5.86124	NO	na	na	na	na	na	na	na	na	na	na	immunoglobulin superfamily member 1 [Source:HGNC Symbol;Acc:HGNC:5948]
IL16	-3.26073	NO	na	na	na	na	na	na	na	na	na	na	interleukin 16 [Source:HGNC Symbol;Acc:HGNC:5980]
IL17RD	-2.99519	NO	na	na	na	na	na	na	na	na	na	na	interleukin 17 receptor D [Source:HGNC Symbol;Acc:HGNC:17616]
IL1RN	-2.92945	NO	na	na	na	na	na	na	na	na	na	na	interleukin 1 receptor antagonist [Source:HGNC Symbol;Acc:HGNC:6000]
IL22RA1	-2.03201	NO	na	na	na	na	na	na	na	na	na	na	interleukin 22 receptor subunit alpha 1 [Source:HGNC Symbol;Acc:HGNC:13700]
IL31RA	-1.78439	NO	na	na	na	na	na	na	na	na	na	na	interleukin 31 receptor A [Source:HGNC Symbol;Acc:HGNC:18969]
IL36B	-3.68626	NO	na	na	na	na	na	na	na	na	na	na	interleukin 36 beta [Source:HGNC Symbol;Acc:HGNC:15564]
IL36RN	-2.81476	NO	na	na	na	na	na	na	na	na	na	na	interleukin 36 receptor antagonist [Source:HGNC Symbol;Acc:HGNC:15561]
IL6	-3.38112	TTTAATTTATTAA	0	0	na	na	na	na	na	na	na	na	interleukin 6 [Source:HGNC Symbol;Acc:HGNC:6018]
IL7	-3.51149	NO	na	na	na	na	na	na	na	na	na	na	interleukin 7 [Source:HGNC Symbol;Acc:HGNC:6023]
IRF7	-5.05096	NO	na	na	na	na	na	na	na	na	na	na	interferon regulatory factor 7 [Source:HGNC Symbol;Acc:HGNC:6122]
ISLR2	-2.04318	TTTTATTTATTTATTTATT	0	0	na	na	na	na	na	na	na	na	immunoglobulin superfamily containing leucine rich repeat 2 [Source:HGNC Symbol;Acc:HGNC:29286]
ITGA2	-1.7433	TTTTATTTATAAA	0	0	na	na	na	na	na	na	na	na	integrin subunit alpha 2 [Source:HGNC Symbol;Acc:HGNC:6137]
ITGA6	-2.48844	NO	na	na	na	na	na	na	na	na	na	na	integrin subunit alpha 6 [Source:HGNC Symbol;Acc:HGNC:6142]
ITPR1	-1.80638	AAATATTTAATAA	3	0	na	na	na	na	na	na	na	na	inositol 1,4,5-trisphosphate receptor type 1 [Source:HGNC Symbol;Acc:HGNC:6180]
ITPRIPL1	-5.28066	NO	na	na	na	na	na	na	na	na	na	na	ITPRIP like 1 [Source:HGNC Symbol;Acc:HGNC:29371]
JAKMIP2	-6.24632	CAAAATTTATTTC	0	0	na	na	na	na	na	na	na	na	janus kinase and microtubule interacting protein 2 [Source:HGNC Symbol;Acc:HGNC:29067]
JAM2	-2.95812	TTTAATTTATTTT	0	0	na	na	na	na	na	na	na	na	junctional adhesion molecule 2 [Source:HGNC Symbol;Acc:HGNC:14686]
JPH1	-3.74249	ACTAATTTAATTC	23	1	ELAVL1:CH001406120	chr8:75148379-75148418[-]	2901-2913	ENST00000342232.4	2895-2913	na	na	na	junctophilin 1 [Source:HGNC Symbol;Acc:HGNC:14201]
KCNC4	-2.74798	NO	na	na	na	na	na	na	na	na	na	na	potassium voltage-gated channel subfamily C member 4 [Source:HGNC Symbol;Acc:HGNC:6236]
KCNG3	-2.8237	GGATATTTATATA	0	0	na	na	na	na	na	na	na	na	potassium voltage-gated channel modifier subfamily G member 3 [Source:HGNC Symbol;Acc:HGNC:18306]
KCNH3	-2.03867	NO	na	na	na	na	na	na	na	na	na	na	potassium voltage-gated channel subfamily H member 3 [Source:HGNC Symbol;Acc:HGNC:6252]
KCNJ2	-2.61772	TGTTATTTATTTC	0	0	na	na	na	na	na	na	na	na	potassium inwardly rectifying channel subfamily J member 2 [Source:HGNC Symbol;Acc:HGNC:6263]
KCNMB1	-1.99644	TGTTATTTAAATT	0	0	na	na	na	na	na	na	na	na	potassium calcium-activated channel subfamily M regulatory beta subunit 1 [Source:HGNC Symbol;Acc:HGNC:6285]
KCNMB4	-1.83076	GATAATTTATTTT	15	1	ELAVL1:CH000367061	chr12:70827070-70827092[+]	3727-3740	ENST00000258111.4	3729-3749	na	na	na	potassium calcium-activated channel subfamily M regulatory beta subunit 4 [Source:HGNC Symbol;Acc:HGNC:6289]
KCNN1	-2.25278	NO	na	na	na	na	na	na	na	na	na	na	potassium calcium-activated channel subfamily N member 1 [Source:HGNC Symbol;Acc:HGNC:6290]
KDR	-1.96015	ATATATTTATAGT	0	0	na	na	na	na	na	na	na	na	kinase insert domain receptor [Source:HGNC Symbol;Acc:HGNC:6307]
KIAA0040	-3.18708	AAAAATTTATTTAAATA	0	0	na	na	na	na	na	na	na	na	KIAA0040 [Source:HGNC Symbol;Acc:HGNC:28950]
KIAA0319	-2.01707	NO	na	na	na	na	na	na	na	na	na	na	KIAA0319 [Source:HGNC Symbol;Acc:HGNC:21580]
KIAA0408	-3.09708	GTTTATTTAAAAG	0	0	na	na	na	na	na	na	na	na	KIAA0408 [Source:HGNC Symbol;Acc:HGNC:21636]
KISS1	-4.93817	NO	na	na	na	na	na	na	na	na	na	na	KiSS-1 metastasis suppressor [Source:HGNC Symbol;Acc:HGNC:6341]
KLHL13	-2.80981	NO	na	na	na	na	na	na	na	na	na	na	kelch like family member 13 [Source:HGNC Symbol;Acc:HGNC:22931]
KREMEN1	-1.81143	NO	na	na	na	na	na	na	na	na	na	na	kringle containing transmembrane protein 1 [Source:HGNC Symbol;Acc:HGNC:17550]
KRT75	-3.77234	NO	na	na	na	na	na	na	na	na	na	na	keratin 75 [Source:HGNC Symbol;Acc:HGNC:24431]
KRT79	-2.49682	NO	na	na	na	na	na	na	na	na	na	na	keratin 79 [Source:HGNC Symbol;Acc:HGNC:28930]
KRT81	-1.98097	NO	na	na	na	na	na	na	na	na	na	na	keratin 81 [Source:HGNC Symbol;Acc:HGNC:6458]
KRT9	-1.55515	NO	na	na	na	na	na	na	na	na	na	na	keratin 9 [Source:HGNC Symbol;Acc:HGNC:6447]
KY	-2.07105	NO	na	na	na	na	na	na	na	na	na	na	kyphoscoliosis peptidase [Source:HGNC Symbol;Acc:HGNC:26576]
L1CAM	-1.51292	NO	na	na	na	na	na	na	na	na	na	na	L1 cell adhesion molecule [Source:HGNC Symbol;Acc:HGNC:6470]
LAMC2	-1.97897	ATATATTTATTGA	0	0	na	na	na	na	na	na	na	na	laminin subunit gamma 2 [Source:HGNC Symbol;Acc:HGNC:6493]
LAMC3	-5.09455	NO	na	na	na	na	na	na	na	na	na	na	laminin subunit gamma 3 [Source:HGNC Symbol;Acc:HGNC:6494]
LANCL3	-3.83433	ACTTATTTAAATA	0	0	na	na	na	na	na	na	na	na	LanC like 3 [Source:HGNC Symbol;Acc:HGNC:24767]
LCP1	-2.17662	NO	na	na	na	na	na	na	na	na	na	na	lymphocyte cytosolic protein 1 [Source:HGNC Symbol;Acc:HGNC:6528]
LGI2	-5.73441	NO	na	na	na	na	na	na	na	na	na	na	leucine rich repeat LGI family member 2 [Source:HGNC Symbol;Acc:HGNC:18710]
LGI3	-2.76321	NO	na	na	na	na	na	na	na	na	na	na	leucine rich repeat LGI family member 3 [Source:HGNC Symbol;Acc:HGNC:18711]
LHX6	-1.65885	CTATTTATTTAAA	0	0	na	na	na	na	na	na	na	na	LIM homeobox 6 [Source:HGNC Symbol;Acc:HGNC:21735]
LIF	-1.94363	CCTTATTTATTAT	0	0	na	na	na	na	na	na	na	na	LIF interleukin 6 family cytokine [Source:HGNC Symbol;Acc:HGNC:6596]
LPAR3	-4.28669	NO	na	na	na	na	na	na	na	na	na	na	lysophosphatidic acid receptor 3 [Source:HGNC Symbol;Acc:HGNC:14298]
LRCH2	-5.78689	AGTTATTTAATAC	21	0	na	na	na	na	na	na	na	na	leucine rich repeats and calponin homology domain containing 2 [Source:HGNC Symbol;Acc:HGNC:29292]
LRFN5	-4.98248	NO	na	na	na	na	na	na	na	na	na	na	leucine rich repeat and fibronectin type III domain containing 5 [Source:HGNC Symbol;Acc:HGNC:20360]
LRRC15	-2.68927	NO	na	na	na	na	na	na	na	na	na	na	leucine rich repeat containing 15 [Source:HGNC Symbol;Acc:HGNC:20818]
LRRC3	-3.51816	NO	na	na	na	na	na	na	na	na	na	na	leucine rich repeat containing 3 [Source:HGNC Symbol;Acc:HGNC:14965]
LRRC6	-1.6247	NO	na	na	na	na	na	na	na	na	na	na	leucine rich repeat containing 6 [Source:HGNC Symbol;Acc:HGNC:16725]
LRRC8C	-1.67113	TGTTATTTATTTT	48	4	ELAVL1:CH000108104	chr1:90184083-90184090[+]	6197-6208	ENST00000370454.4	6175-6223	6194-6223	6203-6223	6161-6168	leucine rich repeat containing 8 VRAC subunit C [Source:HGNC Symbol;Acc:HGNC:25075]
LRRN1	-5.19873	NO	na	na	na	na	na	na	na	na	na	na	leucine rich repeat neuronal 1 [Source:HGNC Symbol;Acc:HGNC:20980]
LYNX1	-1.55874	NO	na	na	na	na	na	na	na	na	na	na	Ly6/neurotoxin 1 [Source:HGNC Symbol;Acc:HGNC:29604]
LYPD6	-7.62238	ACATATTTATTTT	0	0	na	na	na	na	na	na	na	na	LY6/PLAUR domain containing 6 [Source:HGNC Symbol;Acc:HGNC:28751]
MACROH2A2	-4.7301	NO	na	na	na	na	na	na	na	na	na	na	macroH2A.2 histone [Source:HGNC Symbol;Acc:HGNC:14453]
MAGEA1	-4.54713	NO	na	na	na	na	na	na	na	na	na	na	MAGE family member A1 [Source:HGNC Symbol;Acc:HGNC:6796]
MAGEA11	-2.93702	NO	na	na	na	na	na	na	na	na	na	na	MAGE family member A11 [Source:HGNC Symbol;Acc:HGNC:6798]
MAGEC2	-1.89241	NO	na	na	na	na	na	na	na	na	na	na	MAGE family member C2 [Source:HGNC Symbol;Acc:HGNC:13574]
MAP3K21	-5.26984	NO	na	na	na	na	na	na	na	na	na	na	mitogen-activated protein kinase kinase kinase 21 [Source:HGNC Symbol;Acc:HGNC:29798]
MAP7	-2.51371	NO	na	0	na	na	na	na	na	na	na	na	microtubule associated protein 7 [Source:HGNC Symbol;Acc:HGNC:6869]
MARCHF3	-2.25138	NO	na	na	na	na	na	na	na	na	na	na	membrane associated ring-CH-type finger 3 [Source:HGNC Symbol;Acc:HGNC:28728]
MARCHF4	-4.38083	NO	na	na	na	na	na	na	na	na	na	na	membrane associated ring-CH-type finger 4 [Source:HGNC Symbol;Acc:HGNC:29269]
MARK1	-4.85794	TCTTATTTAAATT	10	0	na	na	na	na	na	na	na	na	microtubule affinity regulating kinase 1 [Source:HGNC Symbol;Acc:HGNC:6896]
MCC	-4.01672	NO	na	na	na	na	na	na	na	na	na	na	MCC regulator of WNT signaling pathway [Source:HGNC Symbol;Acc:HGNC:6935]
MCF2	-5.16978	NO	na	na	na	na	na	na	na	na	na	na	MCF.2 cell line derived transforming sequence [Source:HGNC Symbol;Acc:HGNC:6940]
MCTP2	-6.36473	AAAAATTTATTTC	0	0	na	na	na	na	na	na	na	na	multiple C2 and transmembrane domain containing 2 [Source:HGNC Symbol;Acc:HGNC:25636]
MED12L	-2.15955	NO	na	na	na	na	na	na	na	na	na	na	mediator complex subunit 12L [Source:HGNC Symbol;Acc:HGNC:16050]
MEGF6	-1.60506	NO	na	na	na	na	na	na	na	na	na	na	multiple EGF like domains 6 [Source:HGNC Symbol;Acc:HGNC:3232]
MEOX1	-3.29704	NO	na	na	na	na	na	na	na	na	na	na	mesenchyme homeobox 1 [Source:HGNC Symbol;Acc:HGNC:7013]
MFAP5	-3.45909	NO	na	na	na	na	na	na	na	na	na	na	microfibril associated protein 5 [Source:HGNC Symbol;Acc:HGNC:29673]
MFSD2A	-1.55442	NO	na	na	na	na	na	na	na	na	na	na	major facilitator superfamily domain containing 2A [Source:HGNC Symbol;Acc:HGNC:25897]
MMP1	-3.22406	NO	na	na	na	na	na	na	na	na	na	na	matrix metallopeptidase 1 [Source:HGNC Symbol;Acc:HGNC:7155]
MMP24	-2.1556	NO	na	na	na	na	na	na	na	na	na	na	matrix metallopeptidase 24 [Source:HGNC Symbol;Acc:HGNC:7172]
MMP3	-6.04251	GCTTATTTAATAA	0	0	na	na	na	na	na	na	na	na	matrix metallopeptidase 3 [Source:HGNC Symbol;Acc:HGNC:7173]
MMP8	-5.55294	NO	na	na	na	na	na	na	na	na	na	na	matrix metallopeptidase 8 [Source:HGNC Symbol;Acc:HGNC:7175]
MNX1	-3.96621	NO	na	na	na	na	na	na	na	na	na	na	motor neuron and pancreas homeobox 1 [Source:HGNC Symbol;Acc:HGNC:4979]
MORC4	-1.61319	NO	na	na	na	na	na	na	na	na	na	na	MORC family CW-type zinc finger 4 [Source:HGNC Symbol;Acc:HGNC:23485]
MSX2	-4.53197	NO	na	na	na	na	na	na	na	na	na	na	msh homeobox 2 [Source:HGNC Symbol;Acc:HGNC:7392]
MT1E	-2.24619	NO	na	na	na	na	na	na	na	na	na	na	metallothionein 1E [Source:HGNC Symbol;Acc:HGNC:7397]
MT1X	-1.62663	NO	na	na	na	na	na	na	na	na	na	na	metallothionein 1X [Source:HGNC Symbol;Acc:HGNC:7405]
MT2A	-2.2578	NO	na	na	na	na	na	na	na	na	na	na	metallothionein 2A [Source:HGNC Symbol;Acc:HGNC:7406]
MTSS1	-3.09388	NO	na	na	na	na	na	na	na	na	na	na	MTSS I-BAR domain containing 1 [Source:HGNC Symbol;Acc:HGNC:20443]
MUC13	-2.79552	NO	na	na	na	na	na	na	na	na	na	na	mucin 13, cell surface associated [Source:HGNC Symbol;Acc:HGNC:7511]
MX2	-2.43885	NO	na	na	na	na	na	na	na	na	na	na	MX dynamin like GTPase 2 [Source:HGNC Symbol;Acc:HGNC:7533]
MYCL	-4.83365	NO	na	na	na	na	na	na	na	na	na	na	MYCL proto-oncogene, bHLH transcription factor [Source:HGNC Symbol;Acc:HGNC:7555]
MYH15	-2.71279	NO	na	na	na	na	na	na	na	na	na	na	myosin heavy chain 15 [Source:HGNC Symbol;Acc:HGNC:31073]
MYO5B	-2.34028	TTTTATTTATAGA	5	0	na	na	na	na	na	na	na	na	myosin VB [Source:HGNC Symbol;Acc:HGNC:7603]
MYO5C	-2.34864	NO	na	na	na	na	na	na	na	na	na	na	myosin VC [Source:HGNC Symbol;Acc:HGNC:7604]
N4BP3	-5.5319	NO	na	na	na	na	na	na	na	na	na	na	NEDD4 binding protein 3 [Source:HGNC Symbol;Acc:HGNC:29852]
NCF2	-2.32717	NO	na	na	na	na	na	na	na	na	na	na	neutrophil cytosolic factor 2 [Source:HGNC Symbol;Acc:HGNC:7661]
NDN	-1.56202	NO	na	na	na	na	na	na	na	na	na	na	necdin, MAGE family member [Source:HGNC Symbol;Acc:HGNC:7675]
NDNF	-1.90687	NO	na	na	na	na	na	na	na	na	na	na	neuron derived neurotrophic factor [Source:HGNC Symbol;Acc:HGNC:26256]
NFATC2	-1.52249	NO	na	na	na	na	na	na	na	na	na	na	nuclear factor of activated T cells 2 [Source:HGNC Symbol;Acc:HGNC:7776]
NFE2L3	-3.2799	NO	na	na	na	na	na	na	na	na	na	na	nuclear factor, erythroid 2 like 3 [Source:HGNC Symbol;Acc:HGNC:7783]
NIPAL1	-3.06996	TGTTATTTAATTA	0	0	na	na	na	na	na	na	na	na	NIPA like domain containing 1 [Source:HGNC Symbol;Acc:HGNC:27194]
NKAIN1	-2.83267	NO	na	na	na	na	na	na	na	na	na	na	sodium/potassium transporting ATPase interacting 1 [Source:HGNC Symbol;Acc:HGNC:25743]
NKX3-2	-2.20154	TTTAATTTATAAA	0	0	na	na	na	na	na	na	na	na	NK3 homeobox 2 [Source:HGNC Symbol;Acc:HGNC:951]
NLRP3	-4.72068	ATTTATTTATTTA	0	0	na	na	na	na	na	na	na	na	NLR family pyrin domain containing 3 [Source:HGNC Symbol;Acc:HGNC:16400]
NMNAT3	-1.90987	NO	na	na	na	na	na	na	na	na	na	na	nicotinamide nucleotide adenylyltransferase 3 [Source:HGNC Symbol;Acc:HGNC:20989]
NOTUM	-1.77721	NO	na	na	na	na	na	na	na	na	na	na	notum, palmitoleoyl-protein carboxylesterase [Source:HGNC Symbol;Acc:HGNC:27106]
NOVA1	-2.06877	ATATTTATTTAGA	0	0	na	na	na	na	na	na	na	na	NOVA alternative splicing regulator 1 [Source:HGNC Symbol;Acc:HGNC:7886]
NOVA2	-3.44842	NO	na	na	na	na	na	na	na	na	na	na	NOVA alternative splicing regulator 2 [Source:HGNC Symbol;Acc:HGNC:7887]
NPAS1	-1.63581	NO	na	na	na	na	na	na	na	na	na	na	neuronal PAS domain protein 1 [Source:HGNC Symbol;Acc:HGNC:7894]
NPPB	-2.45291	NO	na	na	na	na	na	na	na	na	na	na	natriuretic peptide B [Source:HGNC Symbol;Acc:HGNC:7940]
NPTX1	-1.63913	GTAAATTTATTCA	28	0	na	na	na	na	na	na	na	na	neuronal pentraxin 1 [Source:HGNC Symbol;Acc:HGNC:7952]
NRG2	-3.23535	NO	na	na	na	na	na	na	na	na	na	na	neuregulin 2 [Source:HGNC Symbol;Acc:HGNC:7998]
NTF3	-4.06565	CTTTATTTATTAA	0	0	na	na	na	na	na	na	na	na	neurotrophin 3 [Source:HGNC Symbol;Acc:HGNC:8023]
NTN1	-2.45999	ATATATTTAATGA	19	4	ELAVL1:CH000611814	chr17:9147183-9147205[+]	5790-5802	ENST00000173229.2	5796-5866	5804-5856	5818-5856	5820-5842	netrin 1 [Source:HGNC Symbol;Acc:HGNC:8029]
OAS1	-4.28875	NO	na	na	na	na	na	na	na	na	na	na	2'-5'-oligoadenylate synthetase 1 [Source:HGNC Symbol;Acc:HGNC:8086]
OAS2	-1.84463	TCATATTTATATG	0	0	na	na	na	na	na	na	na	na	2'-5'-oligoadenylate synthetase 2 [Source:HGNC Symbol;Acc:HGNC:8087]
OAS3	-3.53361	NO	na	na	na	na	na	na	na	na	na	na	2'-5'-oligoadenylate synthetase 3 [Source:HGNC Symbol;Acc:HGNC:8088]
OGDHL	-3.27139	NO	na	na	na	na	na	na	na	na	na	na	oxoglutarate dehydrogenase like [Source:HGNC Symbol;Acc:HGNC:25590]
OGDHL	-3.27139	NO	na	na	na	na	na	na	na	na	na	na	oxoglutarate dehydrogenase L [Source:HGNC Symbol;Acc:HGNC:25590]
P2RY1	-7.01607	TTATATTTATTAC	0	0	na	na	na	na	na	na	na	na	purinergic receptor P2Y1 [Source:HGNC Symbol;Acc:HGNC:8539]
PAGE5	-1.59092	NO	na	na	na	na	na	na	na	na	na	na	PAGE family member 5 [Source:HGNC Symbol;Acc:HGNC:29992]
PALD1	-2.1911	NO	na	na	na	na	na	na	na	na	na	na	phosphatase domain containing paladin 1 [Source:HGNC Symbol;Acc:HGNC:23530]
PALM	-2.29215	NO	na	na	na	na	na	na	na	na	na	na	paralemmin [Source:HGNC Symbol;Acc:HGNC:8594]
PANX2	-2.70273	NO	na	na	na	na	na	na	na	na	na	na	pannexin 2 [Source:HGNC Symbol;Acc:HGNC:8600]
PAPPA2	-1.79632	ACATATTTATTCT	0	0	na	na	na	na	na	na	na	na	pappalysin 2 [Source:HGNC Symbol;Acc:HGNC:14615]
PAQR9	-3.00157	NO	na	na	na	na	na	na	na	na	na	na	progestin and adipoQ receptor family member 9 [Source:HGNC Symbol;Acc:HGNC:30131]
PARM1	-5.76167	CTTTATTTATAAG	19	0	na	na	na	na	na	na	na	na	prostate androgen-regulated mucin-like protein 1 [Source:HGNC Symbol;Acc:HGNC:24536]
PCDH19	-3.33065	CATTATTTAAAAA	0	0	na	na	na	na	na	na	na	na	protocadherin 19 [Source:HGNC Symbol;Acc:HGNC:14270]
PCLO	-2.0591	CTATTTATTTAAT	0	0	na	na	na	na	na	na	na	na	piccolo presynaptic cytomatrix protein [Source:HGNC Symbol;Acc:HGNC:13406]
PCOLCE2	-2.39746	GTTTATTTATACA	0	0	na	na	na	na	na	na	na	na	procollagen C-endopeptidase enhancer 2 [Source:HGNC Symbol;Acc:HGNC:8739]
PCSK1N	-2.52834	NO	na	na	na	na	na	na	na	na	na	na	proprotein convertase subtilisin/kexin type 1 inhibitor [Source:HGNC Symbol;Acc:HGNC:17301]
PCSK5	-3.12197	NO	na	na	na	na	na	na	na	na	na	na	proprotein convertase subtilisin/kexin type 5 [Source:HGNC Symbol;Acc:HGNC:8747]
PCSK9	-4.11421	AGATATTTATTCT	0	0	na	na	na	na	na	na	na	na	proprotein convertase subtilisin/kexin type 9 [Source:HGNC Symbol;Acc:HGNC:20001]
PCYT1B	-4.72274	NO	na	na	na	na	na	na	na	na	na	na	phosphate cytidylyltransferase 1, choline, beta [Source:HGNC Symbol;Acc:HGNC:8755]
PDGFRL	-1.50108	NO	na	na	na	na	na	na	na	na	na	na	platelet derived growth factor receptor like [Source:HGNC Symbol;Acc:HGNC:8805]
PDK4	-2.21031	ATATATTTAATTA	0	0	na	na	na	na	na	na	na	na	pyruvate dehydrogenase kinase 4 [Source:HGNC Symbol;Acc:HGNC:8812]
PDLIM3	-1.60042	NO	na	na	na	na	na	na	na	na	na	na	PDZ and LIM domain 3 [Source:HGNC Symbol;Acc:HGNC:20767]
PDPN	-4.20311	AAATATTTATATC	11	0	na	na	na	na	na	na	na	na	podoplanin [Source:HGNC Symbol;Acc:HGNC:29602]
PDZD2	-3.79085	NO	na	na	na	na	na	na	na	na	na	na	PDZ domain containing 2 [Source:HGNC Symbol;Acc:HGNC:18486]
PHF21B	-3.58466	AGATATTTAATGT	0	0	na	na	na	na	na	na	na	na	PHD finger protein 21B [Source:HGNC Symbol;Acc:HGNC:25161]
PIK3R3	-1.72033	NO	na	na	na	na	na	na	na	na	na	na	phosphoinositide-3-kinase regulatory subunit 3 [Source:HGNC Symbol;Acc:HGNC:8981]
PINLYP	-4.93526	NO	na	na	na	na	na	na	na	na	na	na	phospholipase A2 inhibitor and LY6/PLAUR domain containing [Source:HGNC Symbol;Acc:HGNC:44206]
PITPNC1	-1.69523	TTTAATTTATTTG	8	0	na	na	na	na	na	na	na	na	phosphatidylinositol transfer protein cytoplasmic 1 [Source:HGNC Symbol;Acc:HGNC:21045]
PKIA	-1.94959	NO	na	na	na	na	na	na	na	na	na	na	cAMP-dependent protein kinase inhibitor alpha [Source:HGNC Symbol;Acc:HGNC:9017]
PLCG2	-5.45494	AAAAATTTATTAG	0	0	na	na	na	na	na	na	na	na	phospholipase C gamma 2 [Source:HGNC Symbol;Acc:HGNC:9066]
PLCH1	-3.31336	NO	na	na	na	na	na	na	na	na	na	na	phospholipase C eta 1 [Source:HGNC Symbol;Acc:HGNC:29185]
PLCXD2	-1.5188	NO	na	na	na	na	na	na	na	na	na	na	phosphatidylinositol specific phospholipase C X domain containing 2 [Source:HGNC Symbol;Acc:HGNC:26462]
PLEKHA7	-3.64235	NO	na	na	na	na	na	na	na	na	na	na	pleckstrin homology domain containing A7 [Source:HGNC Symbol;Acc:HGNC:27049]
PM20D2	-1.53727	AGATTTATTTATC	36	2	ELAVL1:CH001277723	chr6:89874725-89874752[+]	4147-4159	ENST00000275072.4	4142-4217	4150-4176	na	na	peptidase M20 domain containing 2 [Source:HGNC Symbol;Acc:HGNC:21408]
PPFIA2	-3.0399	AATTATTTAAAAA	0	0	na	na	na	na	na	na	na	na	PTPRF interacting protein alpha 2 [Source:HGNC Symbol;Acc:HGNC:9246]
PPM1L	-1.83238	TATTATTTATTTT	46	0	na	na	na	na	na	na	na	na	protein phosphatase, Mg2+/Mn2+ dependent 1L [Source:HGNC Symbol;Acc:HGNC:16381]
PPP2R2B	-5.31123	NO	na	na	na	na	na	na	na	na	na	na	protein phosphatase 2 regulatory subunit Bbeta [Source:HGNC Symbol;Acc:HGNC:9305]
PREX1	-1.93512	CTTTATTTATATG	0	0	na	na	na	na	na	na	na	na	phosphatidylinositol-3,4,5-trisphosphate dependent Rac exchange factor 1 [Source:HGNC Symbol;Acc:HGNC:32594]
PRKAR2B	-2.8495	NO	na	na	na	na	na	na	na	na	na	na	protein kinase cAMP-dependent type II regulatory subunit beta [Source:HGNC Symbol;Acc:HGNC:9392]
PROM2	-1.86976	NO	na	na	na	na	na	na	na	na	na	na	prominin 2 [Source:HGNC Symbol;Acc:HGNC:20685]
PROSER2	-2.45726	NO	na	na	na	na	na	na	na	na	na	na	proline and serine rich 2 [Source:HGNC Symbol;Acc:HGNC:23728]
PRR5	-1.51157	NO	na	na	na	na	na	na	na	na	na	na	proline rich 5 [Source:HGNC Symbol;Acc:HGNC:31682]
PRRG4	-1.79918	TGATATTTATAGA	27	0	na	na	na	na	na	na	na	na	proline rich and Gla domain 4 [Source:HGNC Symbol;Acc:HGNC:30799]
PTCHD1	-1.8145	NO	na	na	na	na	na	na	na	na	na	na	patched domain containing 1 [Source:HGNC Symbol;Acc:HGNC:26392]
PTGER3	-2.90774	NO	na	na	na	na	na	na	na	na	na	na	prostaglandin E receptor 3 [Source:HGNC Symbol;Acc:HGNC:9595]
PTGS2	-1.78802	ATTTATTTATTTA	10	1	ELAVL1:CH000052963	chr1:186643446-186643481[-]	1968-1980	ENST00000367468.5	1956-1980	na	na	na	prostaglandin-endoperoxide synthase 2 [Source:HGNC Symbol;Acc:HGNC:9605]
PTPRU	-1.82383	NO	na	na	na	na	na	na	na	na	na	na	protein tyrosine phosphatase receptor type U [Source:HGNC Symbol;Acc:HGNC:9683]
PTX3	-2.94794	ACATATTTATACT	0	0	na	na	na	na	na	na	na	na	pentraxin 3 [Source:HGNC Symbol;Acc:HGNC:9692]
RAB27B	-1.53689	TATTATTTATTTC	4	0	na	na	na	na	na	na	na	na	RAB27B, member RAS oncogene family [Source:HGNC Symbol;Acc:HGNC:9767]
RAB36	-3.40633	NO	na	na	na	na	na	na	na	na	na	na	RAB36, member RAS oncogene family [Source:HGNC Symbol;Acc:HGNC:9775]
RAB3B	-1.598	AAATTTATTTATT	0	0	na	na	na	na	na	na	na	na	RAB3B, member RAS oncogene family [Source:HGNC Symbol;Acc:HGNC:9778]
RAB3IP	-2.63888	TGATATTTATTTC	43	1	ELAVL1:CH000366103	chr12:70209298-70209337[+]	1958-1969	ENST00000550536.1	1959-1999	na	na	na	RAB3A interacting protein [Source:HGNC Symbol;Acc:HGNC:16508]
RAB6B	-1.62737	NO	na	na	na	na	na	na	na	na	na	na	RAB6B, member RAS oncogene family [Source:HGNC Symbol;Acc:HGNC:14902]
RAC2	-1.85595	ATAAATTTATTGA	0	0	na	na	na	na	na	na	na	na	Rac family small GTPase 2 [Source:HGNC Symbol;Acc:HGNC:9802]
RADX	-1.70101	NO	na	na	na	na	na	na	na	na	na	na	RPA1 related single stranded DNA binding protein, X-linked [Source:HGNC Symbol;Acc:HGNC:25486]
RASD1	-1.89112	NO	na	na	na	na	na	na	na	na	na	na	ras related dexamethasone induced 1 [Source:HGNC Symbol;Acc:HGNC:15828]
RASD2	-3.40147	NO	na	na	na	na	na	na	na	na	na	na	RASD family member 2 [Source:HGNC Symbol;Acc:HGNC:18229]
RASEF	-2.93291	TGTTATTTATTGT	15	0	na	na	na	na	na	na	na	na	RAS and EF-hand domain containing [Source:HGNC Symbol;Acc:HGNC:26464]
RERGL	-3.07895	NO	na	na	na	na	na	na	na	na	na	na	RERG like [Source:HGNC Symbol;Acc:HGNC:26213]
RETREG1	-2.93737	NO	na	na	na	na	na	na	na	na	na	na	reticulophagy regulator 1 [Source:HGNC Symbol;Acc:HGNC:25964]
RFLNA	-2.12682	NO	na	na	na	na	na	na	na	na	na	na	refilin A [Source:HGNC Symbol;Acc:HGNC:27051]
RFX8	-1.70913	AGATATTTATTTC	0	0	na	na	na	na	na	na	na	na	RFX family member 8, lacking RFX DNA binding domain [Source:HGNC Symbol;Acc:HGNC:37253]
RGCC	-1.89773	NO	na	na	na	na	na	na	na	na	na	na	regulator of cell cycle [Source:HGNC Symbol;Acc:HGNC:20369]
RGS9	-2.62599	NO	na	na	na	na	na	na	na	na	na	na	regulator of G protein signaling 9 [Source:HGNC Symbol;Acc:HGNC:10004]
RHOJ	-3.0023	NO	na	na	na	na	na	na	na	na	na	na	ras homolog family member J [Source:HGNC Symbol;Acc:HGNC:688]
RIMS2	-1.78108	NO	na	na	na	na	na	na	na	na	na	na	regulating synaptic membrane exocytosis 2 [Source:HGNC Symbol;Acc:HGNC:17283]
RNASE1	-3.4869	NO	na	na	na	na	na	na	na	na	na	na	ribonuclease A family member 1, pancreatic [Source:HGNC Symbol;Acc:HGNC:10044]
RNASEL	-1.56067	NO	na	na	na	na	na	na	na	na	na	na	ribonuclease L [Source:HGNC Symbol;Acc:HGNC:10050]
RNF157	-2.20201	NO	na	na	na	na	na	na	na	na	na	na	ring finger protein 157 [Source:HGNC Symbol;Acc:HGNC:29402]
RNF180	-3.22258	GAATTTATTTATT	0	0	na	na	na	na	na	na	na	na	ring finger protein 180 [Source:HGNC Symbol;Acc:HGNC:27752]
RNF43	-3.83358	ATATATTTATTTG	0	0	na	na	na	na	na	na	na	na	ring finger protein 43 [Source:HGNC Symbol;Acc:HGNC:18505]
ROR2	-2.34005	NO	na	na	na	na	na	na	na	na	na	na	receptor tyrosine kinase like orphan receptor 2 [Source:HGNC Symbol;Acc:HGNC:10257]
RORA	-3.33092	NO	na	na	na	na	na	na	na	na	na	na	RAR related orphan receptor A [Source:HGNC Symbol;Acc:HGNC:10258]
RSAD2	-2.79623	NO	na	na	na	na	na	na	na	na	na	na	radical S-adenosyl methionine domain containing 2 [Source:HGNC Symbol;Acc:HGNC:30908]
RSPO2	-2.22654	NO	na	na	na	na	na	na	na	na	na	na	R-spondin 2 [Source:HGNC Symbol;Acc:HGNC:28583]
RSPO3	-4.22543	NO	na	na	na	na	na	na	na	na	na	na	R-spondin 3 [Source:HGNC Symbol;Acc:HGNC:20866]
RTN1	-4.83003	NO	na	na	na	na	na	na	na	na	na	na	reticulon 1 [Source:HGNC Symbol;Acc:HGNC:10467]
S1PR1	-5.07712	NO	na	na	na	na	na	na	na	na	na	na	sphingosine-1-phosphate receptor 1 [Source:HGNC Symbol;Acc:HGNC:3165]
SALL1	-6.89364	NO	na	na	na	na	na	na	na	na	na	na	spalt like transcription factor 1 [Source:HGNC Symbol;Acc:HGNC:10524]
SBSN	-1.89291	NO	na	na	na	na	na	na	na	na	na	na	suprabasin [Source:HGNC Symbol;Acc:HGNC:24950]
SCN8A	-3.92313	AAATATTTATTTT	0	0	na	na	na	na	na	na	na	na	sodium voltage-gated channel alpha subunit 8 [Source:HGNC Symbol;Acc:HGNC:10596]
SEPTIN3	-2.36296	NO	na	na	na	na	na	na	na	na	na	na	septin 3 [Source:HGNC Symbol;Acc:HGNC:10750]
SERPINB2	-1.50837	TGTTATTTATTAT	0	0	na	na	na	na	na	na	na	na	serpin family B member 2 [Source:HGNC Symbol;Acc:HGNC:8584]
SERPINB7	-2.22045	NO	na	na	na	na	na	na	na	na	na	na	serpin family B member 7 [Source:HGNC Symbol;Acc:HGNC:13902]
SERPING1	-3.16942	NO	na	na	na	na	na	na	na	na	na	na	serpin family G member 1 [Source:HGNC Symbol;Acc:HGNC:1228]
SEZ6L2	-1.61771	NO	na	na	na	na	na	na	na	na	na	na	seizure related 6 homolog like 2 [Source:HGNC Symbol;Acc:HGNC:30844]
SFN	-1.83175	NO	na	na	na	na	na	na	na	na	na	na	stratifin [Source:HGNC Symbol;Acc:HGNC:10773]
SH3BGRL2	-2.55775	CAATTTATTTATA	42	2	ELAVL1:CH001274785	chr6:80410052-80410093[+]	1328-1340	ENST00000369838.4	1329-1370	1329-1370	na	na	SH3 domain binding glutamate rich protein like 2 [Source:HGNC Symbol;Acc:HGNC:15567]
SHF	-1.62866	CTTAATTTATTCT	0	0	na	na	na	na	na	na	na	na	Src homology 2 domain containing F [Source:HGNC Symbol;Acc:HGNC:25116]
SHROOM4	-5.31768	TTTTATTTATTTT	0	0	na	na	na	na	na	na	na	na	shroom family member 4 [Source:HGNC Symbol;Acc:HGNC:29215]
SLAMF7	-3.67845	AGATATTTATTAA	0	0	na	na	na	na	na	na	na	na	SLAM family member 7 [Source:HGNC Symbol;Acc:HGNC:21394]
SLC15A2	-2.94171	NO	na	na	na	na	na	na	na	na	na	na	solute carrier family 15 member 2 [Source:HGNC Symbol;Acc:HGNC:10921]
SLC17A7	-1.5408	NO	na	na	na	na	na	na	na	na	na	na	solute carrier family 17 member 7 [Source:HGNC Symbol;Acc:HGNC:16704]
SLC1A3	-3.56991	AAATATTTATTTG	14	2	ELAVL1:CH001149343	chr5:36687739-36687744[+]	3461-3472	ENST00000265113.4	3457-3477	3473-3512	na	na	solute carrier family 1 member 3 [Source:HGNC Symbol;Acc:HGNC:10941]
SLC22A1	-1.89864	NO	na	na	na	na	na	na	na	na	na	na	solute carrier family 22 member 1 [Source:HGNC Symbol;Acc:HGNC:10963]
SLC22A14	-1.99618	NO	na	na	na	na	na	na	na	na	na	na	solute carrier family 22 member 14 [Source:HGNC Symbol;Acc:HGNC:8495]
SLC22A15	-2.32817	NO	na	na	na	na	na	na	na	na	na	na	solute carrier family 22 member 15 [Source:HGNC Symbol;Acc:HGNC:20301]
SLC26A4	-1.5785	CTTTATTTATAAA	0	0	na	na	na	na	na	na	na	na	solute carrier family 26 member 4 [Source:HGNC Symbol;Acc:HGNC:8818]
SLC2A3	-8.87049	TTTTATTTATTTT	9	3	ELAVL1:CH000299385	chr12:8073524-8073542[-]	2200-2212	ENST00000075120.7	2187-2228	2199-2217	2199-2217	na	solute carrier family 2 member 3 [Source:HGNC Symbol;Acc:HGNC:11007]
SLC35F2	-4.74523	NO	na	na	na	na	na	na	na	na	na	na	solute carrier family 35 member F2 [Source:HGNC Symbol;Acc:HGNC:23615]
SLC35F3	-5.16366	NO	na	na	na	na	na	na	na	na	na	na	solute carrier family 35 member F3 [Source:HGNC Symbol;Acc:HGNC:23616]
SLC40A1	-4.0796	GCTAATTTATTTT	0	0	na	na	na	na	na	na	na	na	solute carrier family 40 member 1 [Source:HGNC Symbol;Acc:HGNC:10909]
SLC44A5	-2.41263	TAATATTTAATGA	17	0	na	na	na	na	na	na	na	na	solute carrier family 44 member 5 [Source:HGNC Symbol;Acc:HGNC:28524]
SLC4A8	-2.61768	CTAAATTTATTTT	0	0	na	na	na	na	na	na	na	na	solute carrier family 4 member 8 [Source:HGNC Symbol;Acc:HGNC:11034]
SLC6A17	-4.0769	NO	na	na	na	na	na	na	na	na	na	na	solute carrier family 6 member 17 [Source:HGNC Symbol;Acc:HGNC:31399]
SLC7A2	-2.07949	NO	na	na	na	na	na	na	na	na	na	na	solute carrier family 7 member 2 [Source:HGNC Symbol;Acc:HGNC:11060]
SLCO4A1	-5.1477	NO	na	na	na	na	na	na	na	na	na	na	solute carrier organic anion transporter family member 4A1 [Source:HGNC Symbol;Acc:HGNC:10953]
SMKR1	-3.38347	NO	na	na	na	na	na	na	na	na	na	na	small lysine rich protein 1 [Source:HGNC Symbol;Acc:HGNC:43561]
SMO	-2.88391	NO	na	na	na	na	na	na	na	na	na	na	smoothened, frizzled class receptor [Source:HGNC Symbol;Acc:HGNC:11119]
SMOC1	-3.88045	AGATATTTAATAT	16	1	ELAVL1:CH000472837	chr14:70497928-70497939[+]	2505-2517	ENST00000381280.4	2510-2586	na	na	na	SPARC related modular calcium binding 1 [Source:HGNC Symbol;Acc:HGNC:20318]
SNCAIP	-4.04325	NO	na	na	na	na	na	na	na	na	na	na	synuclein alpha interacting protein [Source:HGNC Symbol;Acc:HGNC:11139]
SNED1	-1.514	NO	na	na	na	na	na	na	na	na	na	na	sushi, nidogen and EGF like domains 1 [Source:HGNC Symbol;Acc:HGNC:24696]
SOAT2	-2.0384	NO	na	na	na	na	na	na	na	na	na	na	sterol O-acyltransferase 2 [Source:HGNC Symbol;Acc:HGNC:11178]
SOBP	-1.5543	NO	na	na	na	na	na	na	na	na	na	na	sine oculis binding protein homolog [Source:HGNC Symbol;Acc:HGNC:29256]
SOX5	-2.34916	NO	na	na	na	na	na	na	na	na	na	na	SRY-box transcription factor 5 [Source:HGNC Symbol;Acc:HGNC:11201]
SOX9	-1.64139	AATTATTTATTTT	27	3	ELAVL1:CH000636079	chr17:70121654-70121669[+]	3021-3033	ENST00000245479.2	3007-3188	3017-3043	3029-3044	na	SRY-box transcription factor 9 [Source:HGNC Symbol;Acc:HGNC:11204]
SP6	-3.27603	TTTTATTTAATAT	0	0	na	na	na	na	na	na	na	na	Sp6 transcription factor [Source:HGNC Symbol;Acc:HGNC:14530]
SPATA13	-1.58691	TAATATTTATTCA	13	0	na	na	na	na	na	na	na	na	spermatogenesis associated 13 [Source:HGNC Symbol;Acc:HGNC:23222]
SPDYA	-2.06011	CTTTATTTATTTC	0	0	na	na	na	na	na	na	na	na	speedy/RINGO cell cycle regulator family member A [Source:HGNC Symbol;Acc:HGNC:30613]
SPOCK3	-2.05226	TTTAATTTATACA	0	0	na	na	na	na	na	na	na	na	SPARC (osteonectin), cwcv and kazal like domains proteoglycan 3 [Source:HGNC Symbol;Acc:HGNC:13565]
SPP1	-2.55647	NO	na	na	na	na	na	na	na	na	na	na	secreted phosphoprotein 1 [Source:HGNC Symbol;Acc:HGNC:11255]
SPRED3	-1.5971	ATTTATTTATTTATTTATTTATTTA	0	0	na	na	na	na	na	na	na	na	sprouty related EVH1 domain containing 3 [Source:HGNC Symbol;Acc:HGNC:31041]
SPSB4	-5.21657	NO	na	na	na	na	na	na	na	na	na	na	splA/ryanodine receptor domain and SOCS box containing 4 [Source:HGNC Symbol;Acc:HGNC:30630]
SRCIN1	-2.48256	NO	na	na	na	na	na	na	na	na	na	na	SRC kinase signaling inhibitor 1 [Source:HGNC Symbol;Acc:HGNC:29506]
ST3GAL5	-2.03439	AGTAATTTAATTT	0	0	na	na	na	na	na	na	na	na	ST3 beta-galactoside alpha-2,3-sialyltransferase 5 [Source:HGNC Symbol;Acc:HGNC:10872]
ST6GAL1	-4.47793	NO	na	na	na	na	na	na	na	na	na	na	ST6 beta-galactoside alpha-2,6-sialyltransferase 1 [Source:HGNC Symbol;Acc:HGNC:10860]
ST8SIA2	-2.00274	TTATTTATTTATT	0	0	na	na	na	na	na	na	na	na	ST8 alpha-N-acetyl-neuraminide alpha-2,8-sialyltransferase 2 [Source:HGNC Symbol;Acc:HGNC:10870]
ST8SIA5	-2.48948	AGTTATTTATAAA	0	0	na	na	na	na	na	na	na	na	ST8 alpha-N-acetyl-neuraminide alpha-2,8-sialyltransferase 5 [Source:HGNC Symbol;Acc:HGNC:17827]
STRA6	-1.9111	NO	na	na	na	na	na	na	na	na	na	na	signaling receptor and transporter of retinol STRA6 [Source:HGNC Symbol;Acc:HGNC:30650]
STXBP6	-2.32807	CTATTTATTTAAT	0	0	na	na	na	na	na	na	na	na	syntaxin binding protein 6 [Source:HGNC Symbol;Acc:HGNC:19666]
STYK1	-3.3932	TAATATTTATTAA	0	0	na	na	na	na	na	na	na	na	serine/threonine/tyrosine kinase 1 [Source:HGNC Symbol;Acc:HGNC:18889]
SULF2	-4.47806	NO	na	na	na	na	na	na	na	na	na	na	sulfatase 2 [Source:HGNC Symbol;Acc:HGNC:20392]
SUN3	-2.86599	NO	na	na	na	na	na	na	na	na	na	na	Sad1 and UNC84 domain containing 3 [Source:HGNC Symbol;Acc:HGNC:22429]
SUSD4	-2.34426	NO	na	na	na	na	na	na	na	na	na	na	sushi domain containing 4 [Source:HGNC Symbol;Acc:HGNC:25470]
SYNPO	-2.02741	NO	na	na	na	na	na	na	na	na	na	na	synaptopodin [Source:HGNC Symbol;Acc:HGNC:30672]
TANC2	-1.74132	TCTAATTTAATAT	36	3	ELAVL1:CH000633232	chr17:61502840-61502860[+]	9503-9515	ENST00000424789.2	9503-9522	9503-9522	9504-9522	na	tetratricopeptide repeat, ankyrin repeat and coiled-coil containing 2 [Source:HGNC Symbol;Acc:HGNC:30212]
TCEA3	-1.56463	NO	na	na	na	na	na	na	na	na	na	na	transcription elongation factor A3 [Source:HGNC Symbol;Acc:HGNC:11615]
TGM2	-2.14426	NO	na	na	na	na	na	na	na	na	na	na	transglutaminase 2 [Source:HGNC Symbol;Acc:HGNC:11778]
TGOLN2	-1.7037	NO	na	na	na	na	na	na	na	na	na	na	trans-golgi network protein 2 [Source:HGNC Symbol;Acc:HGNC:15450]
THRB	-2.46774	AGATATTTATTAT	0	0	na	na	na	na	na	na	na	na	thyroid hormone receptor beta [Source:HGNC Symbol;Acc:HGNC:11799]
TIAM1	-3.1803	TTTTATTTATTCT	14	3	ELAVL1:CH000875430	chr21:32492424-32492447[-]	5488-5500	ENST00000286827.3	5461-5511	5472-5511	5487-5510	na	TIAM Rac1 associated GEF 1 [Source:HGNC Symbol;Acc:HGNC:11805]
TLR2	-3.32788	NO	na	na	na	na	na	na	na	na	na	na	toll like receptor 2 [Source:HGNC Symbol;Acc:HGNC:11848]
TMC6	-1.99128	NO	na	na	na	na	na	na	na	na	na	na	transmembrane channel like 6 [Source:HGNC Symbol;Acc:HGNC:18021]
TMEM108	-5.66102	NO	na	na	na	na	na	na	na	na	na	na	transmembrane protein 108 [Source:HGNC Symbol;Acc:HGNC:28451]
TMEM145	-1.73919	NO	na	na	na	na	na	na	na	na	na	na	transmembrane protein 145 [Source:HGNC Symbol;Acc:HGNC:26912]
TMEM150C	-3.35727	NO	na	na	na	na	na	na	na	na	na	na	transmembrane protein 150C [Source:HGNC Symbol;Acc:HGNC:37263]
TMEM170B	-2.15492	TTATTTATTTATT	46	4	ELAVL1:CH001253321	chr6:11580226-11580256[+]	4853-4865	ENST00000379426.1	4796-4870	4822-4860	4822-4860	4831-4882	transmembrane protein 170B [Source:HGNC Symbol;Acc:HGNC:34244]
TMEM59L	-1.63786	NO	na	na	na	na	na	na	na	na	na	na	transmembrane protein 59 like [Source:HGNC Symbol;Acc:HGNC:13237]
TMEM71	-4.35789	NO	na	na	na	na	na	na	na	na	na	na	transmembrane protein 71 [Source:HGNC Symbol;Acc:HGNC:26572]
TMEM74	-4.173	GTTAATTTATAAA	0	0	na	na	na	na	na	na	na	na	transmembrane protein 74 [Source:HGNC Symbol;Acc:HGNC:26409]
TMEM74B	-3.18472	NO	na	na	na	na	na	na	na	na	na	na	transmembrane protein 74B [Source:HGNC Symbol;Acc:HGNC:15893]
TMPRSS15	-2.7833	NO	na	na	na	na	na	na	na	na	na	na	transmembrane serine protease 15 [Source:HGNC Symbol;Acc:HGNC:9490]
TMSB15A	-3.85627	NO	na	na	na	na	na	na	na	na	na	na	thymosin beta 15a [Source:HGNC Symbol;Acc:HGNC:30744]
TNC	-2.25501	NO	na	na	na	na	na	na	na	na	na	na	tenascin C [Source:HGNC Symbol;Acc:HGNC:5318]
TNIK	-1.81448	NO	na	na	na	na	na	na	na	na	na	na	TRAF2 and NCK interacting kinase [Source:HGNC Symbol;Acc:HGNC:30765]
TNIP3	-1.73518	NO	na	na	na	na	na	na	na	na	na	na	TNFAIP3 interacting protein 3 [Source:HGNC Symbol;Acc:HGNC:19315]
TPD52	-6.31845	TGTTATTTATTAA	31	2	ELAVL1:CH001407186	chr8:80949053-80949085[-]	1923-1935	ENST00000379096.5	1919-1961	1936-1975	na	na	tumor protein D52 [Source:HGNC Symbol;Acc:HGNC:12005]
TRIM36	-1.68592	TCTAATTTATTTC	10	0	na	na	na	na	na	na	na	na	tripartite motif containing 36 [Source:HGNC Symbol;Acc:HGNC:16280]
TRIM58	-6.44902	NO	na	na	na	na	na	na	na	na	na	na	tripartite motif containing 58 [Source:HGNC Symbol;Acc:HGNC:24150]
TRIM9	-1.80168	GTTTATTTAATAA	14	0	na	na	na	na	na	na	na	na	tripartite motif containing 9 [Source:HGNC Symbol;Acc:HGNC:16288]
TRPA1	-1.60955	NO	na	na	na	na	na	na	na	na	na	na	transient receptor potential cation channel subfamily A member 1 [Source:HGNC Symbol;Acc:HGNC:497]
TRPC3	-3.2544	AATTATTTAAAAC	0	0	na	na	na	na	na	na	na	na	transient receptor potential cation channel subfamily C member 3 [Source:HGNC Symbol;Acc:HGNC:12335]
TRPM2	-2.60347	NO	na	na	na	na	na	na	na	na	na	na	transient receptor potential cation channel subfamily M member 2 [Source:HGNC Symbol;Acc:HGNC:12339]
TRPM8	-1.66472	GCTTATTTAAATA	0	0	na	na	na	na	na	na	na	na	transient receptor potential cation channel subfamily M member 8 [Source:HGNC Symbol;Acc:HGNC:17961]
TSPAN13	-2.81045	GGAAATTTATTAA	16	0	na	na	na	na	na	na	na	na	tetraspanin 13 [Source:HGNC Symbol;Acc:HGNC:21643]
TSPAN33	-2.98381	NO	na	na	na	na	na	na	na	na	na	na	tetraspanin 33 [Source:HGNC Symbol;Acc:HGNC:28743]
TSPAN7	-2.88232	NO	na	na	na	na	na	na	na	na	na	na	tetraspanin 7 [Source:HGNC Symbol;Acc:HGNC:11854]
TTLL7	-1.80005	NO	na	na	na	na	na	na	na	na	na	na	tubulin tyrosine ligase like 7 [Source:HGNC Symbol;Acc:HGNC:26242]
TUBA3C	-6.10684	NO	na	na	na	na	na	na	na	na	na	na	tubulin alpha 3c [Source:HGNC Symbol;Acc:HGNC:12408]
TUBB4A	-4.3009	NO	na	na	na	na	na	na	na	na	na	na	tubulin beta 4A class IVa [Source:HGNC Symbol;Acc:HGNC:20774]
TXNIP	-1.9688	NO	na	na	na	na	na	na	na	na	na	na	thioredoxin interacting protein [Source:HGNC Symbol;Acc:HGNC:16952]
UGT1A7	-6.01485	NO	na	na	na	na	na	na	na	na	na	na	UDP glucuronosyltransferase family 1 member A7 [Source:HGNC Symbol;Acc:HGNC:12539]
VASH2	-2.69713	NO	na	na	na	na	na	na	na	na	na	na	vasohibin 2 [Source:HGNC Symbol;Acc:HGNC:25723]
VCX	-2.6136	NO	na	na	na	na	na	na	na	na	na	na	variable charge X-linked [Source:HGNC Symbol;Acc:HGNC:12667]
VCX3A	-2.89894	NO	na	na	na	na	na	na	na	na	na	na	variable charge X-linked 3A [Source:HGNC Symbol;Acc:HGNC:18159]
VCX3B	-4.27362	NO	na	na	na	na	na	na	na	na	na	na	variable charge X-linked 3B [Source:HGNC Symbol;Acc:HGNC:31838]
VEPH1	-1.83334	ACTTATTTAATTA	0	0	na	na	na	na	na	na	na	na	ventricular zone expressed PH domain containing 1 [Source:HGNC Symbol;Acc:HGNC:25735]
VWA5A	-2.75521	NO	na	na	na	na	na	na	na	na	na	na	von Willebrand factor A domain containing 5A [Source:HGNC Symbol;Acc:HGNC:6658]
WASF3	-5.0891	NO	na	na	na	na	na	na	na	na	na	na	WASP family member 3 [Source:HGNC Symbol;Acc:HGNC:12734]
WWC1	-3.5625	NO	na	na	na	na	na	na	na	na	na	na	WW and C2 domain containing 1 [Source:HGNC Symbol;Acc:HGNC:29435]
XDH	-2.01072	NO	na	na	na	na	na	na	na	na	na	na	xanthine dehydrogenase [Source:HGNC Symbol;Acc:HGNC:12805]
XG	-1.58453	NO	na	na	na	na	na	na	na	na	na	na	Xg glycoprotein (Xg blood group) [Source:HGNC Symbol;Acc:HGNC:12806]
XKRX	-2.91352	NO	na	na	na	na	na	na	na	na	na	na	XK related X-linked [Source:HGNC Symbol;Acc:HGNC:29845]
ZC2HC1C	-1.79829	NO	na	na	na	na	na	na	na	na	na	na	zinc finger C2HC-type containing 1C [Source:HGNC Symbol;Acc:HGNC:20354]
ZC3HAV1L	-1.72235	NO	na	na	na	na	na	na	na	na	na	na	zinc finger CCCH-type containing, antiviral 1 like [Source:HGNC Symbol;Acc:HGNC:22423]
ZDHHC23	-1.70809	TAATATTTAATGT	0	0	na	na	na	na	na	na	na	na	zinc finger DHHC-type palmitoyltransferase 23 [Source:HGNC Symbol;Acc:HGNC:28654]
ZFYVE28	-1.58846	TTATATTTATTTT	0	0	na	na	na	na	na	na	na	na	zinc finger FYVE-type containing 28 [Source:HGNC Symbol;Acc:HGNC:29334]
ZMAT1	-4.04829	AATTATTTATTCA	0	0	na	na	na	na	na	na	na	na	zinc finger matrin-type 1 [Source:HGNC Symbol;Acc:HGNC:29377]
ZMAT4	-6.65852	NO	na	na	na	na	na	na	na	na	na	na	zinc finger matrin-type 4 [Source:HGNC Symbol;Acc:HGNC:25844]
ZNF382	-2.12071	GTTTATTTATTTT	28	0	na	na	na	na	na	na	na	na	zinc finger protein 382 [Source:HGNC Symbol;Acc:HGNC:17409]
ZNF429	-2.20167	NO	na	na	na	na	na	na	na	na	na	na	zinc finger protein 429 [Source:HGNC Symbol;Acc:HGNC:20817]
ZNF501	-1.72013	NO	na	na	na	na	na	na	na	na	na	na	zinc finger protein 501 [Source:HGNC Symbol;Acc:HGNC:23717]
ZNF518B	-2.03711	AGAAATTTATTTT	26	0	na	na	na	na	na	na	na	na	zinc finger protein 518B [Source:HGNC Symbol;Acc:HGNC:29365]
ZNF521	-2.62901	NO	na	na	na	na	na	na	na	na	na	na	zinc finger protein 521 [Source:HGNC Symbol;Acc:HGNC:24605]
ZNF560	-2.98142	NO	na	na	na	na	na	na	na	na	na	na	zinc finger protein 560 [Source:HGNC Symbol;Acc:HGNC:26484]
ZNF578	-2.21403	NO	na	na	na	na	na	na	na	na	na	na	zinc finger protein 578 [Source:HGNC Symbol;Acc:HGNC:26449]
ZNF665	-2.0477	NO	na	na	na	na	na	na	na	na	na	na	zinc finger protein 665 [Source:HGNC Symbol;Acc:HGNC:25885]
ZNF671	-2.70504	NO	na	na	na	na	na	na	na	na	na	na	zinc finger protein 671 [Source:HGNC Symbol;Acc:HGNC:26279]
ZNF682	-1.88072	NO	na	na	na	na	na	na	na	na	na	na	zinc finger protein 682 [Source:HGNC Symbol;Acc:HGNC:28857]
ZNF695	-2.30944	NO	na	na	na	na	na	na	na	na	na	na	zinc finger protein 695 [Source:HGNC Symbol;Acc:HGNC:30954]
ZNF718	-1.80915	TTAAATTTATTTT	2	0	na	na	na	na	na	na	na	na	zinc finger protein 718 [Source:HGNC Symbol;Acc:HGNC:26889]
ZSCAN18	-1.54724	NO	na	na	na	na	na	na	na	na	na	na	zinc finger and SCAN domain containing 18 [Source:HGNC Symbol;Acc:HGNC:21037]
ZSWIM5	-2.79293	NO	na	na	na	na	na	na	na	na	na	na	zinc finger SWIM-type containing 5 [Source:HGNC Symbol;Acc:HGNC:29299]
